# Supplementary material for: Model based on GA and DNN for prediction of mRNA-Smad7 expression regulated by miRNAs in breast cancer
Source: Theor Biol Med Model. 2018 Dec 29;15:24. doi: 10.1186/s12976-018-0095-8 (PMC6310970; doi:10.1186/s12976-018-0095-8)
Supplement: Supplementary file 1 — Initial dataset. A table with 1074 records (samples of patients with breast cancer) by 141 fields (mRNA-Smad7 expression and expression values of 140 miRNAs). (XLS 2480 kb) [file 12976_2018_95_MOESM1_ESM.xls]

## Sheet: Hoja1
SMAD7	Hsa-let-7b	Hsa-let-7c	Hsa-let-7d	Hsa-let-7e	Hsa-let-7g	Hsa-let-7i	Hsa-mir-100	Hsa-mir-106a	Hsa-mir-106b	Hsa-mir-107	Hsa-mir-10a	Hsa-mir-10b	Hsa-mir-122	Hsa-mir-1228	Hsa-mir-1229	Hsa-mir-1258	Hsa-mir-125a	Hsa-mir-126	Hsa-mir-127	Hsa-mir-1271	Hsa-mir-130a	Hsa-mir-130b	Hsa-mir-132	Hsa-mir-1322	Hsa-mir-140	Hsa-mir-141	Hsa-mir-143	Hsa-mir-145	Hsa-mir-146a	Hsa-mir-146b	Hsa-mir-147	Hsa-mir-148a	Hsa-mir-149	Hsa-mir-150	Hsa-mir-152	Hsa-mir-155	Hsa-mir-15a	Hsa-mir-15b	Hsa-mir-17	Hsa-mir-181c	Hsa-mir-181d	Hsa-mir-182	Hsa-mir-183	Hsa-mir-185	Hsa-mir-18a	Hsa-mir-18b	Hsa-mir-191	Hsa-mir-1913	Hsa-mir-193b
766.521	24749.9	341.298	406.165	1470.18	387.417	186.819	2700.77	42.3694	678.285	101.518	115582	52039.7	0.093738	0.7499	1.68728	0.187475	1234.24	3473.73	213.722	9.7487	22.497	31.4958	110.985	0.093738	534.023	2647.62	33007.4	1140.13	34.3079	170.79	0	77624.1	59.5233	298.648	269.964	77.146	134.982	391.729	699.47	735.559	164.228	84560.2	28774	71.1468	7.499	1.31233	1696.09	0	295.554
427.95	23374.6	801.487	513.298	560.962	350.955	335.225	1351.91	30.8325	541.928	56.7884	93553	29552.5	0	0.314617	0.314617	0.471926	365.271	2417.68	477.746	1.25847	25.9559	28.1582	52.8557	0	455.723	1371.26	15639.1	482.465	50.968	431.497	0	17810.6	311.786	810.297	601.076	264.593	125.06	148.971	286.616	88.722	26.7425	52063.2	19575.6	62.4515	3.30348	2.04501	669.82	0	159.196
1186.76	10957.4	635.811	620.352	2694.33	600.726	399.643	1144.33	8.88096	635.921	145.714	9952.6	15880.2	0.109642	0.438566	0.438566	0.219283	1092.03	2231.31	540.642	1.64462	31.2478	25.2176	102.624	0	770.561	2906.82	23213.3	664.428	80.6962	661.138	0	16068.3	24.4501	1127.66	271.363	220.928	290.44	155.691	1030.96	232.111	80.148	61657.2	30859	85.8493	11.0738	0.219283	656.424	0.109642	229.26
589.574	26017.5	2919.35	334.245	1322.43	354.958	458.678	4232.77	7.58929	381.204	74.4699	26192.4	49927.1	0	0.948662	0.316221	1.26488	990.403	2046.9	1217.61	0.632441	71.1496	10.5934	59.2914	0	782.962	2046.74	23509.7	1029.93	95.1824	496.624	0	32295.9	314.956	567.3	210.287	215.979	161.272	109.887	619.002	128.702	33.2032	69462.8	18230.9	52.8088	3.63654	0.632441	1773.37	0	90.1229
882.979	22204.3	3313.01	350.616	1711.89	333.425	374.617	3258.68	9.2438	255.259	45.4081	25113.8	67476.2	0	0.486516	0	0.324344	1091.25	895.838	901.351	1.62172	112.709	6.97339	38.9213	0	601.82	634.903	19734.4	485.543	62.4362	445	0	23512.3	64.8688	198.823	264.178	135.576	173.524	102.493	588.684	317.046	77.5182	21953.9	6109.18	35.0291	3.89213	0	452.135	0	82.3833
915.677	24432.1	2254.23	200.37	839.476	379.691	365.614	3066.92	7.65397	478.373	66.9722	52409.7	76015.2	0	1.2301	0	0.956746	560.926	1257.71	563.797	0.956746	70.2525	10.6609	36.7664	0.136678	888.407	1016.34	26175.7	540.971	89.6607	341.695	0	29582.7	49.4774	813.917	124.65	246.294	263.515	133.124	624.208	156.496	44.0103	80943.8	18310.5	54.2611	7.10725	0.136678	713.322	0	65.4687
684.597	25025.9	2494.35	314.456	1432.51	461.92	427.835	2235.16	11.9534	290.431	52.4291	66901	51386.6	0	0.82845	0.2367	0.7101	672.228	2447.6	957.57	2.1303	64.3824	11.9534	84.6203	0	895.081	1634.3	25095.7	560.743	114.089	902.774	0	29560.5	5.56245	911.414	160.246	452.216	274.454	110.539	401.325	63.3173	12.7818	26266.8	6896.97	83.3184	4.85235	0.2367	729.036	0	32.1912
273.536	35090.8	587.121	486.7	2253.29	768.155	490.001	2364.99	1.65076	451.208	97.395	13029.5	28036.8	0	2.47614	0.825381	0	1433.41	3432.21	399.209	1.10051	42.6447	45.6711	105.649	0	805.847	2873.43	58769.6	1585.28	37.6924	457.536	0	11573.2	44.0203	204.144	154.071	166.177	370.321	380.501	691.669	194.24	46.4965	22686.4	7552.51	116.929	10.73	0.275127	1273.01	0	203.594
1863.72	93052.6	10750.9	1396.6	661.083	1233.52	1407.05	3839.38	40.1417	1038.67	63.9758	16563.5	22686.3	0	1.67257	0.836285	0	2845.88	1873.28	3519.92	44.3231	588.744	70.6661	173.529	0	1208.01	2576.59	55240.4	5357.24	940.402	380.928	0	130025	30.5244	151.786	590.417	113.317	94.082	178.547	1271.99	418.561	75.6838	31743.7	8268.77	15.8894	11.2898	2.09071	1680.93	0	89.0643
676.867	51022.8	2739.74	528.662	1499.3	511.616	418.108	6217.07	11.445	472.411	72.3227	24329.2	93341.3	0	2.43511	0.730532	2.43511	1130.38	4243.18	1022.01	3.40915	73.7838	10.471	47.9716	0	527.201	1318.61	77650.7	2176.99	93.9952	300.979	0	26786.2	205.28	630.693	304.632	206.254	57.225	67.9395	172.893	92.0471	24.5946	39395.4	16637.9	37.2572	3.16564	0.243511	477.281	0	71.5922
481.777	44468.1	4258.3	413.975	793.92	373.962	378.823	4162.94	13.4626	394.903	60.2078	16042.9	164900	0	0.373962	0.373962	0.747923	714.266	2693.64	830.942	5.23546	45.9973	12.7147	45.2493	0	356.011	1480.14	40282.4	1268.1	54.5984	335.817	0	43090.1	108.449	369.474	240.083	145.097	91.9945	129.765	207.175	129.017	20.9418	87954.3	26859.8	66.9391	2.24377	0.373962	787.189	0	69.9308
679.448	20484.3	3878.87	293.466	631.048	322.493	407.144	7304.04	15.6004	509.825	39.1288	30011.4	145817	0	0.127872	0.255744	2.55744	823.112	2096.59	932.058	2.68531	36.6992	9.20678	38.7452	0	396.275	1392.01	29430.5	779.891	134.777	286.945	0	33379.8	74.4215	1535.1	177.358	323.26	64.4474	91.4284	302.161	69.5623	6.3936	103611	32888.5	25.0629	5.11488	0.511488	559.312	0	114.19
545.765	40156	2056.29	680.563	1026.75	575.594	478.966	2979.46	9.0371	485.918	77.8581	11671.8	41127.1	0	1.39032	1.39032	0.695161	1683.68	2602.68	877.989	2.78064	142.508	18.0742	87.5903	0	517.895	2373.28	22624	771.629	76.4677	686.124	0	29059.8	608.961	1791.43	214.11	212.719	91.7613	103.579	356.618	239.831	50.0516	59547.5	20906.3	38.2339	2.78064	0	1134.5	0	230.098
924.551	46507.1	7267.43	666.614	961.638	196.683	328.039	5549.97	7.02439	172.097	17.561	94721	86878.3	0	0.702439	0	2.80975	952.507	873.131	1687.26	6.32195	36.5268	14.0488	44.9561	0	380.722	412.331	33016	723.512	35.1219	272.546	0	29235.5	15.4536	65.3268	889.99	99.7463	47.7658	54.7902	89.2097	56.8975	11.239	25832.9	10521.1	69.5414	1.40488	0	351.219	0	62.517
752.501	28852.2	2922.1	322.203	549.106	366.758	426.166	4423.38	19.3899	289.199	29.2912	119083	66740.9	0	1.23765	0	3.30041	728.566	1323.88	1661.76	3.71296	54.0442	23.5154	27.6409	0	282.598	660.907	33036.3	642.755	55.2819	291.261	0	65473.6	37.1296	554.057	291.261	349.431	75.4969	162.133	154.294	97.7747	16.0895	37475.8	9504.77	40.8426	2.06276	1.23765	504.963	0	132.016
428.715	49963	2749.69	395.34	1913.16	471.88	767.934	3076.07	27.8001	659.983	99.2862	14700.5	83790.4	0	0.722082	2.16624	0.361041	1565.47	5680.62	583.803	3.61041	71.125	77.2627	67.8757	0	608.715	2001.25	57660.7	1668.73	52.712	406.171	0	23530.8	173.3	693.92	371.15	162.107	96.3979	143.694	358.875	120.588	40.4366	45689	19190.4	138.279	3.24937	0	1843.11	0	88.816
408.446	23356.2	784.655	1361.64	1054.87	312.386	476.134	242.811	257.921	3016.69	46.0321	3650.95	84535.7	0	0.35139	0	1.75695	642.342	1711.62	62.1961	8.43337	58.3308	223.836	75.1975	0	101.2	6473.31	12892.9	289.897	29.5168	253.352	0	17107.8	93.1184	20.0293	78.36	47.7891	305.007	313.792	3799.23	314.143	86.442	116605	73871.4	86.0906	71.3322	1.05417	581.902	0	69.2239
553.662	67239.3	1784.73	301.615	782.18	264.975	313.828	1907.92	12.2133	270.816	54.6942	10977.1	40579.9	0	1.06202	1.06202	0	665.358	1612.15	649.427	3.18607	66.3765	22.3025	36.1088	0	276.657	1239.38	17566.4	517.736	29.7367	233.645	0	68757.5	222.494	90.272	524.108	120.54	109.388	110.981	187.978	63.7214	11.1512	37685.4	12609.4	121.071	2.65506	0	2539.83	0	54.6942
629.891	11989.1	1351.58	296.313	271.528	337.345	345.331	1302.01	17.3492	373.145	36.0753	139756	39089.4	0	0.275384	0.550768	0	359.376	2128.72	766.393	4.40614	21.4799	12.6677	52.5983	0	280.616	4467.83	19267.8	627.324	90.3259	362.405	0	24766.9	56.4537	1325.42	220.858	265.195	84.2675	91.9782	218.93	41.583	5.78306	17414.2	7933.81	23.1322	2.75384	1.37692	705.258	0	88.1228
56.5039	7198.7	3047.22	1195.21	1885.92	632.25	439.544	941.158	374.587	1480.3	64.9572	4214.28	25872.5	0	0	1.44349	1.44349	1143.25	5297.62	286.534	10.8262	369.534	736.904	75.0617	0	2890.6	2928.13	16865.1	398.404	53.4093	1025.6	0	148747	26.7046	264.881	177.55	544.197	314.682	856.714	3145.37	85.1662	17.3219	70915.3	59200.6	191.263	107.54	7.93922	2605.51	0	41.8613
816.49	33524.2	1846.96	992.853	978.93	641.898	749.441	2030.84	104.662	1432.15	60.0129	7278.36	39180.3	0	1.44031	0	0.480103	525.713	4950.82	630.375	4.80103	48.4904	64.8139	58.5726	0	827.698	6630.22	45648.7	1656.36	474.342	1160.41	0	56585.9	50.4108	1295.8	309.666	1062.95	109.464	305.346	1372.13	163.715	31.6868	56220.1	36684.7	125.307	55.692	0.480103	1920.41	0	68.6547
622.088	144706	841.097	592.844	848.508	372.998	296.422	1512.99	2.47018	303.833	24.7018	5381.91	31893.2	0	1.85264	1.85264	0.617546	1744.57	1810.64	283.454	1.85264	9.88073	43.2282	28.4071	0	329.769	2112.62	12879.5	398.317	13.586	145.741	0	85782.1	387.201	389.671	46.9335	48.1686	40.758	74.723	102.513	10.4983	3.08773	140527	45592.8	38.2878	1.85264	0	923.231	0	59.9019
900.951	9937.65	938.183	117.65	353.704	88.6146	144.423	3859.82	3.77083	262.45	25.2646	33156.6	187221	0	0.754167	0	0.377083	658.387	256.417	1801.7	0.377083	18.8542	2.2625	29.7896	0	486.815	375.198	29513.6	282.812	45.6271	298.273	0	11306.1	97.2875	203.248	161.392	65.9896	15.0833	13.575	143.292	106.337	18.4771	103973	34098.9	35.8229	1.13125	0	198.723	0	64.4812
470.436	17321.8	6674.25	1832.44	1806.68	1069.3	479.709	1170.1	56.0797	710.848	57.5954	4432.57	36964.9	0.757834	0.757834	0.757834	1.51567	873.783	4745.56	146.262	0	50.0171	21.2194	44.7122	0	525.937	4353	5242.7	2011.29	293.282	1037.47	0	73531.9	9.09401	491.834	94.7293	774.506	168.997	360.729	1644.5	96.2449	39.4074	93274.2	51827.5	71.9942	28.7977	0	1582.36	0	113.675
1120.71	13706.4	2834.85	914.399	1190.42	1526.13	1256.5	1467.51	57.5496	406.044	40.4979	8945.77	42404.5	0	0	1.06573	3.1972	851.521	4324.75	472.12	4.26293	151.334	27.7091	83.1272	0	1016.71	4178.74	5974.5	4228.83	1002.86	2086.71	0	108088	25.5776	2861.49	109.771	2296.66	236.593	410.307	1209.61	41.5636	13.8545	20445	16834.3	102.31	35.1692	0	2650.48	0	90.5873
788.916	30718.1	1443.51	334.492	898.474	382.663	506.068	1419.7	33.5574	559.652	119.075	42929.2	47566.1	0	0.541249	0.541249	0	708.495	4126.48	409.184	3.78874	31.3925	21.1087	39.5112	0	300.935	2397.73	22756.8	953.14	41.1349	423.257	0	12193.8	361.013	86.5999	218.665	159.668	227.325	254.928	1125.26	113.662	41.6762	101365	30588.7	50.3362	8.11874	0	1941.46	0	153.174
1686.17	17577.3	2185	3208.24	2221.83	2802.27	1539.67	734.764	312.143	726.873	104.34	3456.37	34163.9	0.876807	0.876807	0	0	838.227	6763.69	249.013	10.5217	322.665	66.6373	132.398	0	2047.34	17757.1	4201.66	3055.67	1308.2	3308.19	0	79884.1	32.4419	671.634	87.6807	2326.17	457.693	1785.18	7174.91	42.0867	19.2898	14043.8	8948.69	111.354	181.499	0	4258.65	0	43.8403
357.449	16298.7	928.831	1400.2	964.165	554.442	953.64	2440.3	72.5473	3390.55	60.1429	9518.74	34395	0	4.88661	1.50357	0	875.079	3795.39	767.949	6.76607	218.77	181.932	61.2705	0	389.425	4234.81	49130.7	1523.12	1005.51	540.158	0	70237.1	33.0786	69.5402	400.702	236.061	69.9161	168.776	1233.68	680.366	142.839	16458.5	14604.6	84.2	41.3482	1.87946	441.298	0	98.4839
710.124	24190.5	556.087	568.118	1101.82	514.648	414.726	361.925	28.4059	279.046	57.8144	5033.86	81969.1	0	0.334187	1.00256	0	630.945	2777.76	373.287	1.33675	91.9015	16.041	38.4315	0	253.982	1397.24	1962.68	1181.02	63.4956	520.664	0	22724.7	272.028	116.631	64.4981	119.973	179.793	128.328	1265.23	83.5468	26.735	47643.1	25804.6	35.0897	9.02305	0	919.683	0.334187	111.953
638.66	13107.4	3829.78	432.69	964.202	376.181	364.715	2785.59	7.64373	417.675	30.5749	16867.3	59692.6	0	2.7299	0.545981	0.818971	1215.9	2297.49	2163.72	6.82476	78.3482	24.8421	48.0463	0	398.293	1281.14	41159.6	2662.75	51.5952	366.626	0	70966	61.6958	249.513	455.075	222.214	73.1614	129.397	186.179	116.567	16.6524	91889.6	33666.3	66.0637	7.91672	0.545981	598.668	0	102.917
399.748	25133	743.673	462.562	463.249	548.476	577.343	536.792	12.3716	121.654	40.5515	26618.9	46072	0	0	0.687313	0.687313	374.586	4870.3	180.076	1.37463	22.6813	13.7463	36.4276	0	316.164	1760.21	2862.66	673.567	270.801	964.988	0	52640.6	51.5485	749.859	334.034	1044.72	138.837	161.519	369.774	39.8642	10.997	11933.8	3139.65	66.6694	10.997	0.687313	2078.43	0	64.6074
1164.6	45675.3	2503.34	678.732	1940.85	747.084	555.959	2529.9	29.1694	824.144	110.147	15310	64485.2	0.870727	1.74145	2.61218	1.30609	1666.14	4279.63	627.359	8.70727	39.6181	33.0876	74.0118	0	528.967	3929.59	51559.3	1073.61	282.986	703.548	0	51666.4	95.3447	1629.57	377.46	577.728	165.874	219.859	599.496	60.9509	5.65973	33685.4	18017.5	153.683	13.0609	0.870727	2605.65	0	84.4606
985.455	46253.2	3098.99	266.258	598.372	555.61	394.693	5671.72	4.46991	668.252	81.7994	62011	32652.7	0	1.34097	0.446991	0.297994	684.046	3834.89	935.553	4.46991	100.722	32.1834	65.7077	0	836.917	2612.22	67435.4	1083.95	73.7536	207.702	0	11446.1	143.335	670.338	211.129	186.097	233.925	171.794	518.361	308.126	46.9341	27737.5	6980.66	67.3467	4.9169	0.148997	424.046	0	52.149
916.976	14958.9	1934.15	459.578	619.418	862.899	766.161	3461.42	15.478	575.067	76.1994	31041.4	123838	0	0.892962	0.595308	0.595308	632.812	6651.08	1054.59	2.38123	58.9355	24.4076	100.309	0	918.56	754.85	56901	868.256	399.154	1159.66	0	70026.6	36.9091	8782.87	195.856	1778.18	130.968	112.513	364.626	80.0689	14.585	19872	14489.2	56.2566	10.7155	0.595308	641.444	0	141.386
1230.41	11021.6	1138.16	1305.44	1245.22	979.581	916.016	1373.69	31.4483	617.591	111.073	9486.01	42376.3	0	1.33823	2.00734	0.669113	769.48	5235.14	628.297	4.68379	44.1615	30.7792	51.5217	0	822.34	2750.05	5132.1	455.666	719.966	1519.56	0	49788.7	43.4923	991.625	173.969	1387.74	175.308	441.615	1831.36	58.8819	26.7645	48853.3	34437.2	121.109	55.5364	1.33823	1470.04	0	82.97
901.097	64908.1	3247.17	175.633	663.652	438.538	386.066	4309.39	8.42819	420.322	85.0976	122441	101175	0	1.35939	0	0.407816	547.425	3192.38	810.058	1.08751	62.9396	8.97195	96.6523	0	1092.81	2215.66	54240	672.216	93.9336	511.945	0	19435.1	266.983	1465.55	200.238	280.713	125.471	82.7866	270.926	152.387	41.7331	25967.4	5214.2	79.3881	3.94222	0	454.986	0.135939	98.1477
693.029	20129.5	4080.46	259.676	1104.85	383.773	433.522	2876.66	7.6536	243.275	47.5616	26330.6	132985	0	0	0	1.64006	545.046	1201.07	704.131	2.18674	100.043	8.20028	61.2288	0	615.021	830.962	6144.2	976.927	91.8432	801.441	0	20002.1	344.412	141.045	136.125	261.862	108.244	116.444	308.877	75.4426	24.0542	55619.2	19053.6	36.0812	3.8268	0	1081.34	0	108.244
573.113	66424.6	1217.93	842.794	1220.48	1271.41	529.611	656.072	28.0083	381.931	51.7728	20674.3	81257	0	0.848735	0.848735	0	1135.61	7669.17	206.243	0	39.8905	32.2519	145.134	0	390.418	5825.72	3449.26	1505.66	121.369	630.61	0	90495.5	39.0418	129.856	78.9324	317.427	409.09	709.542	620.425	85.7222	41.588	60594.6	13326.8	71.2937	11.8823	1.69747	3600.33	0	248.679
770.037	15488.4	2728.27	187.023	403.686	547.235	510.113	3913.78	8.75125	598.331	63.9406	51556.4	230507	0	0.564596	0	1.83494	465.933	1863.45	1009.5	1.41149	77.2086	6.91631	51.6606	0	1010.49	2065.01	51052.2	575.606	241.93	485.835	0	33083.8	24.7011	3110.79	197.185	846.33	151.594	142.702	343.416	154.135	25.2657	32178.8	7340.88	47.7084	5.78711	0.423447	447.302	0	52.5075
708.353	44665.3	2104.83	617.91	1202.3	617.644	450.598	3207.12	19.9497	335.688	46.2834	37071.1	82076.9	0	0.531993	0	1.59598	1180.23	2156.17	1108.41	5.58593	44.6874	15.9598	45.7514	0	372.129	1748.39	18784.7	720.319	135.392	167.046	0	45144.9	309.354	115.176	601.152	243.121	82.1929	138.584	212.531	160.13	37.5055	45625.8	10411.4	42.2934	1.32998	0	973.547	0	227.427
625.418	32601.6	3386.52	296.267	2326.9	187.903	189.504	2445.94	12.2777	1638.28	105.695	28602.8	77019.2	0	0	0	2.13526	2995.77	1444.5	953.392	2.66907	29.3598	17.6159	52.8476	0	398.759	1512.83	83800.8	403.564	49.6447	380.61	0	9276.09	30.9612	321.89	235.412	232.209	89.6808	162.813	220.465	129.183	43.7728	9887.84	3948.09	57.6519	3.20289	0	263.17	0	11.2101
1202.37	19453.2	1879.11	532.701	1204.8	861.835	594.655	2891.96	19.914	201.906	49.2319	16742.7	150778	0	0	0	0.553168	1172.16	8689.71	377.26	4.97851	76.3371	16.0419	105.655	0	1614.14	2896.94	16758.2	9200.84	145.483	668.227	0	10317.7	122.25	259.436	103.996	292.626	183.652	505.595	638.356	47.0193	12.1697	18632.9	7530.83	42.5939	3.31901	0	2163.44	0	172.588
1050.41	39357.7	4963.57	571.27	1089.64	653.257	529.394	7229.69	22.9213	405.09	36.5859	12438.3	127337	0	0.440794	0	3.30596	1203.81	4744.27	1496.28	5.50993	68.7639	9.69748	89.2609	0	531.819	1449.55	55088.7	1649.45	70.0863	449.17	0	88995.1	152.515	840.154	300.401	204.749	72.2903	105.57	236.045	143.919	32.3984	30803.8	6905.71	31.076	3.96715	1.76318	874.757	0	111.08
535.134	9126.28	1479.42	564.636	1180.78	337.801	496.805	3077.42	4.31343	903.113	171.438	45202.4	29102.4	0	2.45273	2.45273	1.69154	970.014	2301.34	781.153	2.45273	28.8408	15.9851	108.681	0.084577	967.646	3298.25	36971.1	454.855	116.463	863.024	0	50695.4	127.119	1758.61	143.95	448.596	174.567	295.766	1184.75	86.184	14.2935	39656.8	32855	141.244	9.89551	0.253731	1208.86	0	200.025
531.615	18469	431.902	584.479	795.886	773.406	443.381	1454.98	49.2646	592.61	48.308	267324	27583.9	0	1.43489	1.91319	0	487.863	3026.18	217.625	5.26126	85.1368	37.7854	54.0475	0	297.501	2839.65	1887.36	1438.24	65.0484	701.661	0	33389.9	57.3956	51.1778	94.7028	274.064	151.62	232.931	1498.5	121.966	78.4407	59130.4	28160.2	37.7854	70.3096	0.478297	1546.33	0	297.501
1166.19	12756.4	2932.97	278.266	704.4	271.767	515.097	2620.58	6.90588	135.68	25.1862	20281.4	98304.4	0	0.406228	0.406228	0.406228	474.068	1895.05	394.448	0.812457	83.683	6.90588	62.9654	0	447.257	596.343	5034.39	1295.87	121.868	912.389	0	19923.5	175.084	254.299	85.7142	293.297	67.8401	69.8713	275.017	42.654	12.5931	20210.7	5785.1	23.9675	3.65605	0	452.538	0	45.4976
814.25	57274.1	1244.74	1834.56	1330.16	748.469	970.162	563.385	167.795	1528.46	93.5586	3906.07	14225	2.03388	1.01694	1.01694	0	816.604	3430.14	438.302	5.08471	413.895	64.0673	63.0504	0	463.725	3153.53	19795.8	634.571	176.948	3760.65	0	43878	46.7793	501.352	266.439	747.452	188.134	934.569	3561.33	143.389	39.6607	48487.8	34450.9	145.423	137.287	4.06776	2190.49	0	155.592
550.912	13481.3	1470.77	771.716	358.39	543.834	201.431	156.087	37.4958	569.413	53.1917	3484.49	200221	0	0	1.16266	0.290665	133.997	1694.58	117.719	0.58133	21.2185	54.645	15.9866	0	105.221	6039.73	905.712	313.337	31.6825	233.985	0	72214.3	153.471	23.5439	19.7652	205.791	108.127	293.281	503.723	129.927	59.005	96577	58289.7	32.8452	19.1839	1.74399	2802.01	0	108.127
1183.15	11407.5	3847.54	1417.64	1858.58	1322.81	1107.09	1861.74	94.8254	986.184	56.105	11476.2	78995.9	0	0	0	0.790211	922.177	9597.91	943.513	3.16085	226.791	97.9862	205.455	0	1175.83	4146.24	5351.31	2604.54	463.854	2026.1	0	30469.8	27.6574	766.505	135.126	1381.29	246.546	1429.49	2758.63	64.0071	19.7553	26203.4	21528.5	64.0071	120.902	0.790211	2571.35	0	47.4127
453.329	55967.4	1762.68	699.641	1048.12	862.979	509.143	3796.57	29.4545	324.382	63.8819	16505.6	77209.1	0	0.765053	0.765053	0.382526	1047.36	3794.66	860.302	4.59032	30.2196	12.2408	82.6257	0	416.571	2284.45	33711.7	851.121	143.447	369.138	0	61659.4	298.753	1364.09	236.401	441.818	112.08	140.005	450.616	279.244	60.8217	47436.3	15307.2	48.5808	4.20779	0.382526	1385.51	0	174.049
704.756	22941.6	2456.61	1195.84	2275.8	714.155	562.668	1896.04	27.2259	390.935	98.4319	15903.4	154089	0	0.698099	0.698099	1.3962	987.81	10213.9	595.478	3.49049	59.3384	13.2639	162.657	0	541.027	1912.79	9672.16	2279.99	83.7719	802.116	0	9755.93	983.621	133.337	116.582	141.016	251.316	520.782	608.742	36.3011	8.37719	48950	28990.6	123.563	4.88669	0	1897.43	0	327.408
724.077	38356.3	2716.94	507.039	1346.7	607.367	365.809	1379.5	13.1197	355.776	54.7942	14552.5	59032.3	0	0.771749	0.385875	0.385875	688.015	4056.31	697.661	0.385875	136.6	29.7124	60.5823	0	507.425	1541.18	3303.86	1650.39	88.3653	491.218	0	30008.7	278.602	102.257	147.79	218.791	124.252	272.428	377.385	104.186	38.9733	71261	20292.4	46.6908	3.47287	0.385875	1414.23	0	170.942
689.217	17049.2	2321.47	343.239	859.3	422.305	301.303	2222.64	13.3556	345.91	53.6896	22076	61532.5	0	0.801337	0	1.60267	413.49	4644.55	781.304	3.20535	79.5995	11.2187	38.7313	0	528.882	1094.63	50419.6	1266.91	174.424	465.844	0	28010.5	2.67112	1593.06	347.246	713.457	105.242	149.049	191.252	42.738	7.74626	43712.1	14733.7	69.9834	3.73957	0	658.165	0	111.653
790.889	32257.7	3211.59	337.425	1065.04	445.866	529.133	2707.63	28.0784	224.143	45.0223	17093	75239.9	0	0.48411	0	1.45233	719.388	2549.81	497.665	1.45233	123.448	16.4597	65.3549	0	434.247	1092.64	3254.67	1150.73	114.25	785.711	0	37338.5	26.142	410.526	102.631	362.599	130.71	122.48	530.585	68.7437	20.8167	30163.5	8171.3	32.9195	7.26165	0.48411	481.69	0	45.5064
1019.6	26011.5	3612.54	353.04	998.29	736.689	868.81	5039.57	21.1237	618.064	111.975	15919.8	43376.1	0	4.40077	0.097795	0.977949	546.967	4346.98	2982.16	3.814	95.5456	27.4804	157.45	0	2043.62	921.032	74032.4	1419.98	340.424	2041.37	0	24670.3	41.1717	6567.42	697.473	918.588	254.071	226.884	554.008	92.1228	13.5935	4806.33	1124.05	125.177	15.3538	1.66251	400.959	0	111.78
516.891	22441.5	1760.35	1095.38	1461	2140.86	948.682	1185.48	55.8486	655.29	87.1238	10638.8	62468.5	0	1.4893	0	0	902.514	11903.2	665.716	5.21254	77.4434	43.1896	106.485	0	818.368	6890.23	1946.51	1319.52	606.144	1660.57	0	76435.2	668.694	1886.94	67.763	2544.46	371.579	1482.59	1448.34	157.865	69.2523	80880	31036.2	74.4648	29.0413	1.4893	7860.51	0	174.992
784.433	42722.3	2041.01	544.995	1689.82	1090.46	471.73	2203.61	18.4343	282.66	51.5216	9176.52	61387.8	0	0	0.472676	2.83605	808.275	5451.84	304.403	0.945351	99.7345	23.6338	156.928	0	555.866	8044.47	3072.39	1590.55	112.024	685.852	0	53820.3	243.428	176.781	99.2619	374.832	181.98	1355.63	482.602	34.5053	7.56281	73895.3	22474.3	58.1391	6.14478	0.472676	4627.02	0	81.3002
709.204	35603	5977.88	573.222	674.699	436.419	581.25	11261.2	11.2396	380.863	32.1133	31711.5	206829	0	0.963398	0.642265	3.53246	1399.17	7068.45	1869.63	11.8819	180.155	11.8819	89.2748	0	915.549	1131.67	33151.2	4475.95	70.328	1174.06	0	52429.1	346.502	1136.49	240.849	189.789	41.4261	74.8239	337.51	51.3812	9.63398	26005.6	6419.76	25.3695	3.53246	0	679.516	0	103.726
535.753	26242.3	406.931	429.581	1603.51	447.155	252.672	400.682	36.7097	170.661	60.1414	145602	112398	0	0	0	0	2246.71	3198.43	97.6321	1.17159	5.85793	6.24846	89.8216	0	305.393	1833.53	3085.18	376.86	99.1943	216.743	0	4360.25	3.51476	333.902	179.253	243.69	237.832	252.672	572.515	19.917	5.07687	40359.6	11705.7	35.1476	2.7337	0.390529	956.795	0	44.1297
524.081	56549.8	1784.75	165.77	930.097	132.02	200.512	1519.22	5.45948	455.122	45.6611	9730.28	42712.5	0	0	0.496316	1.48895	2097.43	711.718	705.762	1.48895	9.43001	5.45948	63.5285	0	192.571	2231.44	62731.9	235.254	60.5506	195.549	0	13154.4	159.814	593.594	260.07	222.846	45.1648	136.487	151.376	58.5653	18.3637	52624.9	13984.2	35.7348	0	0	309.701	0	51.1206
621.754	19599.4	2096.28	432.652	1019.3	521.626	436.563	2355.87	18.5771	280.613	44.4874	31307.4	58948.2	0.488872	0.977744	0	0.977744	500.116	2537.25	669.266	2.44436	66.4866	14.1773	44.9762	0	598.379	1035.43	10294.7	1187.47	167.194	915.168	0	25066.4	26.3991	479.095	141.284	729.397	89.4636	132.973	239.547	51.3316	12.2218	40390.6	12503.4	50.3538	2.93323	0	916.635	0	95.33
732.2	32925.9	5017.38	377.133	675.523	330.164	471.07	9434.53	20.0308	329.473	44.8967	21470.3	165715	0	3.45359	0	2.07216	1089.26	4575.32	2005.85	6.90719	79.4327	9.67006	98.0821	0	846.821	1208.07	54959.1	2733.87	82.1955	477.287	0	46584.2	71.8348	1083.05	350.194	211.36	125.02	64.2369	229.319	59.4018	6.21647	22545.1	8368.06	17.268	2.76288	0	462.091	0	96.7006
542.469	20484.3	5424.33	388.062	828.783	567.861	566.438	3589.81	26.5666	249.062	25.1434	21098.1	130791	0	0.474404	0	1.42321	622.892	3184.67	652.305	3.32083	74.007	11.8601	105.318	0	582.568	1586.88	11585.4	1635.27	107.69	376.202	0	14812.3	90.1367	278	177.901	316.427	114.806	247.164	474.878	58.3516	18.0273	40097.1	9742.83	38.9011	2.37202	0	931.254	0	55.0308
650.933	22887.6	2380.38	824.544	1154.2	985.69	540.698	3015.97	42.536	391.004	62.168	29425.1	51233.8	0	1.636	0.818	8.998	787.734	6864.66	616.772	1.636	53.17	28.63	125.972	0	897.346	3722.72	7825.81	1834.77	446.628	1328.43	0	66906.7	305.932	1040.5	153.784	746.834	269.122	759.104	991.416	56.442	24.54	45015.4	19508.5	107.158	21.268	0	6295.33	0	188.958
564.645	19262.6	3799.67	641.311	557.639	1102.57	771.056	5766.5	19.0646	1211.13	49.2501	15625.5	116050	0	1.05914	0	7.94357	498.327	9370.76	545.988	4.76614	131.334	28.0673	25.949	0	1164	1424.02	37840	2031.96	911.922	1234.96	0	191421	11.6506	6398.28	291.264	2748.47	178.466	221.89	501.504	82.6131	13.2393	22110.1	10286.9	99.5594	20.6533	1.05914	761.523	0	69.9034
737.409	43130	2631.18	438.873	1162.4	411.554	322.545	3829.71	89.3022	386.584	49.0575	40929.5	82460.6	0	0.587514	0	0.881272	690.623	4878.72	1020.22	2.93757	56.4014	15.2754	47.2949	0	516.719	1235.54	30989.9	959.705	98.7024	498.506	0	39318.8	325.777	611.896	365.434	229.718	87.2459	77.8457	1158.28	105.753	26.1444	20378.2	6337.22	82.5458	6.46266	0.293757	712.655	0	101.346
506.919	16838	749.409	687.671	1070.45	532.375	440.717	1196.77	24.2204	585.09	94.5072	19592.4	166130	0	1.42473	1.42473	1.42473	616.434	2524.63	1033.41	1.89964	52.7151	12.8226	55.0896	0	454.49	1468.42	95647	1236.19	156.721	906.13	0	20250.7	37.9929	166.694	379.929	691.945	108.755	257.402	366.631	51.7653	7.59857	20867.6	12016.2	102.106	7.59857	0	954.571	0	253.602
629.573	10930.3	534.469	411.698	773.549	405.236	427.852	1534.17	31.8466	594.008	66.4624	15701.3	29005.3	0	2.30772	0.461545	9.23089	405.236	3571.43	576.469	1.38463	19.8464	16.1541	36.462	0	539.546	1629.71	28670.7	695.086	143.54	536.776	0	197253	30.0004	665.547	420.006	793.395	86.3088	231.234	176.31	24.4619	5.53854	93884.6	28901	93.232	10.154	1.38463	928.166	0	189.233
730.893	25180.5	2839.45	848.757	793.982	691.213	637.481	2315.17	110.072	1450.76	41.2119	27393.4	50990.1	0	1.04334	0	1.04334	635.394	4074.24	869.102	6.26004	153.371	47.9936	55.8187	0	610.875	1798.72	37881.6	1082.47	370.907	1036.04	0	91781.6	33.9085	2137.8	468.46	1355.82	180.498	522.713	1867.58	248.837	88.6839	37296.3	17684.1	113.202	66.7737	0.52167	562.882	0	80.3372
681.881	54692.8	2237.5	194.109	577.342	300.606	277.261	2765.26	19.4109	418.383	25.1817	14510.4	210690	0	0.524618	0.262309	1.83616	539.308	2447.08	459.303	1.83616	57.708	6.03311	17.0501	0	314.771	1475.75	26764.2	509.404	61.6426	194.109	0	28185.4	221.651	529.864	182.043	140.335	116.728	78.4304	204.339	62.6919	10.7547	105145	23312.2	63.7411	2.62309	0	919.131	0	68.9873
409.559	29791	772.392	722.983	706.849	700.295	471.905	1426.81	102.347	1269	58.484	19678.3	54601.3	0.504172	1.00834	1.00834	1.00834	487.03	1897.7	687.186	9.57927	69.0716	30.2503	51.9297	0	583.831	614.586	54000.9	1792.84	146.21	1149.51	0	29394.7	59.9965	154.781	450.73	353.929	115.455	268.724	2245.58	89.7426	16.6377	66288.5	46804.8	101.843	77.6425	0.504172	693.741	0	211.752
750.572	25855.3	2519.81	390.872	947.983	650.063	677.471	2901.15	17.2794	819.877	51.2423	15943.5	73431.4	0	2.38336	0	4.17089	570.816	6212.24	1084.43	2.38336	75.076	28.6004	66.1384	0	625.633	1286.42	53922.4	1282.85	399.213	1065.36	0	90206.8	287.195	1938.87	370.613	1357.33	103.676	232.378	403.384	34.5588	5.95841	42389.9	21007.6	156.706	12.5127	0	828.219	0	56.6049
458.761	18493.3	6305.81	836.316	845.463	717.414	352.133	1948.74	42.8734	882.62	68.0257	8751.88	36681.3	0	1.14329	1.71493	1.71493	634.526	5272.85	401.295	3.42987	33.727	41.1584	85.1751	0	270.388	2453.5	50179.6	1008.38	98.8946	970.081	0	151424	41.7301	144.626	561.927	390.433	116.044	332.126	523.055	93.7498	20.5792	79160.8	52299.2	127.477	19.4359	1.14329	1211.89	0	122.332
434.409	15727	2053.37	575.903	961.722	504.162	438.635	3043.9	31.0688	786.606	49.9926	99724.4	70046.1	0	1.12978	0.282444	0.564888	1133.45	6462.32	1122.15	4.5191	147.153	44.0613	66.9392	0	447.391	1816.68	20983.9	1924.01	59.0308	919.072	0	45946	104.504	1161.69	419.429	191.215	109.871	338.65	862.866	61.2903	7.34354	71537.7	27109.8	33.0459	14.9695	1.41222	812.026	0	271.429
715.959	44058.7	5165.1	370.26	1120.05	268.859	389.382	3054.21	5.79437	431.681	48.0933	31371.3	108324	0	1.15888	0	5.21494	742.839	2140.44	1375	4.05606	43.4578	15.6448	37.084	0	574.222	728.353	34736.1	721.979	107.775	611.886	0	27641.5	97.9249	540.615	528.447	209.756	57.9437	40.5606	140.803	78.8035	13.3271	66808	22024.4	89.2334	4.05606	0	419.513	0	50.9905
539.072	77420.9	2946.25	590.083	899.421	454.91	461.148	4084.31	42.6315	338.453	42.1116	38555.5	91945.8	0	0.519897	0	1.55969	836.514	3233.24	997.162	5.71886	56.1488	11.4377	51.9897	0	470.507	1799.88	46389.3	1719.3	49.3902	538.093	0	86761.9	181.964	197.041	434.634	147.131	108.658	142.452	482.464	171.566	36.9127	32214.4	8502.91	85.783	4.67907	0.519897	815.198	0	106.579
1069.53	31680.4	2206.31	267.74	1175.43	248.029	298.292	3181.01	9.85545	233.903	51.9054	20994.1	105688	0	0.328515	0.328515	1.97109	634.691	735.217	629.435	0.985545	29.2378	3.28515	39.4218	0	488.83	775.296	30852.2	390.604	90.3417	255.585	0	12192.8	19.0539	360.053	233.246	205.979	96.912	109.724	136.991	107.753	24.9671	51411.6	14868.6	57.1616	1.97109	0	230.946	0	36.4652
904.456	26141.4	3836.99	289.21	979.417	271.775	348.009	4564.46	17.4346	283.74	46.8342	22591.2	81705.6	0	0.683712	0.683712	0.341856	685.079	1798.16	913.781	2.05113	59.8248	8.5464	69.7386	0	540.132	790.029	65915.6	1641.59	111.103	757.894	0	14519	126.487	253.657	297.415	242.034	116.915	108.368	265.28	78.285	11.2812	14061.9	9063.96	104.95	4.10227	0.683712	376.041	0	48.5435
716.97	48748.7	1031.19	408.422	1063.14	540.145	512.865	1831.66	13.2503	381.142	48.3247	19353.3	60254.7	0	1.55886	0	0	1057.69	3852.73	707.723	3.11772	53.7807	19.4858	35.0744	0	666.413	3481.72	22962.8	1940.78	98.2082	993.774	0	33945	15.5886	321.125	151.21	489.482	343.729	200.314	352.303	112.238	42.8687	100471	17772.6	40.5304	2.33829	0	2467.68	0	187.843
967.55	33617.4	2423.27	392.217	702.87	332.938	542.418	1769.88	14.7081	259.398	63.7352	99039.2	67513.4	0	0.891401	0	0.891401	861.54	4092.42	856.191	2.6742	56.1583	11.5882	43.6787	0	769.725	1445.85	19397.3	1652.66	59.2782	943.103	0	22744.1	114.545	352.549	173.823	314.219	224.633	108.305	353.886	137.276	49.4728	69388	16975	39.2217	1.7828	0.445701	896.304	0	93.1515
914.187	5464.94	1089.36	628.679	688.386	507.509	526.241	1662.43	31.0242	368.193	51.5119	9824.13	46964.2	0	0	0	0	757.459	6867.47	315.51	1.17072	37.4632	19.317	53.268	0	680.776	1704.57	19266.6	1110.43	97.7555	899.116	0	49487.7	127.609	168.584	118.243	271.608	353.559	242.34	1097.55	74.341	17.5609	62841	23095.5	56.7801	6.43898	0	1085.85	0	124.682
317.309	13253.5	1021.96	387.614	697.552	290.901	354.868	1058.51	18.2765	412.744	60.1601	13025.8	49029.7	0	0.76152	0	0	706.691	4365.79	517.834	4.56912	27.4147	9.13824	26.6532	0	466.05	1839.07	14835.2	772.943	81.4826	1093.54	0	30699.2	110.42	193.426	133.266	415.79	265.771	156.873	614.547	24.3686	6.09216	123429	32676.1	35.0299	9.13824	0.76152	1219.19	0	101.282
534.279	11224.2	2322.78	533.097	1474.52	633.56	911.451	4767.09	21.0646	460.181	70.4855	16803.9	72973.6	0	0.810178	0	1.62036	1002.19	1984.94	1481.82	4.05089	105.323	44.5598	56.7125	0	660.295	2151.83	15852	725.92	174.999	1855.31	0	57703.3	419.672	640.041	292.474	861.22	251.965	199.304	736.452	59.9532	9.72214	18782.4	6995.89	157.985	17.8239	0	1768.62	0	81.828
617.472	28417.7	4546.49	499.662	1170.05	630.949	454.456	6046.92	12.9845	332.787	55.7851	18456.7	55122.9	0	1.44272	0	1.92362	610.27	4086.26	1149.85	4.32816	50.9761	13.4654	75.9832	0	640.086	1127.73	52450.5	1191.69	238.53	504.471	0	94114.8	6.25178	1644.7	428.968	443.396	98.5858	91.3722	188.996	72.1359	6.25178	28256.1	8077.78	37.5107	3.84725	0	360.199	0	73.5787
672.941	30638.8	3824.89	222.016	506.726	438.281	715.514	5123.63	21.8565	344.528	40.8372	29446.5	108222	0	1.72551	0	2.87586	624.061	5278.93	933.504	1.72551	71.3213	10.3531	52.3406	0	1390.19	1441.38	47009.4	2973.64	217.415	1185.43	0	47778.4	66.1448	1714.01	127.113	887.49	209.938	71.3213	461.863	50.6151	13.229	56152.3	9588.11	39.6869	6.90206	0.575172	526.857	0	51.1903
604.469	33202.1	2402.04	227.794	440.18	179.903	435.599	2479.5	5.83019	241.537	29.151	32733.6	201859	0.416442	0	0.416442	0	713.366	2739.36	488.903	2.08221	67.4637	7.49596	23.7372	0	438.514	1472.12	15573.7	1040.27	52.8882	608.006	0	18569.6	75.7925	304.836	86.62	211.136	88.2858	105.36	291.093	52.0553	15.8248	76881.9	16330	33.3154	2.08221	0	544.707	0	47.058
368.711	6749.64	1615.93	676.667	156.843	539.541	635.44	1047.71	119.201	436.473	63.6336	2955.82	14330.1	0	0.896248	6.27373	1.79249	235.713	1935.89	231.232	8.96248	164.013	21.5099	40.3311	0	640.817	3431.73	14452.9	403.311	461.568	2548.93	0	23298	138.022	378.217	77.0773	2115.14	139.815	216.892	4523.36	107.55	20.6137	298429	144936	51.9824	109.342	0.896248	1010.97	0	43.0199
400.512	22231.1	1143.26	401.767	1107.81	445.095	604.621	2742.46	14.7709	586.895	74.839	8862.52	70622.4	0.984724	1.96945	0	1.96945	1115.69	5351.97	394.874	0.984724	53.1751	23.6334	97.4877	0	871.481	2713.9	16611.3	1083.2	99.4571	2023.61	0	20718.6	407.676	593.789	95.5182	289.509	304.28	205.807	693.246	22.6487	1.96945	57166.2	24716.6	63.0223	9.84724	0	1414.06	0	196.945
725.253	7662.95	2498.45	154.407	1363.29	328.989	193.979	2677.3	8.92304	1079.3	69.8325	10671.2	51427.7	0	0.775916	0	3.10367	1200.73	6422.26	489.215	1.16387	38.7958	25.2173	83.411	0	609.482	2234.64	83376.1	1653.48	26.7691	131.518	0	12182.7	1087.45	119.879	142.381	107.852	130.742	403.089	392.614	24.0534	3.49162	142794	30539.3	45.0032	4.6555	0	1417.99	0	63.2372
903.494	54950.4	1980.17	543.437	3645.01	981.262	451.184	1980.93	18.1482	515.963	214.754	8680.13	39387.4	0.756175	1.00823	0.504116	1.26029	2261.21	4087.88	471.601	1.26029	37.3046	23.1894	60.2419	0	412.871	4400.94	34342.2	1462.44	81.4148	196.605	0	28134.2	977.23	470.593	165.098	204.167	135.103	304.234	761.72	17.392	4.03293	33080.4	17895.1	61.5022	8.56998	0.252058	6803.05	0	374.811
669.691	25127.2	1509.35	182.495	830.366	500.657	524.712	3131.27	7.69749	668.078	70.5603	19343.1	121183	0	0.641457	0.962186	1.28291	940.056	1420.19	548.767	1.28291	37.846	20.2059	49.3922	0	790.596	1529.88	41626.4	654.607	147.856	528.24	0	39418.8	10.2633	527.919	122.198	442.926	305.654	150.422	350.877	36.2423	8.65967	18416.9	5242.63	103.275	5.45239	0.641457	625.421	0	17.3193
740.174	35238.3	3453.42	676.176	1053.27	362.987	508.931	3969.83	7.77213	513.249	56.9957	28735.6	100895	0.287857	5.46928	0.575714	1.43928	1244.41	5809.24	954.245	9.21142	50.0871	23.0285	55.8442	0	668.116	790.455	27901.1	1985.06	89.8113	674.736	0	44871.4	182.501	642.209	237.77	273.176	132.702	109.098	330.748	90.387	11.2264	34219.6	26945.4	55.2685	4.60571	0.287857	476.979	0	215.029
702.827	64896.5	4113.58	304.921	2048.51	988.424	382.579	3702.17	7.42318	256.385	59.0999	18859.4	72893.6	0	1.71304	0	1.71304	1576.57	3445.21	629.828	4.2826	81.3694	16.5594	31.9768	0	514.483	1164.01	57581.9	2184.7	110.777	224.694	0	23872.4	422.836	495.069	127.907	369.731	81.3694	193.003	321.481	150.177	45.9666	35629.5	10332.5	54.2463	3.14057	0	1932.6	0	53.9608
564.635	11932	966.538	757.702	900.369	1106.53	925.995	15030.9	39.3959	498.377	46.6631	6969.63	28083.2	0	1.52994	2.29491	1.14745	567.607	6008.83	559.575	6.88472	54.3128	31.7462	73.8195	0	385.544	5081.31	85864.7	2956.61	410.406	1149.75	0	52783.6	69.2297	1048.39	283.039	1434.7	195.45	471.986	1420.55	127.367	18.7417	48825.7	37797.9	62.345	40.9258	0.382485	1452.68	0.764969	168.676
312.436	37047.2	1334.92	958.502	3024.44	1733.16	771.384	1699.88	28.9133	1265.09	53.4623	9549.56	33499	0	4.9098	0.545533	1.6366	5027.09	8458.5	349.687	4.9098	284.223	54.5534	102.015	0	650.276	6015.05	31471.8	4030.95	261.311	622.999	0	75669.9	763.201	1158.17	220.396	719.559	508.437	1541.13	965.049	63.2819	10.9107	55781.3	19095.3	75.2836	13.0928	0	8550.69	0	178.935
813.876	38163.4	7852.42	462.147	635.757	433.619	976.05	12243.6	5.29798	193.172	18.3392	28063	217103	0	0.815073	0	1.63015	2496.98	3634.82	1716.54	6.52059	200.1	6.11305	101.069	0	1207.94	711.967	93556.2	7468.52	67.6511	1464.28	0	48219.7	92.5108	409.982	291.796	72.9491	55.8325	40.7537	337.848	119.001	26.8974	13314.2	2784.7	28.5276	2.03768	0	478.448	0	51.7572
508.258	30599.5	3498.31	745.156	1461.88	274.531	276.492	10014.5	0	532.395	46.082	28399.3	177030	0	0.980469	0	1.96094	1947.21	655.934	1552.08	0	17.6484	23.5313	472.586	0	2057.02	291.199	98286.1	3219.86	185.309	1007.92	0	10889.1	215.703	3416.93	118.637	290.219	19.6094	238.254	283.356	42.1602	26.4727	26300.1	7943.76	33.3359	1.96094	0	1108.91	0	141.188
977.808	13530.6	4627.04	277.384	1122.93	877.205	538.426	4520.45	15.901	686.393	36.3662	37857.5	145326	0	0.736158	0	1.91401	682.124	1059.48	673.437	0.441695	25.1766	13.1036	56.5369	0	806.24	1263.54	156538	636.187	117.932	459.51	0	16254.2	11.1896	458.479	177.12	219.817	106.007	180.211	230.712	48.5864	17.6678	125806	37993.7	15.901	2.20847	0.736158	653.119	0	20.7596
432.749	24815.7	1161.85	1647.15	1741.84	458.511	411.165	2552.34	35.5097	991.779	76.6262	10797.4	174754	0	0.622977	3.11488	0.622977	2609.03	2809	973.713	3.11488	42.9854	54.822	79.1181	0	492.152	622.977	14701.6	1226.64	79.741	553.826	0	15554.5	1653.38	928.859	252.306	372.54	97.8074	391.229	873.414	47.9692	9.34465	51016.2	25582.5	26.788	4.98381	1.86893	4786.33	0	1026.67
479.268	29038.6	2938.87	1334.17	1563.25	438.54	426.54	3561.77	16.3634	873.807	61.0902	31716.7	110737	0	1.0909	3.27269	0	4781.4	5962.84	1259.98	9.81806	82.9081	45.8176	149.453	0	901.08	514.903	17355.1	4426.85	76.3627	743.991	0	53509.5	281.451	4649.4	359.996	331.632	57.8175	256.36	378.541	77.4536	19.6361	83270.2	34630.5	22.9088	2.18179	1.0909	3883.59	0	526.903
447.829	12352.1	1682.63	516.128	1578.67	797.744	582.747	2268.74	1.6823	686.04	74.6939	100228	126220	0	1.00938	0	0	847.876	1262.73	415.19	1.6823	36.3376	16.15	73.6845	0	878.158	1009.71	83845.6	435.378	276.569	628.169	0	25010.7	40.3751	2112.63	117.088	1502.96	55.8522	183.034	416.873	35.3282	10.4302	33426.2	14651.8	55.1793	8.41147	0	689.068	0	54.8428
978.931	14984.4	1284.45	2227.39	1973.39	384.824	423.052	2800.81	21.2376	1163.82	79.8532	13056	82439.9	0	0	0	0.849502	3371.67	4442.9	869.89	5.94651	64.5622	82.4017	224.269	0	666.01	1319.28	14245.3	2435.52	92.5957	734.819	0	16414.1	1197.8	4083.56	287.981	316.015	58.6157	383.125	733.97	72.2077	6.79602	27132.3	18830.9	61.1642	20.3881	0	4086.96	0	448.537
834.406	45252.2	3691.79	1791.55	1018.8	202.574	1012.87	6815.39	5.92901	1676.92	121.545	19071.6	65290.2	0	0	2.9645	0.988168	5388.48	2649.28	3833.1	15.8107	49.4084	33.5977	668.001	0	6365.78	82.0179	29001.7	6830.22	441.711	2484.25	0	24470	42.4912	35994	255.935	1611.7	101.781	588.948	746.067	108.698	21.7397	4550.51	4382.52	76.0889	5.92901	0	2227.33	0.988168	240.125
849.281	17543.5	3885.47	230.863	2396.81	681.716	447.9	5160.18	7.51646	534.876	117.579	23084.5	36104	0	1.208	0	0.939557	656.616	1988.64	1092.03	1.07378	71.4063	11.5431	121.606	0	1021.84	1351.35	69256.2	976.2	33.1529	342.67	0	11621.2	51.8099	435.82	233.547	138.652	275.693	133.417	570.043	245.493	46.1725	19264.9	6919.57	96.3717	5.23468	0.402667	335.153	0	66.8428
428.408	26740.3	3499.05	279.001	1574.58	474.454	400.356	5131.66	4.91466	453.283	74.476	99062.3	35693.6	0	0.189025	0	0.378051	519.82	2208.95	1039.26	2.07928	77.5004	10.3964	93.0005	0	1098.24	1581.95	56226	1001.65	41.0185	713.76	0	31872.3	77.1223	367.087	281.459	99.0493	186.19	203.202	481.258	173.336	33.0794	12671.7	4708.05	116.629	5.29271	0.189025	404.136	0	52.171
523.966	12670.2	3468.97	532.719	1047.17	714.443	505.176	4718.62	15.9165	2088.38	152.66	16549.8	25847.6	0.138404	1.38404	1.24564	0.968831	867.934	3604.88	1062.12	16.1933	133.007	72.6623	135.083	0	801.777	2259.17	104082	1303.91	336.046	720.81	0	42785.2	77.3681	2316.2	409.262	428.638	176.05	252.588	3491.11	396.252	88.1636	19897.6	11683.1	88.4404	93.9766	5.67458	508.221	0.276809	48.0263
465.275	25579.5	956.807	476.565	593.2	755.286	636.646	2718.03	37.0959	1445.07	127.998	4914.7	16867.3	0	6.01555	0	0.334197	554.433	3405.14	1063.08	9.35752	55.1425	45.4508	124.99	0.334197	1438.72	4103.94	75967.7	936.421	474.894	2292.26	0	21332.5	21.7228	1458.77	227.923	1133.93	256.663	442.811	2092.07	78.2022	7.35234	16988.9	7641.75	213.886	28.4068	1.00259	1114.21	0	104.27
138.469	21106.4	59677.2	1113.94	1384.26	972.249	795.947	1390.25	26.7041	1864.38	139.243	4630.17	7861.37	0	1.08997	1.63495	0	911.483	1133.29	306.553	7.08477	38.4213	61.3105	128.888	0	396.202	2660.88	38070.3	507.924	30.519	375.493	0	46223.2	57.2232	151.778	240.337	2172.57	126.981	248.512	3457.37	77.66	12.5346	10332.3	6861.06	221.808	63.218	2.17993	703.845	0	273.854
206.022	14620	1852.19	572.717	855.503	761.381	380.27	2007.66	18.4883	641.627	86.979	11107.7	30939.7	0	2.10094	0	0.420188	286.148	2839.63	1295.02	1.26056	31.0939	29.8334	78.5752	0	823.989	3659.84	62111.8	1142.91	57.986	188.664	0	93834.7	10.5047	246.23	347.916	142.864	180.681	278.165	620.618	55.885	7.56339	39507.4	10196.3	133.62	10.0845	2.52113	4011.96	0	509.688
602.41	28860.8	8270.06	322.363	972.016	400.758	466.516	14297.9	5.99745	389.834	79.252	14177.5	73550	0	0.214195	0.214195	4.49809	559.262	2015.57	1501.29	2.78453	63.1874	7.06843	90.6044	0	974.8	1531.92	244417	3928.12	117.165	306.513	0	20934.1	171.356	714.554	623.735	221.692	106.883	159.147	553.479	74.1114	11.3523	8576.57	2207.06	57.19	2.78453	0.214195	226.832	0	101.742
518.207	11937.1	2453.32	621.768	2651.99	542.715	453.002	7756.71	13.3236	1392.17	149.224	17955.2	28019.5	0	0.88824	0.59216	0.29608	1194.39	2705.58	890.905	7.10592	63.3611	48.261	105.997	0	1268.11	1120.96	115710	1205.93	112.51	586.831	0	47963.2	104.22	1255.08	214.362	421.026	113.991	301.706	1737.69	116.656	21.0217	15082	11267.6	110.734	45.5963	2.9608	709.112	0	43.5238
2186.21	20529.5	2831.85	386.658	2135.67	555.346	624.496	4405.75	10.7134	1048.55	130.704	40320.3	40034.9	0	2.14269	0.38958	1.36353	583.59	2882.3	1311.13	2.92185	41.2954	31.3612	154.468	0	1723.89	1623.38	94082.5	904.214	297.444	960.508	0	17523.3	29.0237	2827.57	343.999	566.838	163.818	200.049	1324.18	149.599	42.0746	9339.58	5766.95	99.148	21.8165	0.19479	612.224	0.19479	74.7993
646.451	8095.56	1949.66	160.038	594.581	272.012	348.204	2826.22	15.6656	851.996	75.8358	28520.1	25325.2	0	0.890092	1.78018	0.356037	327.376	1389.43	915.37	1.60217	36.3157	21.7182	51.8033	0	796.454	866.949	35485.6	669.705	174.992	459.465	0	27069.3	20.2941	3163.74	184.071	487.592	84.7367	181.223	453.235	49.4891	6.94271	28406.6	19487.8	72.6315	8.18884	0.890092	623.954	0	15.4876
537.187	11380.7	1816.66	706.215	1523.76	572.904	668.945	1540.48	15.768	2916.6	186.827	5823.64	20291.5	0	3.82254	0.955636	0.477818	711.471	2539.12	552.835	2.38909	204.506	27.2356	104.642	0	830.447	6376	56235.3	743.007	400.889	1127.65	0	32251.3	167.236	1751.2	186.827	1207.92	162.458	517.477	1151.54	110.854	22.4574	30742.3	25730.5	66.4167	21.5018	1.43345	1389.97	0.477818	241.298
779.661	5368.2	1376.76	234.465	909.748	171.856	249.585	1363.13	17.2494	234.678	32.1564	25939.1	70809	0.851824	0.425912	0	0.212956	638.442	825.418	377.571	0.851824	25.9806	4.04617	40.8876	0	507.9	951.275	16340.3	557.306	46.6374	814.557	0	11582.7	182.29	294.092	65.3775	177.818	143.532	136.931	306.018	31.3045	8.51824	163189	57641	44.9337	6.38868	0	394.395	0	35.3507
1662.26	19043.1	1389.73	444.101	931.359	456.63	683.553	2293.59	33.0639	284.002	51.1621	16152.2	51736.7	1.39217	0.696083	0.348041	0.348041	1005.84	2346.49	574.616	3.82845	84.9221	16.706	115.202	0	2474.92	584.709	42296.1	1852.62	78.6573	1082.06	0	26619.9	12.8775	1128.35	133.3	388.762	327.159	195.599	1116.52	108.241	40.0248	18489.3	4712.48	48.3777	8.00495	0.696083	321.938	0	65.0837
972.933	19558.3	4617.23	248.798	1215.63	462.83	633.94	4648.89	26.0257	242.583	32.2408	35035.3	131233	0	0.971109	0.194222	1.16533	1199.32	1155.81	544.792	0.582665	73.0274	5.43821	63.1221	0	1698.66	1052.88	41413.7	1841.8	124.108	1640.01	0	25150.7	24.6662	675.892	91.09	262.394	268.414	130.129	638.018	62.9278	32.0466	62098.3	10532.8	29.3275	6.79776	0.388443	549.647	0	35.3484
459.111	41374.7	383.337	331.108	1185.48	377.993	295.155	503.343	2.91511	181.223	40.5687	6113.24	44222	0	0	1.45756	0	1570.03	2166.42	98.3851	0.242926	9.71705	9.47412	157.416	0	518.404	1950.94	13842.2	696.226	14.5756	262.603	0	35141.2	20.1629	67.2905	67.0476	105.43	310.703	250.457	358.802	61.7032	27.2077	108076	26564.9	46.8848	1.94341	0.242926	1455.13	0	43.7267
1426.87	19398	3531.55	571.833	2336.84	569.693	884.492	13089.5	5.50133	262.536	92.6057	24971.1	88903.3	0	1.52815	0.916888	0	1741.17	3647.08	34.5361	2.13941	11.3083	21.6997	467.613	0	15885.4	11.3083	37710.7	4253.75	50.1232	1070.93	0	38216.5	197.131	80.0749	275.067	357.892	616.76	294.016	481.366	77.6299	27.8123	2879.03	628.069	77.0186	5.80696	0.305629	670.245	0	252.756
559.892	24202.7	1370.33	396.571	843.5	410.613	444.024	1592.34	24.937	228.065	57.1372	17338.7	129428	0	2.17896	0	1.45264	1208.11	2427.36	494.382	0.968428	38.2529	7.50531	66.3373	0	602.12	1201.82	11066.7	447.414	57.1372	970.849	0	29864.9	31.9581	798.226	48.6635	514.477	205.549	173.833	320.307	122.022	71.6636	74692.2	10275.5	43.5792	3.6316	0	600.909	0	144.296
576.116	3777.55	986.065	294.316	1151.48	331.696	477.78	1561.38	20.1939	376.38	37.3802	19996.7	103544	0	0.859316	0.429658	0.859316	1142.46	1730.66	434.384	0.429658	46.8327	11.6008	45.1141	0	895.407	1662.35	18459.8	867.479	201.939	2428.86	0	17173.4	117.726	1107.66	91.9468	1469.86	459.304	330.837	535.354	40.3878	15.038	47796.9	13831.5	66.597	14.6084	0.429658	649.213	0	85.5019
963.933	32040.8	821.805	234.801	508.418	500.782	248.482	537.689	10.4992	62.6773	24.8164	124118	25075.4	0	0.318159	0	0.318159	258.345	4078.48	169.261	3.18159	15.908	3.49975	31.1796	0	194.395	2281.2	6702.02	1873.96	60.4502	199.804	0	11060.5	16.2261	38.4972	55.3597	135.854	83.6758	282.843	200.44	14.3172	5.09054	21494.8	3741.55	34.9975	2.22711	0	1272.95	0	41.0425
373.93	46294.1	4706.63	1158.32	1302.98	704.976	1055.43	10637.8	117.156	1345.77	82.5188	6245.96	45228.5	0	1.01875	0	1.01875	738.595	4741.27	569.482	5.09376	207.825	51.9563	120.213	0	582.726	4586.42	19866.7	1796.06	59.0876	1507.75	0	47330.2	24.45	315.813	194.581	507.338	106.969	285.25	2971.7	230.238	58.0688	54517.4	19268.7	75.3876	36.675	1.01875	1110.44	0	72.3313
491.366	24625.6	5279.01	368.15	731.765	547.896	677.758	2404.72	20.6131	278.689	32.9809	105294	55191.1	0	1.64905	0	4.12262	314.144	3771.37	924.291	0	54.8308	10.7188	56.4799	0	855.031	2017.61	12744.2	1839.51	114.197	1027.77	0	89730.8	84.5137	462.97	145.941	460.496	143.055	102.241	350.835	56.8921	6.59619	81846.3	17471.2	53.1818	6.18393	0.412262	1793.75	0	54.8308
543.417	62150.9	2144.57	565.688	1088.4	829.613	490.481	1032.81	30.3631	272.334	39.7056	10814.9	42509.7	0	0.467125	0	0.934249	559.148	2192.68	708.161	4.67125	88.2866	14.0137	35.9686	0	455.914	2021.25	3797.26	1559.26	110.709	474.132	0	65423.6	692.746	95.7606	260.188	209.739	141.539	150.414	403.129	119.584	49.0481	53447	13582.6	66.3317	3.737	0	1641.01	0	102.3
703.463	14176.9	2047.25	793.696	766.432	763.402	567.705	846.407	68.4639	1126.32	265.373	7552.23	10141.7	0	1.81762	6.05875	0	444.106	1516.5	292.032	3.02937	38.776	34.5349	39.9877	0	276.279	3824.28	29101.4	531.958	36.3525	922.747	0	18553.1	66.6462	277.491	149.045	277.491	172.068	356.254	978.488	33.3231	7.2705	95208.4	70233	38.1701	13.3292	1.21175	1990.9	0	278.702
601.07	33624.4	1530.45	934.458	1891.95	394.999	298.692	1707.71	19.5406	786.508	53.0387	14112.5	68531.6	0	0	2.09363	0.697878	1756.56	5058.91	494.795	5.58302	27.9151	9.77029	68.392	0	374.76	1965.22	25741.2	894.679	31.4045	316.836	0	19832.3	340.564	220.529	270.777	59.3196	80.9538	149.346	244.955	78.1623	18.8427	131924	89821.7	66.9963	4.88514	0	1074.03	0	147.95
675.703	29676.8	2647.58	1311.36	961.55	1055.22	849.369	9241.38	79.3002	1182.32	62.4455	15506.4	47187	0	3.592	2.48677	0.276307	1895.19	2671.06	2057.11	14.9206	242.322	47.8012	55.2615	0	553.444	1104.4	53162.4	4782.33	164.403	536.865	0	48868.8	71.011	228.783	576.93	484.367	139.812	315.819	2151.33	213.586	37.8541	21029.2	9804.22	38.1304	58.3009	0.276307	820.357	0	240.387
465.179	31339.8	4165.04	552.327	1238.5	794.041	600.896	1669.41	36.1441	340.545	60.9932	13612.8	84325.9	0	1.69426	0.564752	2.25901	640.993	2818.68	724.012	3.38851	146.271	10.7303	49.1334	0	644.382	1441.25	11017.2	3515.58	104.479	1164.52	0	72667.2	581.129	120.292	225.901	356.923	170.555	164.343	343.934	88.1012	24.2843	110313	27200.7	44.0506	7.34177	0.564752	1823.58	0	147.965
922.564	43573.6	579.82	461.696	1087.42	454.946	220.048	629.77	30.3748	206.548	56.6996	4804.61	31336.6	0	0	0	0	553.496	3722.6	156.599	2.69998	41.8497	6.07495	152.549	0	404.322	4313.22	11100.3	2641.93	41.1747	110.024	0	16897.1	417.147	31.7248	47.2496	93.8243	85.7243	482.621	509.621	64.7995	29.6998	10930.2	3283.17	49.2746	6.74995	0	2373.28	0	119.474
614.197	29718.6	1029.46	771.271	1415.09	670.957	447.304	4678.61	9.04476	1707.81	70.7136	11268.1	35480.1	0	0.822251	1.6445	0	1602.57	3167.31	571.464	11.5115	111.826	40.2903	35.3568	0	400.436	1600.92	46725.2	2886.92	161.983	301.766	0	68033.9	238.453	79.7583	301.766	286.143	127.449	212.963	759.76	57.5576	20.5563	72760.1	37690.3	51.8018	34.5345	0.822251	592.021	0	138.96
1345.57	26044.9	4028.22	1066.42	1176.45	1179.76	977.065	2131.18	9.92784	1522.27	67.0129	9418.21	36837.3	0	0.82732	7.44588	0	1426.3	2647.42	700.74	9.10052	92.6599	46.3299	85.214	0	570.024	5231.14	42364.6	1768.81	208.485	715.632	0	32957.1	92.6599	268.879	273.016	275.498	151.4	257.297	2182.47	1945.03	660.201	69171.4	36562.6	27.3016	29.7835	0.82732	2217.22	0	118.307
288.755	40171.9	1212	587.758	1297.74	864.308	517.709	2121.91	5.10777	851.903	94.8586	20487.6	57940.4	0.364841	1.45936	0.729681	0	939.465	7808.69	450.213	6.20229	43.7809	35.0247	129.154	0	589.583	1857.4	52924.5	1284.24	55.091	787.691	0	54683.8	71.5088	197.014	188.258	246.997	162.354	276.914	487.792	146.301	38.6731	27539.3	8854.32	81.3595	10.2155	0	1320.36	0	198.473
543.216	64500.1	1556.47	536.972	1598.04	1100.83	370.256	1040.06	13.1024	168.976	33.2078	27131.9	22514.9	0	1.35542	0.451807	0	1531.62	4674.62	764.909	2.93674	29.3674	15.8132	60.0903	0	250.075	2823.34	32046.4	2104.74	68.2228	162.199	0	240469	392.62	66.8674	208.961	119.955	101.657	329.593	149.548	81.3252	23.268	11156.2	2857	56.9276	2.03313	0.225903	2090.28	0	352.635
796.085	20966.1	2594.22	279.917	674.044	353.58	458.141	5547.89	2.73789	509.379	69.0992	14278.4	52713.6	0	1.95564	0.130376	1.43413	626.978	1675.07	992.161	1.95564	98.825	5.99729	75.2269	0	1320.71	1423.57	78944.6	1208.98	191.262	572.872	0	26446.5	123.205	877.43	310.164	396.995	123.336	99.3465	432.196	275.615	39.3735	33173.1	9624.74	54.2364	4.82391	0.130376	628.151	0	61.1463
662.331	29534.8	3908.9	400.63	860.784	358.543	380.388	5165.91	6.21288	274.769	30.4631	204028	66435.7	0	1.60332	0.200415	1.40291	1125.93	2321.81	1172.23	2.00415	42.6885	8.21703	33.4694	0	459.753	1126.33	24984.6	987.647	42.2876	238.294	0	23979.1	126.462	155.923	269.158	120.45	90.9886	95.9989	165.543	116.441	26.4548	71833.1	20081.2	22.8473	1.60332	0.200415	645.337	0	268.757
805.963	16008.8	2709.43	710.298	1288.14	439.218	723.337	1491.28	38.4316	1086.38	31.5688	17741	57079.8	0	0	1.37256	0	1242.16	3099.92	892.848	2.05884	32.9414	41.1767	55.5885	0	365.786	1671.09	52081	1157.75	85.7848	564.807	0	110865	21.9609	805.004	260.099	290.296	155.785	159.217	937.456	74.118	18.5295	59980.7	25905.6	55.5885	26.0786	0.686278	1174.91	0	223.727
778.673	22720.9	3509.39	823.476	1112.18	697.429	589.919	3201.22	18.5363	434.677	42.1701	24174.1	75521.6	0	0.926816	0	0	1031.55	5060.42	2028.34	2.78045	49.5847	34.7556	93.145	0	884.646	1494.95	33750	1700.71	177.485	634.406	0	115195	20.8534	1066.3	380.458	629.772	87.5841	200.192	592.699	73.6819	21.7802	24972.6	11108.4	52.8285	12.0486	0	910.597	0	229.85
680.157	26202.8	1661.07	160.59	911.085	187.581	273.478	2791.31	5.26246	296.396	52.4549	134326	67874.2	0	1.01854	0.509271	0.339514	596.696	310.825	816.361	0.509271	24.7845	11.5435	54.6617	0	350.378	1444.63	30238	337.816	31.5748	351.567	0	27877	31.5748	741.668	156.855	150.405	167.72	960.824	151.084	187.412	54.1525	42353.3	17592.6	42.0997	1.01854	0	140.389	0	100.496
1047.03	18272.4	2687.44	850.154	737.581	484.655	493.006	2749.75	5.62059	1023.91	50.9064	19526.7	62164.5	0	2.56941	1.76647	0.481764	928.681	3864.71	1091.2	9.4747	170.063	47.2129	55.5635	0	324.87	929.484	50801.3	3391.3	55.0817	603.49	0	40779	22.9641	94.1047	365.659	335.147	83.5058	264.649	692.938	55.4029	5.78117	39430.8	43031.4	51.3882	19.4312	0.802941	1137.45	0	211.976
568.855	14843.4	2126.8	576.315	1117.08	600.732	562.311	2326.8	18.6719	393.187	47.7569	24787.3	212323	0	1.07722	0.359075	0.718149	1116.36	3088.76	996.073	2.51352	57.811	10.0541	71.0968	0	389.237	2751.59	43181.6	1262.87	51.3477	485.469	0	20917.9	76.842	254.584	226.576	206.109	121.726	127.472	500.55	96.232	17.2356	30455.3	11299.7	23.3399	4.66797	0.359075	844.544	0	117.776
571.429	20083.2	2318.32	543.199	941.132	470.566	519.503	3601.49	28.3318	617.634	112.555	9232.83	22206.2	0	0	0.257562	1.54537	695.418	2100.68	1519.62	1.80294	91.6921	23.4382	69.7994	0	643.39	828.063	78647.9	592.908	139.856	558.91	0	12793.1	61.5574	780.671	323.498	478.293	141.659	234.897	761.869	206.822	25.2411	11831.1	3164.41	95.5556	5.66637	1.54537	455.112	0	96.0707
678.34	29562.3	1576.71	517.05	970.548	655.897	644.499	3320.59	8.98016	737.755	88.7654	15146.8	28477.8	0	0.690782	0.690782	0	882.128	4383.35	1102.14	5.52625	109.489	27.2859	87.3839	0	778.165	2271.64	102082	2199.45	144.719	669.367	0	31291.7	94.9825	298.072	449.353	423.795	165.788	419.65	696.653	127.449	24.5227	29850.7	6780.37	119.851	15.5426	1.72695	605.47	0	112.943
682.234	60964.5	1237.83	296.933	1942.59	493.07	233.102	1541.22	5.04988	395.708	199.773	7485.94	33549.8	0	0	0.40399	0.40399	768.591	1195.61	352.885	1.00998	16.5636	17.3716	109.885	0	718.093	2621.49	41727.7	359.753	34.1372	199.369	0	30149.4	138.569	106.249	82.01	91.5038	229.466	167.05	764.349	72.9202	8.0798	40703.8	16316.2	93.7257	5.04988	0	273.299	0	48.4788
437.645	36083.7	443.09	283.854	1519.66	377.522	184.892	868.26	3.66526	378.947	85.5228	259595	9827.18	0	0.203626	0.814503	0	689.884	1341.08	95.5005	1.62901	10.9958	15.6792	262.881	0	375.282	1624.93	20109.1	402.364	9.36678	128.081	0	4298.34	6.10877	26.675	114.641	29.3221	213.603	89.7989	486.462	236.409	56.2007	31124.8	11871.6	63.124	1.83263	0.610877	459.99	0	65.7711
541.071	29677.5	2944.32	188.178	615.966	383.728	359.328	5194.73	6.14386	415.852	103.041	18553.4	48380.7	0	1.57985	0	0.175539	514.68	1814.02	595.428	1.57985	54.9437	7.02156	63.194	0	846.976	1950.76	64603.4	743.759	88.1206	366.35	0	20872.8	23.6978	1306.19	151.841	329.136	213.28	140.782	486.945	151.49	25.1021	14050.8	2575.68	62.3163	3.68632	0.175539	408.83	0	67.407
583.043	12703.1	389.724	161.36	781.78	177.051	193.802	2401.1	8.69351	378.062	124.678	204589	19473.2	0	0.424074	2.54444	0	1176.38	2661.06	330.141	4.24074	30.7453	28.625	238.541	0	463.512	2646.01	47708.5	885.254	142.277	253.172	0	55585.7	234.301	56.8259	529.88	62.9749	185.956	174.294	1382.06	258.261	50.0407	35033.1	14388.4	93.7203	12.2981	0.848147	660.919	0	123.83
785.791	6917.37	2685.09	258.529	1198.36	420.11	430.375	3569.04	66.9135	339.32	35.3577	16763.9	120344	0	1.71086	0	0	800.681	2069	537.589	0.950475	50.9455	5.89295	63.6819	0	1534.45	1485.21	28417.1	1651.93	84.5923	1255.77	0	35930.3	28.8945	279.06	96.3782	136.108	296.548	115.008	419.92	39.1596	13.4968	132247	31125	53.7969	7.03352	0.190095	475.238	0	73.947
882.973	12861.4	2751.34	122.974	442.66	238.337	435.524	3832.42	22.5968	308.744	33.5384	32074.2	337083	1.18931	0	0	1.42717	640.56	793.267	510.688	0.713584	39.2471	4.51936	32.1113	0	1123.89	848.927	26931.4	752.593	58.0382	609.163	0	19077	30.2084	211.459	89.9116	138.911	175.066	98.7124	348.705	49.2373	18.3153	65859.5	10693.5	22.8347	2.61647	0.475723	336.574	0	39.0093
643.773	5388.55	1209.23	216.704	1042.78	342.92	273.968	1944.83	19.3664	318.712	76.1302	16602.7	43404.2	0	0.500856	0	0.667809	933.095	2466.22	369.632	0.333904	31.7209	5.84332	54.9273	0	755.458	2846.2	26901.8	779.833	61.4384	937.436	0	16307	118.035	1006.05	52.256	329.23	254.769	113.861	576.987	31.22	8.0137	290057	45453.4	48.917	5.67637	0	683.001	0	89.3194
487.066	12640.1	1138.48	93.5644	555.6	203.825	233.58	1607.13	12.2328	320.863	23.8044	14389.2	87087.9	0.495924	0.661232	0	0.82654	673.63	2104.54	206.304	0	98.0277	9.42256	36.6984	0	534.606	1251.71	16048.8	496.751	6.94294	516.422	0	75061.1	107.12	70.7519	41.6576	53.3945	195.89	132.577	300.53	17.688	5.28986	92122.9	14782	31.5738	2.64493	0	698.592	0	40.6658
615.476	12278.4	2256.53	172.005	897.692	379.958	348.653	2353.71	27.3487	135.196	26.3167	147510	104214	0	0.688018	0.172005	0.344009	557.639	2422.34	412.467	0.516014	28.0367	3.6121	58.8256	0	924.697	1825.14	20951.4	973.202	44.2052	785.373	0	27132	3.9561	299.46	77.9181	173.725	304.62	93.3985	349.513	33.8849	9.97626	25785.4	4294.44	24.9407	2.75207	1.20403	285.872	0	49.0213
901.492	10638.3	3546.71	386.08	1118.62	487.944	642.942	1560.04	6.60234	416.89	36.1557	12528.4	45662.1	0	2.82957	0	0	1083.41	837.554	448.33	0.314397	78.9136	12.5759	44.0156	0	563.399	4216.06	19902	485.743	74.5121	2145.76	0	66915	17.9206	327.287	96.5199	851.387	232.025	291.76	1127.43	77.9705	34.5837	154908	45565.9	47.4739	21.379	0	570.002	0	71.6825
1005.97	14538.3	2279.74	604.915	759.585	306.718	646.204	2343.31	10.1584	898.526	32.1136	16985.8	97061.4	0	0.98307	0.32769	1.63845	827.417	3031.79	802.512	2.29383	198.58	10.4861	66.8487	0	850.355	891.644	78760.6	4353.03	50.1365	1177.72	0	14610.1	29.1644	401.748	124.522	492.19	199.235	261.497	1409.39	85.1994	46.8597	76877.7	25999.2	48.1704	30.4752	0.65538	518.733	0	47.8427
467.215	4607.82	513.173	314.734	1701.19	273.661	286.794	572.156	2.62676	337.181	36.0583	131990	44463.2	0.238796	0.238796	1.43278	0	982.17	1075.54	215.872	0.716389	7.64148	10.507	23.1633	0	511.263	1510.86	9077.84	189.843	49.1921	548.277	0	30986	239.035	650.959	42.9834	278.198	225.901	79.0416	383.029	34.8643	13.6114	127019	49950	50.6248	4.29833	0	652.153	0	66.6242
401.869	10785	1514.98	275.752	1200.06	290.223	556.222	1789.32	17.146	158.876	32.8763	14044.1	40862.5	0	1.25842	0	0.157303	810.423	804.446	655.952	1.57303	57.2582	11.7977	34.7639	0	717.929	1050	39206.9	679.233	18.5617	796.738	0	16350	75.1907	34.6066	197.415	265.842	223.527	93.2805	317.751	50.4942	23.1235	22359	6147.55	45.9324	6.44941	0	200.561	0	79.2805
364.385	8396.28	7180.17	1326.12	2830.34	434.879	2813.77	301.309	36.7577	943.533	94.4827	15361.3	21882.2	0.258857	3.62399	0.258857	0.258857	2322.98	1007.73	124.769	0.517714	47.6296	58.7605	125.804	0	15495.4	2695.73	23904.9	1441.31	21.744	347.904	0	66534.7	262.481	98.1067	477.85	181.2	441.869	527.55	1322.24	23.2971	9.05999	31212.4	14893.3	168.775	23.8148	0.77657	491.051	0	247.726
693.691	23251.6	4934.68	168.255	775.775	322.489	715.083	3515.93	6.0091	225.542	37.657	52346.5	72630.2	0	0.801214	0	1.40212	538.416	731.107	1427.16	1.40212	54.6828	8.61305	79.1199	0	1319.8	506.567	35030.3	1314.59	62.0941	1071.82	0	22611.5	34.2519	273.014	273.614	194.294	153.232	73.1107	453.687	118.179	36.6555	32063.2	6578.77	26.6404	3.20485	0.200303	274.816	0	37.657
785.269	21876.5	3582.53	205.856	778.437	270.495	344.452	3001.8	11.3555	177.03	28.3889	145542	125964	0	0.145584	0	1.45584	661.242	416.661	393.513	0.582336	43.384	3.78518	46.4413	0	557.441	975.558	23143.6	799.11	18.6347	480.718	0	16884	17.9068	46.4413	98.9971	75.8492	128.987	73.2287	308.784	60.9997	17.1789	93817.4	15301	17.9068	2.03817	0.291168	293.934	0	20.8185
1159.18	34907.9	1590.72	545.29	2202.36	392.563	429.148	2655.02	1.88732	1002.75	85.5101	11515.3	30190.3	0	1.16143	0.435536	0.145179	651.416	1441.48	581.295	2.61321	126.45	11.1787	149.244	0	793.691	1701.49	92028.7	1254.49	56.0389	565.615	0	34830.2	13.5016	306.327	201.508	250.288	144.162	295.583	845.81	188.006	45.8764	21516.5	10809	55.7485	16.4052	0	355.687	0.145179	102.641
297.366	9081.14	2462.88	737.395	1527.57	417.427	595.253	449.214	10.1958	1238.49	107.955	12580.7	24935.9	0	0.599752	2.99876	0	657.628	1064.56	734.696	0.299876	46.7806	18.8922	78.8673	0	437.219	3653.09	43717.4	382.642	52.7781	768.882	0	64314.1	50.679	268.689	117.551	246.198	131.945	316.669	896.329	211.412	48.5799	52812	26572.9	82.4658	23.3903	0	297.777	0	78.2676
614.333	20811	1104.9	663.97	2325.3	415.553	268.922	1027.3	14.8991	418.946	77.8885	153704	54145.8	0	0.590065	0.295032	0.590065	642.433	1253.74	677.837	2.06523	33.0436	11.6538	56.0561	0	443.876	3020.84	34910.7	327.633	17.4069	252.4	0	17374.3	42.6322	130.109	270.692	100.311	94.2628	430.747	459.955	161.678	33.0436	13424.3	4503.67	76.5609	6.78574	0.295032	262.136	0	135.567
764.096	13353.4	2038.36	532.758	1441.35	407.955	498.928	2464.79	3.12718	725.222	63.1123	12271.9	32981.3	0	0.284289	0	0.284289	414.494	631.975	427.003	1.70574	67.6609	22.7432	67.9452	0	438.659	1496.5	59825.3	452.304	121.392	1108.44	0	89999.5	28.7132	309.307	168.868	403.407	104.05	186.494	740.29	129.636	32.409	21940.6	15098.6	58.2793	9.66584	0.284289	329.776	0	105.756
581.918	36611.3	338.48	220.646	1162.85	336.133	335.664	1537.95	16.4311	500.913	90.6057	3769.76	22687.6	0.46946	0	0	0	384.957	496.219	132.388	0	13.1449	13.6143	9.38919	0	646.915	724.846	30120.5	326.274	48.8238	272.756	0	14542.4	76.9914	159.147	67.6022	113.609	155.391	284.492	197.173	8.45027	3.28622	19059.1	7068.65	200.459	5.63352	0.46946	527.673	0	10.7976
641.455	24046.4	1367.38	480.838	1898.56	731.775	468.066	1256.19	26.2958	540.943	120.961	104856	75683.1	0	2.25393	1.50262	0	678.432	4001.47	824.937	1.50262	62.3587	36.8141	53.343	0	465.06	1450.03	15379.3	1395.18	245.678	1611.56	0	42813.4	754.314	524.414	374.152	371.147	167.542	314.799	552.964	30.8037	5.25916	24248.5	16448.4	120.209	12.0209	0.751309	1820.42	0	207.361
888.301	22965.1	1930.45	439.017	1429.43	807.724	638.318	1356.36	17.1621	309.471	66.4338	10850.3	46488.7	0	0	0.553615	2.76807	606.762	3422.45	615.62	0.553615	171.621	13.8404	70.3091	0	506.004	3407.5	19973.9	4139.38	105.187	1045.78	0	38665.6	586.832	63.1121	215.356	467.805	146.708	139.511	475.555	93.5609	17.7157	62050.3	19096.4	50.9326	8.30422	0	1628.73	0	115.152
271.425	21523.7	337.006	605.192	891.825	1086.93	429.949	1072.74	58.8874	351.196	29.7984	164167	23647.2	0	0	0.709487	1.41897	397.312	4414.43	92.2333	3.54743	31.9269	24.832	115.646	0	444.848	11297.9	2249.78	2503.07	134.802	693.878	0	172344	192.271	114.937	99.3281	227.036	231.293	928.008	617.253	119.903	21.9941	35186.3	16678.6	62.4348	12.7708	2.12846	4317.23	0	205.042
894.913	10839.1	603.032	420.184	1152.7	588.988	492.088	839.526	18.2567	1046.53	66.2858	89812.7	43005.4	0	0.842616	2.24697	9.54964	754.422	4923.97	410.916	3.93221	78.0824	35.109	55.6126	0	244.639	1278.25	48809.9	1957.96	109.821	815.371	0	75890.2	307.836	116.843	326.935	354.179	163.187	367.38	308.116	52.2422	10.954	44010.4	33643.1	88.7555	12.9201	0.842616	5438.8	0	221.889
550.595	23287.1	1023.18	506.878	901.698	827.342	408.435	862.949	6.28361	365.497	36.6544	5292.89	30306.9	0	1.04727	0	0	805.349	3235.01	792.782	7.33088	63.8834	31.4181	13.6145	0	234.588	1197.03	22497.4	1148.85	163.374	415.766	0	199749	358.166	900.651	152.901	750.891	49.2216	146.618	142.429	10.4727	3.14181	24986.8	10373.2	18.8508	6.28361	0	2878.94	0	222.021
249.708	42915.1	707.936	1140.56	1514.48	955.315	536.937	765.506	30.2098	543.777	139.649	7781.03	82562.3	0	1.13999	0	0.569997	588.237	4220.26	450.297	3.41998	73.5296	39.3298	32.4898	0	317.488	4371.3	24118.8	1346.33	145.919	997.494	0	105091	447.447	335.728	301.528	466.827	160.169	132.239	409.828	25.6499	7.40996	16685.5	8605.81	111.149	8.54995	0	1170.2	0	895.465
246.816	14078.9	281.421	300.881	968.882	579.309	181.127	383.212	16.0919	182.999	23.9507	3749.41	10192.9	0	0	0	0	543.757	2664.52	121.999	1.49692	13.4723	5.98769	18.3373	0	218.925	2027.58	15431.4	996.95	46.4046	189.735	0	206948	27.3188	31.4353	437.475	60.2511	128.361	97.6741	346.912	38.5457	6.73615	25030.4	13949.4	11.6011	1.49692	0	1073.67	0	111.521
395.162	17795.3	682.301	685.843	2298.34	1070.67	233.73	637.444	16.5263	297.474	35.4136	4048.95	21799.4	0	2.3609	2.3609	0	1351.62	5300.23	220.745	2.3609	18.8872	68.4662	49.579	0	148.737	4162.27	25233.3	1442.51	105.06	695.286	0	44650.6	132.211	107.421	70.8271	279.767	50.7594	241.993	297.474	10.6241	2.3609	147770	68736.6	35.4136	5.90226	2.3609	2409.3	0	288.03
662.245	7431.55	754.309	287.302	1251.17	313.216	424.193	737.409	40.5603	406.73	55.7704	33254.4	143108	0	0.563337	0.563337	0	894.58	2260.11	592.068	3.38002	135.764	24.7868	50.137	0	287.302	1054	29210.7	811.769	158.861	988.094	0	83041.6	764.449	348.706	596.574	656.288	119.991	295.189	528.974	40.5603	17.4635	16165	11361.4	94.0774	11.8301	0	2448.26	0	200.548
566.388	12109.4	648.416	971.606	736.004	651.132	516.696	632.8	43.4541	487.501	188.754	10852.7	18099.3	0	2.03691	1.35794	0.67897	421.64	3864.7	549.966	1.35794	26.4798	24.4429	27.8378	0	371.397	3348	24081.7	1262.21	75.3657	704.092	0	97341.2	336.09	209.123	509.228	210.481	96.4137	151.41	446.083	28.5167	4.75279	37403.8	26835.6	80.1185	6.7897	1.35794	4035.8	0	154.126
496.061	30922.6	1178.75	1421.4	2309.78	1208.19	677.197	791.924	68.0242	784.817	103.559	15180.6	34434.5	0	0	5.07644	4.06115	665.013	3707.83	339.106	2.03057	267.021	83.2535	76.1465	0	513.735	4629.71	9312.21	1559.48	150.263	2115.86	0	37189	1416.33	352.305	106.605	789.893	294.433	461.956	1275.2	16.2446	4.06115	81291	32490.2	133.003	30.4586	1.01529	3075.3	0	321.846
499.577	33855.4	1553.24	813.395	2493.55	1684.48	282.669	2608.92	8.65314	659.081	43.2657	3304.06	109951	0	0	0	0	1241.73	1574.87	533.61	4.32657	138.45	86.5314	28.8438	0	137.008	1670.06	36125.4	1217.21	134.124	363.432	0	38903.1	2062.33	137.008	249.499	425.446	85.0892	213.444	157.199	15.8641	1.44219	28095.3	21955.9	27.4016	5.76876	0	1136.45	0	89.4158
206.383	11792.1	1439.15	926.894	547.584	671.231	1070.07	720.505	322.6	925.965	79.9528	6866.64	36210.2	0	0.929683	0.929683	0	163.624	7873.49	355.139	1.85937	60.4294	122.718	69.7263	0	586.63	6367.4	4690.25	987.324	579.193	2262.85	0	59526.7	6.50778	536.427	97.6168	1249.49	290.991	542.005	11159	292.85	82.7418	40629	23340.6	184.077	105.054	0.929683	748.395	0	39.9764
659.312	27513.7	2230.84	538.667	818.883	400.826	799.839	1864.48	34.4602	505.114	87.0573	24133	192167	0	0	0	2.72054	443.448	6047.76	1051.94	1.81369	94.3121	40.8081	117.89	0	803.466	1106.35	4020.96	2605.37	139.654	1494.48	0	29075.3	227.619	522.344	146.002	262.079	205.854	145.095	666.532	86.1505	21.7643	64488.6	34295.1	68.9204	9.06847	0	2170.99	0	144.189
870.794	15786.5	2510.04	531.228	883.016	835.497	342.568	873.796	37.5903	238.308	39.718	9242.24	139727	0	1.4185	0	0	478.744	4783.18	548.25	3.54625	107.806	18.4405	97.8765	0	292.211	3398.73	5748.47	2746.93	221.286	1134.8	0	47491.4	61.7048	139.013	92.9118	490.801	165.255	378.74	648.964	60.2863	12.7665	91332.3	29692.8	42.555	5.674	0.70925	2643.37	0	58.1585
647.321	33739.6	5560.99	504.954	1093.45	674.819	843.292	2101.5	17.1722	112.779	56.6217	68713.2	56838	0	0.928225	0	0.464112	522.59	3476.2	1254.03	5.56935	157.334	24.598	79.3632	0	637.226	1757.13	6671.61	5601.37	146.195	934.258	0	50346	86.789	129.023	271.97	408.883	120.205	376.395	263.616	64.9757	28.775	17621.9	7536.26	80.7555	3.24879	0	2171.58	0	78.435
819.314	25951.4	735.659	738.34	1467.11	411.678	513.162	733.745	38.6786	265.389	49.0184	8568.65	21574.2	0	1.14887	1.53183	1.14887	878.502	2369.35	559.882	3.82956	33.3172	27.5729	26.807	0	272.665	1609.95	40183.6	715.746	75.0595	851.695	0	91640.3	305.982	221.732	376.829	302.153	87.3141	125.227	690.47	35.9979	8.04209	19868.2	13357.5	58.9753	8.42504	0.382956	1338.05	0	213.307
590.224	45807.3	4222.86	385.384	734.411	209.658	336.908	3406.04	10.9071	602.92	35.751	18191.8	57853	0	3.02975	0	1.2119	752.589	3276.37	1138.58	5.45354	62.4128	12.119	46.0521	0	324.789	1248.86	96172	915.589	25.4499	244.198	0	22497.1	38.7808	356.298	439.313	193.298	94.5281	130.885	106.647	57.5652	7.27139	41465.1	12744.9	27.8737	7.27139	0	392.655	0	79.3794
903.016	17955.7	2685.57	1427.84	2669.45	798.174	867.51	2110.73	83.0423	1232.74	74.1737	13196.5	51426.6	2.41871	0.806236	0	4.83742	1348.83	11518.7	1183.56	3.22495	226.552	99.1671	101.586	0	596.615	8337.29	35195.4	2513.85	145.123	1427.84	0	30712	321.688	271.702	1231.93	225.746	208.815	605.484	1190	46.7617	10.4811	27154.8	18729.7	201.559	16.1247	3.22495	2484.82	0	203.172
365.132	14194.8	914.447	2050.44	1564.39	2061.74	1159.73	616.036	167.291	1155.21	166.16	7225.15	43222	0	3.39103	2.26068	0	403.532	8934.22	317.626	4.52137	48.6047	107.382	89.297	0	611.515	7073.68	14762.3	2319.46	2869.94	1521.44	0	30050.1	36.1709	529	187.637	491.699	298.41	1642.39	3409.11	39.562	11.3034	10667	10190	132.25	146.944	0	7167.5	0	185.376
338.977	17732.8	608.452	243.115	1175.72	444.383	310.204	476.931	11.9565	405.856	68.4177	6692.31	23889.7	0	0.664249	0.664249	0	640.336	2457.06	326.146	1.99275	20.5917	18.599	29.8912	0	333.453	1548.36	11714.7	480.252	57.1254	554.648	0	9232.4	171.376	498.851	193.297	150.12	73.0674	73.0674	235.144	16.6062	3.32125	38852.6	16261.5	113.587	2.657	0	2528.13	0	25.9057
291.417	20115.5	2595.31	1898	3249.73	2894.55	1529.78	1231.47	285.26	841.796	133.308	10551.8	30617.9	0	0.932222	4.66111	0.932222	1048.75	3815.58	316.955	3.72889	1135.45	42.8822	88.5611	0	304.837	10838.9	8568.98	3215.23	180.851	2715.56	0	72732.9	236.784	48.4755	211.614	646.962	273.141	1595.96	7867.95	67.12	27.9667	20698.1	12917.8	119.324	384.075	0.932222	6500.38	0	183.648
455.527	46264.3	1293.39	587.509	1240.43	877.836	424.9	604.953	19.3136	278.49	51.7107	129160	40659	0	0.623021	0	0	588.132	5182.29	482.218	2.49208	65.4172	30.528	67.9093	0	395.618	4218.47	4379.21	2471.52	76.6316	1178.76	0	75082.7	40.4963	54.8258	109.652	376.928	234.879	299.673	513.992	71.6474	24.2978	79070.7	23801.9	66.0402	4.98417	0	1553.19	0	201.236
521.503	11338.8	2594.74	422.738	758.013	793.896	715.403	996.855	40.3676	386.856	81.8565	12475.8	61701.8	0	1.12132	6.72793	1.12132	427.223	6854.64	729.98	0	169.32	13.4559	62.794	0	641.396	2882.92	4934.94	2705.75	535.992	2813.4	0	127264	12.3345	1189.72	185.018	2297.59	191.746	333.032	1373.62	32.5183	16.8198	21241.2	17022.8	123.345	45.9742	0	1193.09	0	96.4336
688.965	19691.2	1254.71	971.361	1499.25	1013.09	1168.35	2973.28	50.4603	381.363	79.572	92804.3	48635	0	0.97039	1.94078	0	844.24	4723.86	189.226	2.91117	65.9866	26.2005	112.565	0	464.817	3857.3	9069.27	4150.36	258.124	1752.53	0	32124.8	637.547	71.8089	193.108	756.905	311.495	1027.64	775.342	33.9637	12.6151	31729.8	18629.6	90.2463	17.467	0	6638.44	0	233.864
504.086	78195.4	658.048	434.404	961.762	547.606	248.494	578.898	17.4866	384.705	87.4329	4292.5	26858.5	0	0	0	0	1084.17	5416.24	538.403	5.52208	53.3801	50.6191	27.6104	0	207.078	3223.05	23941.9	789.658	122.406	754.684	0	70531.7	26.6901	274.263	74.5481	278.865	136.211	177.627	245.733	57.0615	17.4866	47568.1	12527.8	34.9732	3.68139	0	1812.16	0	296.352
315.735	6171.53	592.205	251.212	1022.98	479.116	336.676	1551.3	29.3513	854.64	132.944	6486.63	18618.2	0	0.863272	0.863272	0	989.31	5958.31	421.277	1.72654	38.8473	56.976	37.984	0	534.366	2800.46	15163.4	618.103	280.564	814.066	0	167191	122.585	1584.1	271.931	526.596	157.979	425.593	539.545	55.2494	11.2225	55467	38489	169.201	3.45309	0	2784.05	0	145.03
631.6	45326.7	711.02	844.337	2381.25	856.075	437.68	858.591	41.9234	674.966	94.7468	98661.6	27337.4	0	2.5154	0.838468	1.67694	2278.12	3891.33	398.272	3.35387	66.2389	78.816	72.1082	0	378.987	3476.29	22844.9	1261.89	57.0158	1125.22	0	18320.5	553.389	83.0083	406.657	171.047	233.932	472.057	790.675	99.7776	18.4463	41818.6	17760.4	137.509	6.70774	0	2475.99	0	122.416
419.221	92454.7	655.761	622.288	1123.62	947.126	575.883	934.193	21.3008	284.518	82.9211	4800.29	32231.2	0	0.760744	1.52149	0	623.81	5040.69	556.104	3.04298	104.222	22.0616	31.1905	0	461.011	3877.51	22565.9	1844.8	94.3322	505.134	0	135685	124.762	158.995	289.843	166.603	165.081	158.235	400.912	119.437	22.8223	27029.2	8846.69	100.418	6.08595	0	1531.38	0	105.743
578.556	66127.4	957.658	602.97	1625.53	1246.69	424.116	1353.1	60.3724	604.479	73.2016	79467.5	17680.8	0	0.754655	0.754655	0	965.959	2895.61	826.348	1.50931	55.8445	31.6955	39.9967	0	250.546	4407.94	31306.9	1389.32	351.669	607.498	0	123416	295.07	41.5061	301.862	234.698	290.542	252.055	416.57	52.0712	8.30121	66340.3	19286.7	81.5028	7.54655	1.50931	3071.45	0	386.384
677.064	11706.8	508.67	201.995	793.252	378.215	231.453	734.862	9.46852	327.19	28.4056	6124.56	21851.8	0	0.526029	0	0	393.47	3817.92	341.393	0	24.1973	11.5726	21.0412	0	339.815	548.122	18987.5	1725.9	27.3535	134.663	0	10570.6	16.8329	14.2028	206.203	65.2276	94.1592	117.83	179.376	74.6961	8.41646	23281	7967.76	59.9673	1.05206	0	1790.6	0	77.3263
1065.08	36774.6	2402.91	850.904	2306.03	1127.55	525.323	2326	19.9743	597.231	244.685	6856.17	32220.5	0	2.99614	2.99614	0.998714	1065.63	3068.05	1071.62	4.99357	143.815	56.9267	26.9653	0	276.644	2061.34	29592.9	3619.34	91.8817	692.109	0	26014.5	2111.28	34.955	447.424	319.588	155.799	195.748	529.318	51.9331	10.9858	63277.5	32691.9	114.852	6.991	0	2015.4	0	360.536
556.108	48359.2	1859.31	954.109	1707.62	706.6	443.122	798.418	37.9248	312.381	60.8793	15371.5	36691.3	0	0.998022	1.99604	0	768.477	2758.53	603.803	3.99209	16.9664	17.9644	69.8615	0	302.401	1655.72	10213.8	1083.85	125.751	615.78	0	50499.9	242.519	200.602	256.492	350.306	120.761	138.725	515.977	147.707	51.8971	38061.6	14383.5	110.78	3.99209	0	2122.79	0	98.8042
243.816	26424.1	746.127	493.214	546.109	221.386	320.519	732.816	58.8495	966.112	70.4092	104388	37018.4	0	0.700589	0	1.05088	579.387	1411.69	548.211	2.10177	27.6733	28.0235	22.7691	0	237.149	1664.95	33776.1	367.108	94.5795	342.588	0	82997.3	266.224	961.908	310.011	353.097	128.208	221.386	585.342	77.4151	27.323	67313.3	27809.5	178.3	21.7183	1.05088	706.544	0	156.231
706.275	74172.3	1485.02	684.212	1485.63	782.395	599.53	1379.47	31.2958	613.03	79.16	11034.5	118225	0	0.613643	0	0	1010.67	3313.06	752.94	0.613643	85.9101	22.0912	33.7504	0	400.709	3935.91	22790.7	1318.11	93.8874	887.328	0	51960.3	412.982	181.638	446.119	304.367	225.821	201.275	851.737	133.161	31.2958	20941.8	8330.21	89.5919	2.45457	0	2557.05	0	189.002
477.113	28834.2	4461.19	417.731	731.838	568.848	797.682	5376.53	24.8264	632.533	101.464	16776.2	97791.1	0	5.39704	1.07941	0	569.927	13028.5	1344.94	5.39704	140.323	49.6528	144.641	0	1248.87	433.922	46032.4	3198.29	189.976	4439.6	0	47598.6	17.2705	1088.04	306.552	562.371	246.105	232.073	681.106	38.8587	11.8735	8624.47	3942	182.42	36.6999	1.07941	1124.74	0	76.6379
854.13	25697.8	301.291	617.489	2516.48	529.857	679.825	516.306	18.5202	299.485	54.6571	4589.39	11025.8	0	1.35513	0	1.80685	3018.79	1675.85	311.681	4.0654	60.0776	33.4266	51.0434	0	359.562	1704.76	4218.08	250.248	523.985	2073.35	0	191886	64.5947	508.627	87.632	841.086	148.613	218.628	210.497	42.4609	9.93765	49314.7	21045.7	67.305	2.25856	0	2128.46	0	107.507
714.904	9979.42	681.068	377.828	1178.11	339.311	295.904	1634.2	42.1846	718.361	44.6301	40529.6	22222.7	0	1.83411	11.6161	0.611371	1301.61	4953.94	840.024	7.33646	67.8622	37.2937	30.5686	0	263.501	1701.45	56665	1419.6	103.933	401.671	0	81687.8	2369.06	225.596	857.754	303.24	152.843	154.066	261.667	30.5686	4.2796	22949	17859.4	78.8669	13.4502	1.22274	2363.56	0	108.213
374.048	39369.9	2280.9	1398.33	1292.61	532.113	558.398	301.979	99.2966	1376.13	57.8257	92934.1	18736.1	0	0.584098	0	0	549.636	3890.09	363.309	2.33639	28.6208	30.3731	85.8624	0	359.804	1759.89	6355.57	562.486	102.217	624.401	0	31503.3	261.092	584.098	109.226	463.19	193.92	806.055	2174.6	206.187	64.8349	55734	32350.8	135.511	52.5688	1.1682	1721.92	0	54.3211
777.674	104752	3397.43	357.317	1396.79	324.001	299.014	2353.8	24.1543	877.051	27.4859	11502.4	51154.7	0	1.66581	0	0.832907	1472.58	2327.98	830.408	6.66326	122.437	28.3188	57.4706	0	272.361	1821.57	82182.9	1091.94	29.9847	341.492	0	21754.7	485.585	534.726	403.127	135.764	44.1441	105.779	182.407	174.911	27.4859	61787.6	22916.6	29.1518	4.99744	0	777.935	0	124.936
438.8	23400	955.678	2028.4	1011.12	2091.76	1934.24	1632.4	156.64	781.438	146.96	10494	39034.1	0.879998	0	0.879998	0.879998	441.759	7834.62	423.279	1.76	97.6798	42.2399	160.16	0	1232	4937.67	5144.47	2058.32	1416.8	2903.11	0	56260	36.9599	349.359	183.04	1656.16	318.559	3063.27	3475.99	116.16	37.8399	29697.3	20212.7	147.84	120.56	0	7995.66	0.879998	64.2399
624.193	55390.1	1097.06	823.959	1718.52	1209.46	680.904	1739.88	108.685	255.455	81.7456	70363.5	32480.9	0	0.928928	1.85786	0	722.706	3942.37	591.727	4.64464	89.1771	40.8728	44.5885	0	381.789	10891.7	4210.83	2516.47	175.567	1192.74	0	17665.4	1027.39	145.842	119.832	347.419	251.739	470.037	914.065	78.9589	37.1571	23972.8	9623.69	125.405	9.28928	0	5273.52	0	97.5374
635.607	117087	1607.38	690.83	1167.06	601.911	569.422	4043.23	30.7795	491.618	52.1542	10760.9	31043.7	0	0	0	0.854987	884.912	1832.24	533.512	3.41995	69.254	19.6647	32.4895	0	381.324	1267.09	25571	1372.25	113.713	235.122	0	65058.5	170.142	206.052	346.27	86.3537	59.8491	53.0092	467.678	112.858	22.2297	14533.1	7937.7	81.2238	6.8399	0	828.483	0	127.393
923.661	22406	1611.31	383.578	391.389	421.517	460.851	2159.47	20.3645	641.063	39.8921	19621.6	55544.6	0	1.95276	0	1.39483	446.903	1752.18	741.491	4.18449	38.2183	24.549	43.5187	0	503.812	525.013	47135.2	965.779	116.608	523.34	0	220904	28.4545	501.022	619.583	446.066	94.0114	112.423	291.24	57.7459	11.9955	23250.4	12643.8	123.582	2.51069	0.278966	698.251	0	52.4456
945.17	35700.7	1954.54	743.563	1307.68	818.242	917.634	2055.54	56.9492	670.496	57.4865	60340.4	31185.6	0.537257	1.07451	1.07451	0.537257	694.136	2860.89	1181.96	3.7608	293.342	40.8315	36.5334	0	632.351	949.87	47375.8	2712.61	94.5572	943.96	0	38851.2	44.5923	244.452	515.229	246.064	169.236	127.867	830.061	81.1257	16.1177	36333.1	26740.9	64.4708	15.5804	1.07451	1922.84	0	133.777
698.108	23439.4	616.994	304.532	607.478	747.055	225.227	1508.38	7.93052	417.145	50.7553	3740.03	32889.4	0	1.5861	0	0	594.789	2433.08	344.184	6.34441	76.133	52.3414	11.1027	0	199.849	1175.3	53800.6	891.39	118.958	502.795	0	52677.7	128.474	377.493	466.314	510.725	60.2719	93.5801	150.68	69.7885	6.34441	25253.9	14696.8	26.9638	4.75831	0	1297.43	0	88.8218
1076.38	81839.9	1373.63	429.669	1416.67	495.323	361.827	1584.45	29.9091	515.019	43.0399	5544.85	29547.2	0	0	0	0	1165.72	7875.57	611.312	1.45898	41.5809	26.2616	52.5232	0	558.789	2206.71	25078.4	1689.5	78.0554	647.787	0	55611.9	380.793	304.927	188.208	188.208	169.242	180.184	844.019	164.135	40.8514	35272.3	11202.8	113.071	5.10642	0	1755.15	0	113.8
416.664	22370.2	1851.99	744.008	1580.2	911.128	317.586	2102.37	23.1945	516.821	51.1468	9099.98	44644.1	0	5.35258	0	5.35258	1038.4	3734.31	1025.91	4.75785	110.62	57.0942	33.3049	0	222.429	1257.26	57239.9	966.438	135.599	1112.74	0	42006.4	758.282	639.336	269.413	645.878	103.483	253.95	457.348	28.5471	5.94731	22456.4	25756.6	55.31	9.51569	0	1741.97	0	112.999
705.825	56895.6	2541.18	530.248	1292.28	716.791	370.287	827.317	31.7123	298.935	42.9048	14842.3	41387.8	0	0	0.466357	0.466357	602.067	3540.58	675.285	2.79814	75.0835	14.9234	72.7517	0	285.41	2454.44	14551.3	2813.07	41.5058	206.13	0	14342.3	116.589	21.4524	251.833	86.7424	176.283	372.619	379.615	87.2088	23.7842	52863.4	15313.8	37.7749	3.73086	0.466357	1877.09	0	141.306
437.227	13393.4	1769.9	1041.96	1092.48	519.546	911.646	733.68	26.4079	354.784	70.6124	10490.2	46681.7	0	0	0.574084	0	390.952	5349.32	458.119	4.59268	56.8344	41.3341	67.1679	0	447.786	2245.24	10721	1055.74	200.355	2175.78	0	152353	29.8524	336.988	217.004	1380.67	129.743	168.781	521.843	35.5932	24.1115	43401.4	26250	274.412	7.4631	0.574084	1563.23	0	78.0755
468.322	60946.7	2717.05	258.147	845.481	370.711	617.852	2766.07	16.5094	777.943	85.5487	11871.3	48051.3	0	0.500285	0	1.00057	445.754	3575.53	893.008	1.00057	58.033	14.008	64.0364	0	562.82	1273.72	43993	1156.16	99.0564	1154.66	0	37419.8	34.5196	644.367	224.628	292.667	143.081	146.583	324.685	52.0296	12.5071	41472.6	13582.2	110.563	4.00228	0	615.35	0	146.583
816.092	48448	1310.45	556.238	688.857	570.072	847.237	2040.33	17.1737	201.314	46.2736	14284.7	46880.4	0	0.477048	0.477048	0.477048	283.843	4592.54	368.758	1.43114	105.905	15.7426	47.2277	0	434.113	1374.85	11182.5	1766.03	250.927	1301.39	0	42148.6	19.559	233.753	202.268	935.968	182.232	166.013	371.143	56.2916	11.9262	15778.8	4761.41	73.9424	2.86229	0	996.553	0	71.5572
823.232	10662.1	1880.48	270.223	1148.94	408.698	433.227	1692.16	12.6605	172.5	41.1467	40552.1	72513.2	0	0	0	0.395641	1072.98	2071.58	372.694	1.97821	57.368	12.6605	49.4552	0	505.234	526.599	7049.54	1225.3	122.253	997.412	0	9205.39	12.6605	147.97	112.758	445.888	158.652	109.593	346.978	34.4208	15.43	19475.1	5250.16	56.1811	5.53898	0	966.552	0	73.5893
576.79	65021	516.8	283.243	873.983	401.782	237.861	514.453	8.60682	113.062	24.6468	75089.4	11315.6	0	0.391219	0.391219	0.391219	544.968	4165.31	289.893	1.95609	26.9941	7.82438	14.0839	0	202.651	1493.67	7689.02	445.598	52.8146	327.059	0	153689	46.5551	104.064	517.974	153.749	90.7628	115.018	105.238	13.3014	8.2156	33035.7	9372.83	38.7307	0	0	858.335	0	101.717
758.496	17739.3	3506.16	714.725	1937.9	609.913	826.784	2599.1	23.9728	411.998	60.7683	18895	91794.7	0.557507	0.557507	0.557507	1.67252	686.292	4756.1	544.685	2.23003	75.2635	20.6278	81.3961	0	813.961	3295.43	13859.1	3661.71	155.545	1780.12	0	16850.7	93.1037	501.199	161.12	738.697	123.209	135.474	639.461	60.7683	17.8402	50805.1	23522.4	114.289	10.0351	0	1055.36	0	64.6709
656.899	51637.1	2483.93	456.491	1243.82	715.753	589.568	1158.99	27.0396	442.706	34.9924	14514.4	59483.3	0	2.65094	0.530187	3.18112	919.875	4532.04	1123.47	4.2415	194.579	18.5566	62.0319	0	566.24	1417.72	22364.9	3220.36	81.6488	976.605	0	36870.8	486.182	285.771	445.887	366.359	173.371	168.069	362.118	130.956	31.8112	49259.2	14742.4	81.6488	5.83206	0	2120.22	0	179.733
812.349	23003.3	1198.18	585.543	1008.52	885.841	373.303	782.731	44.4049	361.261	53.4365	71117.9	75471.1	0	1.50525	0	0	438.028	2275.19	626.185	0.752626	178.372	11.2894	29.3524	0	405.665	3176.08	7253.81	2312.07	110.636	668.332	0	30209.7	82.0362	106.12	258.151	280.73	276.966	233.314	1260.65	24.8367	4.51576	71957.8	21343.7	50.4259	18.063	0.752626	1696.42	0	100.099
557.338	28514.6	2647.05	1190.9	2031.36	876.668	773.342	1937.62	45.804	566.692	44.7388	20655.5	70476.4	0	2.13042	2.13042	1.06521	1294.23	10904.6	685.995	12.7825	72.4343	31.9563	197.064	0	955.493	2790.85	20696	6995.23	180.02	1286.77	0	18830.8	388.802	634.865	464.432	416.497	159.782	749.908	773.342	58.5866	31.9563	53223.2	19729.8	141.673	11.7173	0	7816.51	0	234.346
551.834	61699.2	1381.01	294.18	926.974	500.004	386.622	950.468	10.7253	273.24	41.8798	6547.04	50613.8	0	0.51073	0	1.53219	716.043	3467.85	483.661	2.04292	52.0944	13.279	38.8155	0	268.644	1024.52	22417.5	835.554	51.5837	795.206	0	67318.8	59.7554	239.021	551.588	142.494	260.983	201.738	307.97	66.9056	28.6009	32798	10302.4	72.5236	3.06438	0	964.768	0	86.3133
366.391	12911.1	1811.17	238.01	362.742	440.382	225.282	1102.23	15.2734	300.376	49.6384	44290.2	35021.8	0	0	0	0	281.284	3073.13	394.562	1.27278	15.9097	16.5461	28.0012	0	297.194	2000.17	12815.6	567.023	171.189	493.838	0	206358	48.3656	705.756	127.914	215.736	49.6384	82.7307	127.914	10.1822	1.27278	42636.2	14113.2	72.5484	0.63639	0	2262.37	0	95.4585
578.494	13478.1	473.518	342.918	1079.83	486.651	395.45	543.561	34.2918	166.351	53.2617	70455.7	44744.2	0	0.729612	0	0.729612	539.183	1902.83	326.136	1.45922	20.4291	20.4291	31.3733	0	256.094	3586.04	4036.94	453.818	188.969	1197.29	0	10070.1	290.385	91.2015	81.7165	823.732	152.489	205.751	399.098	13.8626	4.37767	46040.7	17093.3	54.7209	5.83689	0	1242.53	0	196.995
997.996	14737.9	546.566	406.345	1024.07	948.279	263.598	992.493	34.9499	440.032	56.004	4297.99	18630.4	0.421083	1.26325	1.26325	0.842166	629.098	2070.04	165.907	1.68433	8.42166	13.0536	53.0565	0	342.34	2296.17	12610.6	416.872	133.483	487.193	0	59744.1	810.164	827.428	84.6377	573.936	125.483	135.168	446.348	48.4245	8.00058	85969.1	43894.9	218.121	2.5265	0	2637.66	0	94.7437
609.585	20314.3	536.129	881.594	1316.12	806.883	399.855	930.605	33.4707	563.025	68.7345	34746.2	20286.8	0	1.79307	0	1.19538	714.839	5425.24	239.674	1.79307	42.4361	25.103	39.4476	0	337.695	3325.55	15602.7	802.101	473.371	1068.67	0	115466	159.584	597.093	272.547	919.847	145.837	198.433	625.185	46.6199	14.3446	64646.3	34947.6	164.365	7.17229	1.19538	1617.95	0	268.363
457.779	30346.8	1781.31	645.537	956.132	633.035	469.841	856.11	35.5342	478.395	46.7209	129525	30536.4	1.31608	0	0.65804	0	353.368	3340.21	896.251	2.63216	86.2033	14.4769	29.6118	0	390.218	3246.77	18450.1	989.692	144.111	779.12	0	89813.9	106.603	427.068	286.906	416.539	182.277	212.547	284.931	61.8558	11.8447	44311.8	17504.5	61.8558	5.92236	1.31608	1308.18	0	66.4621
445.208	20403.6	524.04	555.157	1568.58	1020.5	504.238	852.891	38.1892	939.17	72.8423	8680.96	31214.7	0	1.41441	0.707207	0	749.639	2494.32	485.851	2.82883	38.8964	24.045	92.6441	0	434.225	2091.92	18502.6	687.405	337.338	1160.53	0	81007.7	36.7747	893.202	171.851	1007.06	243.986	606.783	933.513	29.7027	4.24324	38044.9	23576.1	125.176	21.9234	0.707207	4364.17	0	101.131
785.894	9740.34	1366.49	243.701	814.171	195.841	382.33	871.383	20.3543	211.794	71.515	83688.5	59185.2	0	0.550115	1.65035	0	523.71	2221.92	655.187	2.20046	31.3566	11.0023	79.7667	0	326.768	1386.84	14317.8	989.657	98.4706	777.313	0	16159.6	130.927	107.823	234.349	583.672	149.081	144.68	429.64	78.6665	13.7529	27035.4	12431	70.4147	4.40092	0	1112.88	0	113.874
690.252	46878.3	3111.33	663.111	1930.92	846.748	524.437	1958.66	43.2829	310.544	62.1929	6611.78	20603.5	0	0.420222	0.420222	0.840445	1390.1	2546.13	798.843	3.782	163.466	16.3887	63.0333	0	452.159	2554.95	16462.2	1401.02	95.8107	788.757	0	54960.9	79.422	27.3144	514.772	257.596	255.915	300.879	523.177	221.877	79.0018	42227.3	19032.7	81.9433	8.40445	0.420222	2544.45	0	158.424
386.216	12895	2186.99	852.674	1081.97	754.732	829.629	1533.66	23.0452	609.547	57.6131	44681.3	45467.1	1.15226	5.76131	0	2.30452	653.333	9303.37	865.349	1.15226	42.6337	19.5885	31.1111	0	757.036	3250.53	34124.2	1568.23	409.053	1618.93	0	150181	51.8518	1892.01	492.016	1137.28	155.555	230.452	523.127	26.502	9.2181	39165.4	21850.3	144.033	8.06584	0	1881.64	0	145.185
282.298	43648.8	241.902	521.289	802.175	421.829	307.875	368.85	20.4917	358.854	85.9651	80782.7	48774.2	0	1.99919	0	0.499797	632.244	4231.28	195.921	0	16.4933	30.9874	30.9874	0	178.927	3482.09	11471.3	351.358	42.4828	587.262	0	61624.5	11.4953	122.45	111.955	359.354	226.408	213.413	447.319	14.9939	4.49818	53609.3	42349.3	113.454	2.49899	0	960.111	0	109.955
777.108	63853.7	2662.71	495.902	1154.06	614.736	587.694	2036.55	25.8997	245.285	52.9419	20300.4	51208.2	0.380877	1.90439	0	0.380877	672.629	4383.52	1024.18	3.04702	92.934	29.3275	53.7037	0	623.496	2404.1	27535.5	1880.01	233.478	1399.34	0	54144.7	182.821	420.488	515.708	759.469	198.818	165.682	327.174	70.8432	16.3777	17553.9	4517.2	82.6504	6.47491	0.380877	1278.22	0	93.3149
671.681	16085.7	1917.47	559.881	1070.79	1098.61	365.157	557.531	17.2392	245.658	43.8815	11461.3	39872.3	0	0	0	0.783599	1013.59	3441.57	409.039	1.5672	43.8815	8.22779	41.9225	0	394.934	4388.15	2517.31	934.442	136.738	516	0	21900.4	39.1799	105.002	67.3895	473.686	312.656	686.041	265.64	71.3075	21.549	20762.6	6134.4	39.5717	4.30979	0	2458.93	0	63.8633
515.766	15544.5	2138.83	462.695	749.612	815.954	309.031	3968.63	23.8152	635.639	35.1558	5528.53	75389.9	0	1.70109	0	1.70109	607.855	5042.59	311.299	1.70109	240.42	89.0235	11.3406	0	317.536	3588.16	99404.7	10612.5	40.259	268.772	0	158289	44.2282	96.3949	227.379	86.7554	242.121	194.491	260.266	39.692	5.67029	25291.2	6610.99	26.6504	3.9692	0	2160.95	0	108.87
479.319	93691.6	2979.74	425.945	485.103	290.19	271.508	3878.34	8.09544	387.958	24.2863	39125.9	169538	0	1.24545	0.622726	1.86818	739.176	2107.93	255.318	3.11363	28.0227	16.1909	69.7453	0	212.972	835.075	24446.3	357.445	93.4089	445.872	0	83521.2	11.8318	1736.16	270.886	420.963	57.2908	96.5225	92.7862	24.909	8.09544	73683.4	20337.6	31.759	1.86818	0	811.412	0	21.7954
519.827	18031.2	3715.46	446.141	1104.65	659.396	1163.54	3117.63	29.4453	265.008	49.0755	15144.7	44805	0	2.67685	0	1.78456	538.046	2847.27	672.781	4.46141	51.7524	15.1688	73.1671	0	670.104	646.904	13964.2	939.573	386.358	2135.23	0	87969.2	545.184	2340.46	469.34	1532.05	137.411	118.673	563.922	25.8762	8.03054	18849.5	11116	77.6285	9.8151	0.892282	1413.37	0	44.6141
1009.67	58179.1	1615.36	721.462	1582.94	749.052	877.342	1249.11	27.5894	279.343	77.2503	11953.1	32123	0	2.0692	0	1.37947	1047.02	2927.23	439.361	0.689735	154.501	15.1742	82.0784	0	336.59	4105.99	8049.2	962.87	123.462	766.295	0	22427.4	46.902	203.472	226.233	414.531	264.168	287.619	760.088	220.025	73.8016	23239.2	5871.02	48.9712	10.346	0	1687.78	0.689735	186.918
559.878	20168.4	910.976	256.88	1398.53	445.144	281.016	838.567	23.4468	262.742	32.4117	9969.71	143987	0	0.344805	0.344805	0.344805	762.365	1648.86	227.227	0.344805	58.2721	4.82728	41.7215	0	229.985	1183.03	2235.72	455.488	21.7227	565.481	0	25148.4	47.5832	17.9299	48.9624	82.7533	112.751	142.06	698.576	189.298	69.6507	73049.1	21629.6	31.0325	5.17208	0.344805	829.947	0	125.509
768.192	133229	2448.79	1039.23	1392.55	392.635	415.481	2289.4	14.3453	292.218	48.8802	22498.7	44266.8	0.531306	2.12522	0	0	756.049	1421.24	530.775	3.18784	26.034	28.1592	41.9732	0	184.895	791.115	18602.1	383.603	101.479	143.984	0	60813.8	73.3202	120.606	900.564	189.145	56.8498	78.102	145.578	64.288	28.6905	47960.5	19689.1	59.5063	4.25045	0	607.814	0	65.3507
1143.63	24495.6	2782.07	608.422	1155.91	523.914	567.03	2624.17	22.8039	384.983	43.4998	79739.3	81803	0	1.72466	0.383258	1.53303	1121.6	4377.57	1202.28	3.44932	51.1649	17.2466	44.8412	0	604.973	1549.13	19377.7	952.971	154.261	668.019	0	98108.7	532.729	1299.44	315.038	422.159	103.671	101.755	257.358	48.6738	9.19819	57721.1	16181	38.9007	4.02421	0.574887	922.885	0	134.715
856.619	29004.2	2421.75	650.658	621.071	436.217	441.935	5782.82	21.5063	432.736	41.5208	20233.8	192700	0	2.48627	0.124314	0.372941	1067.23	3882.81	1534.78	6.58862	170.434	27.8463	53.4549	0	628.53	1669.28	23892.2	3551.27	39.1588	315.135	0	22848.7	77.4474	85.1549	321.227	192.438	106.164	119.963	381.892	92.8623	19.8902	37655.5	8440.77	24.987	4.35098	0.870196	1384.23	0.124314	364.363
1127.91	29106.6	4733.24	250.437	1781.68	503.141	508.807	5280.58	7.93241	332.311	93.4891	12976.1	84351.8	0	0.2833	0	0	652.441	1589.03	2655.94	1.6998	81.8738	13.7401	129.468	0	1375.85	418.718	59908.4	1329.25	70.4001	553.71	0	12544	18.5562	289.25	468.154	149.158	163.323	119.269	358.658	167.997	43.9115	10933	3839.57	72.8082	4.95776	0.2833	233.723	0	99.7217
554.638	36998.1	610.181	969.524	775.7	453.424	350.177	1207.96	18.1963	580.528	70.3589	13269.3	40630.8	0	2.29138	8.08723	0.134787	1073.44	5807.17	1098.52	2.02181	21.9703	38.1448	64.2935	0	353.007	1615.15	25553.2	1850.9	26.8226	122.387	0	35640.5	680.54	155.275	318.502	140.718	115.782	201.776	239.247	38.01	5.79585	29983.1	16483.3	81.681	4.98712	1.34787	2385.19	0	180.615
756.614	29229.6	3977.7	523.61	1193.04	604.877	524.405	5266.54	6.16714	357.395	48.2429	28966.5	91322.1	0	1.88993	0.39788	2.58622	1106.5	5043.52	1676.76	3.68039	98.1768	10.8422	96.8837	0	636.309	1012.8	55190.2	1777.43	94.2975	399.272	0	43917.1	48.1434	929.944	397.78	299.206	100.962	100.962	254.444	103.847	19.2972	38149.5	8853.52	50.5307	3.18304	0.39788	509.982	0	136.174
331.948	14961.4	1845.67	1463.72	1094.73	792.252	619.308	394.201	852.818	1532.69	241.912	1717.19	4118.8	0	0.350089	0.700179	0.350089	516.382	939.99	59.5152	9.8025	120.081	42.3608	73.5188	0	6229.14	3505.79	22025.9	157.19	31.8581	187.298	0	58990.7	22.4057	66.1669	85.0717	1942.65	163.492	357.441	4343.21	1056.22	594.452	16845.6	7566.48	181.346	81.5708	40.9604	240.511	0	32.5583
772.468	48825.8	1872.62	331.15	1386.27	581.339	484.011	2951.41	3.50732	630.734	182.381	11672.4	32111.9	0	0.292277	0	1.46138	1080.26	1053.37	1082.89	1.46138	22.5053	22.7976	100.836	0	687.143	2508.32	73973.3	413.864	241.421	417.372	0	33042.5	214.531	1527.44	223.3	737.415	144.385	227.392	463.551	348.979	85.6372	26648.9	6444.71	122.464	3.21505	0.292277	334.365	0	40.042
545.587	44764.6	4387.06	455.561	1148.71	543.999	635.506	9635.93	7.78081	599.232	97.5341	23475.7	94223.4	0	1.86301	0.328767	3.83561	813.368	3481.64	1409.75	2.08219	47.5616	9.64382	133.698	0	1280.55	1699.61	59854.1	1256	364.493	666.191	0	21555.5	506.848	7626.51	254.465	1275.07	124.274	146.849	404.821	134.904	28.7123	23991.5	5590.24	56.5478	5.47944	0.219178	1331.83	0	23.6712
793.378	23220.4	5646.94	385.747	2190.1	683.302	485.932	3991.98	14.3712	561.406	177.313	15971.4	49679.1	0	2.17118	0	0.827117	515.191	1005.36	1886.14	1.13729	35.8762	8.9949	125.929	0	1194.36	1060.88	181118	666.657	156.429	759.914	0	18811.4	30.0864	3270.73	620.545	501.854	118.381	185.481	417.177	148.364	15.1983	29449.5	9478.66	50.8677	4.65254	0.413559	273.052	0	55.4169
497.262	34343.4	7933.81	319.953	1028.52	314.251	542.612	9001.99	2.2929	485.29	62.59	32163.8	134572	0	0.929555	0.247881	3.90413	919.701	3637.35	1954.3	2.72669	82.2346	6.259	112.166	0	1049.53	588.78	72919.5	2096.64	74.3644	339.721	0	29391.4	7.3125	1366.32	378.391	294.173	81.0572	78.7643	331.975	152.757	34.9513	45161	16660	29.312	3.47034	0.433792	623.421	0	48.9566
1026.95	50014.4	4033.72	252.62	671.694	282.169	303.773	8820.18	3.80751	208.916	24.5005	217226	67670.8	0	0.662175	0.082772	2.31761	989.456	2483.65	652.822	3.72474	39.9788	3.89028	64.3138	0	386.462	945.338	36053.5	1522.34	22.8451	203.536	0	54037.2	56.2021	252.868	112.901	79.7921	47.9249	62.0789	150.893	85.2551	25.9076	51250.3	11232.8	19.2031	1.07604	0.165544	400.947	0	58.1887
769.675	25403	7003.17	542.699	1225.43	468.586	707.66	8766.86	3.41535	357.929	38.935	21426.5	106888	0	0	0	4.78149	779.724	1212.79	2296.14	1.0246	46.4488	5.12302	237.367	0	1864.1	937.172	305397	1368.87	126.709	1293.05	0	26842.9	14.686	643.452	377.055	158.814	36.5442	138.663	358.27	100.753	19.809	28074.9	7041.08	25.6151	2.73228	0	329.923	0	21.8582
873.037	57588.3	2936.22	536.819	3145.9	406.911	315.987	4718.91	4.36022	757.267	266.358	11450.1	48060.7	0	0.897691	0	0.641208	852.55	1435.02	1012.34	1.28242	16.7997	13.4654	194.158	0.128242	992.334	2839.53	173299	849.216	36.6771	199.544	0	5020.92	170.818	361.77	325.093	92.0775	191.337	302.522	730.849	82.3311	16.7997	49112.8	19923.6	64.762	4.6167	0.384725	557.21	0.128242	108.621
845.617	29829.4	7662.24	619.286	2462.19	436.263	485.676	6097.93	3.25084	354.992	79.3206	23819.6	82728.8	0	0.325084	0	1.62542	775.001	1194.69	1656.63	1.62542	22.7559	9.42745	134.26	0	1489.21	800.683	145239	841.644	115.405	665.773	0	12597.3	213.255	2001.87	335.487	557.845	56.2396	198.952	202.853	67.2925	21.7807	57656.3	19442.6	42.261	1.95051	0	400.829	0	61.1159
582.028	12976	9950.36	328.623	5228.95	988.285	519.622	7954.82	4.46347	1475.73	183.56	10753.6	94467.7	0.371955	2.23173	0.185978	0.557933	538.219	627.675	14607.4	5.57933	181.142	88.1534	137.995	0.185978	1227.08	7.25313	74851.6	261.485	10.6007	825.927	0	37544.4	60.6287	14.6922	1285.11	214.618	133.718	671.937	1710.81	85.7357	22.3173	2517.02	1886.56	109.355	32.3601	0.743911	392.227	0	15.0642
975.06	97258.5	3485.31	310.921	3242.19	626.838	333.441	2661.42	2.141	455.716	134.724	13388.8	25131.4	0	1.18945	0.158593	0.396482	469.117	826.823	1207.84	0.713667	13.8769	7.61245	73.1905	0	792.488	644.362	140922	427.962	53.6043	272.462	0	17056.5	95.3935	387.838	347.714	163.033	114.9	213.624	202.761	121.958	34.4146	41549.8	15289.8	83.9748	2.29959	0.237889	443.742	0	37.19
172.637	23034.6	8268.94	458.738	1967.68	489.106	657.034	3948.04	6.83782	630.488	136.756	14209.6	17350	0	2.41335	0.201112	0.201112	615.605	1590.2	2932.22	4.42447	36.6025	44.0436	293.423	0	1297.18	104.578	300403	2316.41	58.5237	2110.47	0	22246.7	53.697	172.756	943.218	365.421	256.62	382.114	590.265	38.0103	5.02781	3264.26	1337.4	92.3106	10.0556	1.00556	356.774	0	91.9084
820.921	26168.8	5191.09	550.51	2289.67	592.147	450.965	3258.22	4.22779	503.107	121.581	30451	59150.7	0	2.69041	0	1.66549	442.253	766.768	1893.15	1.02492	28.954	10.3773	89.5524	0	844.918	1052.46	225548	565.884	121.325	428.032	0	23090.3	68.4134	1331.37	578.183	556.019	65.2105	141.567	246.749	86.8619	23.8294	58224.1	16668.4	34.591	5.1246	0.25623	306.451	0	90.0648
445.404	12211.6	3471.64	796.039	2623.9	815.65	470.225	3642.35	25.4055	972.54	172.936	18657.9	31006.3	0	6.68566	1.33713	0	2353.35	2396.59	3017.91	4.90282	47.691	32.0912	104.296	0	751.914	2769.64	39961.5	1049.2	40.1139	620.875	0	19539.9	1021.12	531.287	381.974	340.077	250.044	199.233	734.085	279.906	45.9082	48163.5	19401.8	158.673	11.5885	0	2280.7	0	102.068
876.43	12897.9	4057.15	153.455	1406.91	421.973	367.446	4956.95	3.44967	303.46	63.2069	18231.7	49486.1	0	0.778958	0.333839	0.333839	386.474	1269.59	1376.98	0.333839	40.7284	7.90086	76.783	0	1161.32	720.314	80856.2	777.734	68.8821	577.764	0	19918.7	5.34143	400.051	337.511	208.538	187.284	115.397	267.85	91.3606	16.9145	7342.57	2307.5	62.2054	3.00455	0.11128	152.008	0	47.739
1118.42	14575.2	1967.14	236.228	472.634	323.344	344.009	3172.33	5.16637	481.185	66.8065	37901.6	30632.3	0	2.13781	0	1.42521	368.594	1633.11	477.266	0.534452	43.2906	7.48233	82.6619	0	591.995	1706.51	72088.1	417.051	146.084	504.166	0	19989.9	160.157	1598.55	142.164	370.375	251.905	147.865	740.929	91.3913	10.1546	58676.4	22692.1	59.146	10.8672	0.712603	261.882	0	52.02
618.265	15448	3133.46	210.862	495.774	388.932	320.859	5025.4	5.89417	462.568	76.2091	82176.3	45573.1	0	1.4943	0.083016	0.166033	417.324	1494.05	1193.2	1.41128	59.2738	7.22243	88.9937	0	655.83	2033.99	51938.1	560.859	31.2972	412.26	0	21546.9	29.4708	223.812	283.003	130.253	102.857	66.4962	690.531	227.963	28.8067	19268.7	5258.43	102.525	6.89037	0.415082	487.224	0	58.0285
686.783	32781.6	2605.92	205.258	504.731	371.353	398.091	3037.98	11.4819	714.551	78.6431	145179	32136.7	0	0.943717	0	1.41558	535.245	2182.03	1108.55	2.67387	49.3879	19.0316	50.3316	0	710.462	2563.77	47087.9	610.9	45.9276	357.197	0	22083	290.508	521.561	235.929	202.427	195.349	135.738	623.168	206.517	38.5351	13565	2737.09	85.0918	6.29145	1.101	728.55	0	64.1728
464.892	44533.2	2464.1	273.334	1236.52	428.098	393.798	3126.01	10.0702	598.383	101.838	13152.5	46537	0	1.13574	0	0.378579	773.362	1106.97	1175.79	1.66575	87.0733	13.326	104.261	0	555.906	1630.54	55851.9	610.497	39.5994	382.138	0	16983.4	88.739	528.497	286.055	186.412	171.875	143.33	435.291	280.149	71.3244	18155.5	6095.81	73.823	3.63436	0.378579	452.327	0	103.125
493.813	55064.3	2253.43	366.929	652.441	490.93	372.445	3386.87	14.5624	502.404	93.1113	13729.3	25103.4	0	1.32386	0	0.661928	644.277	2278.14	1494.63	3.089	49.424	9.70828	61.78	0	868.229	2733.76	57045.9	1088.21	34.1996	271.17	0	38155.5	210.935	338.907	355.676	142.977	126.649	87.8158	286.615	179.383	35.7441	49364.9	12846.3	95.0971	3.089	0.661928	574.113	0	139.226
1061.29	13645.2	2645.2	545.313	418.973	526.906	564.138	2439.37	44.5538	1051.3	131.151	15324.2	26092.4	0	1.25503	1.25503	0.209173	271.506	2404.02	1437.43	2.3009	79.2764	54.8032	85.1332	0	749.465	2021.86	67632.4	1134.97	69.8636	479.005	0	87609	87.8525	827.905	550.333	399.101	131.988	194.53	631.701	316.269	35.7685	39249.8	16470.7	128.014	25.9374	3.13759	841.92	0	158.553
1131.44	29797.7	3202.21	219.817	699.7	493.239	549.68	4760.6	36.0416	699.517	81.1393	23066.1	33495.8	0	0.823285	0.091476	1.64657	407.709	2042.39	1371.68	1.82952	59.185	21.5883	61.106	0	986.661	1570	88782.5	1055.27	99.4345	285.863	0	30362.1	59.0021	814.777	459.21	328.582	126.969	108.948	308.366	157.796	24.4241	46147.4	14718	82.6029	5.94594	1.55509	458.204	0	59.0935
722.206	25185.3	2569.32	327.323	654.442	495.462	300.86	4007.67	19.1345	626.147	81.4235	26070.6	32317.4	0	0.814235	0	0.407118	716.323	2480.16	1411.68	1.42491	86.5125	8.14235	54.5538	0	694.95	2189.28	64150.7	1154.59	27.2769	281.522	0.203559	47863.4	119.489	343.811	342.793	118.064	198.063	190.735	452.308	119.285	16.4883	48490.6	11367.3	50.279	5.69965	0.814235	672.558	0	107.275
992.634	24439.2	8127.34	265.602	1062.14	288.11	519.552	11762.3	3.83971	437.065	73.8813	24332.8	85107.1	0	1.58885	0.132404	3.31009	540.075	1296.63	2873.56	1.32404	83.4143	12.1811	115.456	0	1078.16	747.551	75934.6	892.533	39.5887	570.263	0	24509	106.982	299.762	519.685	193.045	127.902	181.261	426.208	147.498	27.54	10576	3198.34	56.2716	7.94422	0.926826	361.462	0	36.6758
382.667	32897.2	994.904	480.403	1889.3	453.982	346.511	1720.95	9.28315	441.842	123.002	62414.4	22036.6	0	0.892611	0.892611	0	779.606	2297.22	303.845	3.03488	18.3878	10.5328	70.1592	0	848.873	1523.69	40435.3	520.928	35.883	143.353	0	57054.8	8.56906	188.698	695.344	94.0812	178.165	332.944	724.8	140.318	36.9541	43637.1	18658.4	83.5484	5.71271	0	781.391	0	105.328
917.697	59569	1212.89	528.276	1278.79	887.308	380.579	1823.35	4.76037	423.548	93.2031	15571.2	55913.1	0.125273	0.250546	0.626365	0.125273	834.694	4216.44	235.388	0.876911	78.045	9.14493	52.8652	0	862.254	3621.89	25381.6	628.369	22.048	224.239	0	5683.76	17.914	287.251	79.6736	71.7814	286.374	309.675	592.165	24.1777	4.6351	86559.8	18407.1	78.4209	3.2571	0.125273	1363.35	0	149.451
930.309	8957.26	2350.85	501.459	773.434	355.2	395.935	4305.07	4.74068	211.926	39.8569	39511.7	64863.3	0	0.702324	0	4.5651	892.478	2186.86	1301.23	3.51162	61.1021	13.5197	68.1254	0	963.588	3241.22	22024.2	1602.7	72.3393	962.886	0	23312.6	47.5824	153.984	236.507	387.331	188.047	123.433	389.614	67.5986	13.3441	28717.8	6487.01	44.9487	4.91627	0	800.473	0	202.796
430.634	7165.36	1448.34	362.741	845.927	424.888	434.463	2562.66	26.5672	469.198	101.2	55497.1	120677	0	1.68979	0.093877	1.2204	585.793	3302.69	499.426	0.469386	65.1507	4.78773	81.4853	0	880.379	1091.04	21465.9	775.988	165.693	749.984	0	62328.1	83.1751	613.487	106.738	590.675	203.432	213.57	535.287	47.9712	9.76322	79951.5	21214.5	64.6813	5.7265	0.751017	800.115	0	148.607
928.46	14811.4	928.484	567.212	1861.77	446.049	416.867	1774.22	3.13989	393.041	48.2066	18011.3	91351.8	0.184699	0.184699	0	0	1790.48	2837.54	454.73	1.84699	33.8	13.6678	118.392	0	615.603	1411.1	27991	1459.13	72.5869	330.058	0	30429.6	79.2361	181.19	106.202	269.846	309.556	188.393	847.217	671.013	314.728	107626	27076	46.3596	11.082	0.184699	707.584	0	248.79
437.233	15028.1	985.048	295.413	1111.76	262.718	344.527	1167.12	1.88901	336.099	49.2597	19878.4	74192.9	0.145309	0.290617	1.16247	0.145309	774.641	2677.02	420.233	0.871852	24.9931	17.2917	63.7905	0	661.591	2239.5	15685.5	1055.81	24.2666	922.856	0	7299.73	237.434	70.4747	107.674	153.882	327.816	179.892	597.8	34.2929	10.3169	22049.7	6184.48	92.9976	7.41074	0	1275.37	0.145309	135.718
431.769	8218.79	2890.94	1026.74	1051.08	568.941	333.439	826.332	5.28369	808.405	46.2323	5618.64	29454.1	0	0	0.377407	0	945.97	1832.69	136.244	0.377407	49.0629	7.92554	50.9499	0	234.558	3027.56	15966.6	331.363	17.5494	953.518	0	41107.3	188.137	28.6829	39.439	126.809	152.472	241.54	1187.32	43.4018	7.17073	18219.3	8808.11	31.5135	41.326	0.188703	1233.37	0	123.412
1020.6	18837.7	1012.43	454.386	1147.29	449.736	456.486	2001.76	5.70045	427.984	77.7062	51790.3	101311	0	1.65013	0.300024	0.150012	1181.94	3893.26	397.832	1.05008	37.203	9.00072	70.9556	0	989.179	1843.5	25377.8	1293.55	72.6058	813.215	0	60100.2	115.959	375.48	196.366	476.438	210.767	138.011	390.181	65.4052	17.4014	45576.5	11276.1	57.7546	5.10041	0.150012	520.691	0	309.175
1210.46	20240	3551.51	285.711	1318.28	417.913	504.635	6596.77	1.24601	332.436	52.0833	26767.1	84258.3	0	2.74123	0.124601	1.24601	582.76	3016.85	954.695	1.61982	81.6138	9.7189	52.5817	0	1684.73	211.448	88224.4	1448.37	79.4956	392.868	0	14100.9	68.7799	1077.3	220.669	238.362	115.132	109.774	389.254	108.279	21.4314	4485.65	1022.1	47.2239	4.48565	0.124601	299.791	0.124601	140.55
907.997	10226.1	761.226	571.182	262.359	757.384	645.942	1218.52	3.84281	935.55	114.935	8165.98	25965.9	0	1.04804	0.349347	0.698693	140.437	2547.09	248.385	1.39739	70.568	23.0569	373.452	0	1027.43	12862.2	43065.7	391.967	249.434	2565.6	0	22343.2	1.39739	2349.71	83.4939	939.393	233.713	346.901	2320.36	143.581	27.9477	6557.24	3153.9	163.844	46.4631	0	650.833	0	24.4543
742.321	11694.4	4274.75	308.227	1950.64	406.218	397.584	4585.17	6.30433	424.72	58.2465	24114.9	69992.2	0	1.37051	0.137051	0.822304	586.44	1939.54	1185.49	0.959354	70.444	10.2788	80.5858	0	1058.31	1201.8	68004	1066.25	47.9677	358.113	0	30697	123.894	554.096	305.897	177.892	116.63	126.498	343.86	115.397	18.2277	20241.8	7721.02	76.2002	3.42627	0.274101	437.054	0	86.2049
619.612	30272	2033.56	485.22	2718.18	665.093	443.711	2348.96	38.2869	666.988	70.6981	27788.7	35564	0	0.568617	0.189539	0.189539	817.292	2187.47	695.987	1.32677	36.7706	12.6991	137.795	0	561.415	1957.18	45068.2	806.678	35.4438	329.988	0	55328.9	229.911	325.439	119.41	80.175	130.782	139.122	709.255	328.471	95.9068	41775.4	14899.5	78.6587	5.87571	0.758156	1191.44	0	82.4495
1261.34	7927	557.574	752.126	1537.16	411.599	243.011	1142.79	3.70918	1116.46	188.929	18772.4	41070.2	0.119651	0.598255	2.03407	0	793.406	3901.58	337.176	1.07686	26.5625	25.1267	162.127	0	573.966	3365.3	31202.5	642.645	18.9049	294.7	0	20521.7	485.424	150.042	125.394	50.8517	115.583	296.974	548.121	50.9713	8.97382	77702.3	34228.9	82.2002	5.8629	0.119651	1328.6	0	359.312
711.797	8253.8	1182	533.851	1695.82	450.458	515.55	3405.98	4.31639	933.031	107.737	16563.4	71378.1	0	1.5539	0.690622	0	733.614	3851.95	490.86	7.07888	212.366	77.695	468.415	0	1211.35	13.6398	139205	4951.42	37.8116	905.579	0	23697.8	132.082	43.1639	528.326	621.042	423.869	189.749	1525.07	151.419	43.6819	392.619	125.521	70.4435	48.5162	0.345311	300.421	0.345311	77.0044
751.14	6109.96	1703.01	150.582	1072.08	428.803	170.185	2619.57	15.1017	445.066	40.6586	132805	19159.5	0.435627	0.435627	0	0.145209	299.131	2400.02	564.283	0.871255	41.9654	11.3263	63.892	0	917.867	2915.36	46611	548.31	156.245	655.038	0	6240.51	101.792	508.813	118.2	107.745	165.248	108.907	574.738	46.1765	9.14817	44842.6	10774.5	59.6809	3.63023	0.145209	996.861	0	53.2917
677.339	22468.9	2221.07	498.236	1031.52	603.371	699.58	3549.15	4.95922	869.516	52.5677	18015.5	80223.6	0	2.3143	0.330614	0.330614	813.312	6773.96	999.117	3.30614	69.429	22.8124	130.923	0	2257.1	1083.42	38486.5	2168.17	166.299	1066.89	0	143928	53.5595	1415.36	228.785	641.061	162.332	162.662	1156.82	54.5514	14.8777	18208.6	4781.02	63.1474	16.8613	0	539.893	0	109.103
495.553	30671	310.547	580.019	1796.05	543.918	498.422	363.778	14.7353	423.825	95.9638	227135	8901.98	0	0.368383	0.736766	0.184192	1629.36	2826.23	58.9413	3.13126	52.3104	16.2089	70.7296	0	928.694	2809.11	13549.7	776.736	31.1284	296.733	0	27646.2	45.1269	104.068	182.902	137.591	308.705	310.179	1073.47	143.485	42.5482	29022.3	8027.25	110.331	12.1566	0.552575	1341.28	0	50.1001
522.388	21912.2	5493.85	200.836	812.149	378.234	523.864	6036.03	14.0395	490.788	63.4157	19556.4	151043	0.118979	0.594894	0	1.30877	449.145	1587.06	1424.65	0.475915	45.9258	7.73362	113.03	0	1337.8	2241.44	38146.7	736.479	64.8435	537.784	0	119438	8.92341	570.027	276.15	194.887	204.644	114.458	311.606	51.8748	12.1358	42358.1	7073.65	41.4046	4.04528	0.237958	640.939	0	93.6363
748.844	52601.2	5905.11	497.16	1647.59	502.175	638.221	3380.44	16.9273	364.25	72.0976	23620.4	50154.9	0	2.50774	0	1.25387	902.787	2866.98	2103.37	3.13468	106.579	21.3158	63.9474	0	538.538	939.15	31142.4	1586.15	68.336	1185.54	0	40370.9	121.626	169.9	899.653	241.997	158.615	145.449	257.044	87.1441	20.0619	14812	6263.71	110.341	5.01548	0	832.571	0	141.687
823.508	33736.7	986.676	558.075	4157.28	1448.02	528.311	953.936	121.288	714.336	86.3156	5954.29	38399.3	0	2.9764	0.7441	0	1587.16	3676.6	370.562	0.7441	133.938	17.8584	58.7839	0	457.621	2574.58	27682	1301.43	138.403	543.193	0	61479	849.762	996.349	206.86	388.42	419.672	499.291	1852.81	30.5081	2.2323	40979.1	29402.4	79.6187	9.6733	1.4882	2430.23	0	107.15
1274.24	53823.1	2326.64	475.214	1068.34	1127.89	908.148	1095.14	52.4046	566.922	51.8091	17674.6	60399.3	0	1.19101	0.595507	1.78652	565.136	8571.72	674.114	2.97753	81.5844	37.5169	62.5282	0	502.608	5937.8	20312.1	6943.01	197.113	454.967	0	29685.4	151.259	92.8991	220.338	266.787	238.798	567.518	1129.68	55.9776	12.5056	42850.3	11847.6	122.079	13.1011	0.595507	3673.09	0	216.764
1213.56	38595.4	1673.9	681.667	1051.89	751.852	590.428	849.233	24.5646	294.775	49.1292	7011.44	136339	0	0	0	0	501.82	2998.63	586.918	3.50923	21.0554	21.0554	56.1476	0	472.868	4515.5	10958.4	1500.19	194.762	1313.33	0	67384.2	65.798	782.558	162.302	838.705	178.093	151.774	564.108	77.203	21.9327	74993.9	29848.6	78.9576	7.89576	0.877307	3371.49	0	213.186
488.67	8532.68	1326.78	1275.85	1369.88	981.376	392.42	1656.52	8.48828	354.549	55.5003	4699.24	25543.2	0	1.30589	13.0589	2.61178	1425.38	7021.77	752.192	8.48828	76.3945	47.012	61.3768	0	291.866	2475.97	24910.5	2350.6	219.389	948.729	0	150685	200.454	1652.6	255.954	302.313	157.36	532.803	637.274	20.2413	3.91767	18040.9	10900.9	35.259	8.48828	0	1766.87	0	407.438
571.779	17499.8	1264.88	252.811	905.494	322.211	381.696	696.884	14.4582	250.746	68.9861	53848.4	129804	0	0	1.23927	0.413091	380.456	2073.3	306.926	0.826181	41.7221	4.13091	44.6138	0	259.421	1059.58	9920.78	1988.2	35.5258	737.367	0	12360.1	67.3338	60.3112	107.817	213.568	73.5301	122.688	382.935	77.2479	38.0043	35496.5	18149.5	75.5956	4.544	0	1394.18	0	106.164
425.962	14561.2	2539.76	867.447	555.353	650.78	310.529	1382.13	79.7832	921.417	71.1791	8494.56	28677.4	0	2.34656	0	0.782188	238.567	7279.04	502.947	1.56438	31.2875	49.2778	54.7532	0	447.412	3989.16	27888.9	1069.25	281.588	702.405	0	66511.8	149.398	621.057	114.199	509.987	256.558	297.231	1578.46	158.784	60.2285	97207.2	42775.5	92.2982	26.5944	1.56438	2123.64	0	503.729
164.699	20940.8	7441.05	2661.35	1349.57	1584.28	971.653	810.54	197.911	1157.63	112.382	5011.42	23146.6	0	0	0	0	606.662	12739.9	310.292	6.96169	62.6552	45.7482	181.004	0	649.426	16544	13036.3	2552.95	139.234	1067.13	0	75035.1	116.36	91.4965	82.5458	251.615	54.699	4007.94	2631.52	329.188	70.6114	66884.9	49647.8	98.4582	81.5512	1.98905	7249.11	0	76.5786
511.701	23176.2	429.937	1617.82	1450.97	1104.74	874.111	785.276	99.0849	630.385	116.738	6609.65	48116.5	0	2.27781	1.13891	0	749.97	2715.72	563.189	9.11125	37.5839	18.792	41.0006	0	412.854	2093.31	34137.6	1165.67	345.089	2063.7	0	56398.1	377.548	838.805	336.547	777.304	273.907	602.482	1401.99	54.0981	9.68071	20696.2	16768.1	126.419	17.6531	0	2865.49	0	179.947
662.888	41514.1	675.394	932.487	2367.57	770.224	560.546	1066.3	86.3999	918.789	50.5756	5483.23	21869.7	2.10731	1.05366	1.05366	0	878.75	8467.19	547.902	5.26829	45.3073	108.527	56.8975	0	552.117	6325.11	37907.4	1948.21	159.102	2394.96	0	71384.2	310.829	432	505.756	642.731	324.527	433.053	2254.83	21.0731	7.3756	45530.6	26742.9	126.439	31.6097	0	2394.96	0	372.995
326.49	40877.9	862.095	1382.18	1245.37	952.213	437.562	610.198	115.091	847.98	69.4888	4692.66	30020.2	1.08576	1.08576	1.08576	0	821.922	8869.59	399.56	1.08576	82.5179	48.8593	47.7735	0	2224.73	2844.7	17955.2	2668.8	256.24	1603.67	0	208116	39.0874	781.749	251.897	638.428	243.211	494.022	578.711	64.06	24.9725	47654.1	19442.7	118.348	82.5179	10.8576	1170.45	0	57.5454
499.656	10256.8	1171.77	533.996	1193.93	729.459	757.67	1223.15	26.196	280.096	31.2337	18094.4	54934.1	0	2.01508	2.01508	1.00754	808.047	2344.54	372.79	3.02262	97.7313	35.2639	41.3091	0	358.684	3221.1	3889.1	1113.33	106.799	1614.08	0	71011.4	83.6258	205.538	124.935	853.386	124.935	212.591	1020.64	47.3544	20.1508	19697.4	8240.66	66.4976	16.1206	0	2490.64	0	365.737
363.899	20158.2	2657.45	1398.11	1993.88	1020.07	1150.07	6705.03	164.296	3044.26	97.3016	2824.14	11917	0	0.797554	0.797554	0	957.064	3271.57	334.973	2.39266	315.034	150.738	92.5162	0	284.727	9545.12	18934.7	787.983	167.486	3135.18	0	105735	18.3437	250.432	212.947	303.868	177.057	429.881	3095.31	196.198	67.7921	63470.1	44388.7	123.621	123.621	0	933.138	0	212.149
1246.23	29668.1	1210.25	625.092	997.414	939.346	713.903	815.063	13.1377	305.846	29.4285	43643.5	23320.5	0	2.8903	1.05102	0.525508	668.709	2687.45	712.326	3.4158	206.525	33.6325	26.0127	0	404.904	1935.45	26320.9	2464.11	79.8772	956.688	0	42861.5	118.765	35.7346	763.301	183.14	100.372	216.247	335.8	38.0993	10.5102	6586.19	4289.72	31.2677	8.40813	0	1265.16	0	120.604
727.011	14250.3	972.981	1455.14	2075.24	569.222	677.932	3012.5	32.6286	1053.55	134.071	4430.68	11270	0.309276	1.54638	2.31957	0.618551	1062.21	1433.65	512.47	9.89682	80.1024	64.7933	274.791	0	3295.49	3527.6	28162.3	1029.73	506.903	1056.79	0	32627.5	28.2987	1259.83	329.997	701.283	222.524	1120.04	3301.05	415.048	111.185	20076.8	15718.5	196.081	71.288	1.85565	1037.77	0	106.082
865.475	14772.6	1797.85	435.853	674.421	442.794	307.252	1197.23	16.4404	267.796	36.8995	10615	60358.8	0	0	0.365342	1.09603	571.395	1203.44	946.601	2.19205	114.717	9.49889	32.5154	0	236.376	659.807	7321.45	1097.12	73.799	296.658	0	21756.5	425.258	50.4172	148.329	286.793	81.4712	126.408	581.989	80.7405	21.5552	34305.6	13072.7	19.3631	3.65342	0	1148.63	0	237.472
717.401	18497.1	1362.38	832.92	1200.4	734.967	598.602	1419.36	51.2172	495.527	83.228	18501.6	154595	0	0.640216	0	1.28043	819.476	7626.89	405.256	0.640216	58.8998	16.0054	83.228	0	451.992	1656.88	7806.79	889.9	172.858	765.058	0	26633.6	54.4183	473.759	159.414	460.315	268.891	482.082	689.512	35.2119	7.68259	50631.4	21858.9	45.4553	13.4445	0	2098.63	0	166.456
852.341	28553.2	1958.41	936.256	1437.31	1939.51	1149.28	6473.62	109.946	1444.75	96.2025	7057.14	25534.9	408.86	1.7179	0	0	742.133	8158.31	524.532	8.01687	299.487	89.9035	154.611	0	1386.92	2703.4	26203.7	1843.88	262.266	1171.04	0	27853.5	66.9981	211.874	569.198	900.753	288.607	232.489	2651.29	1002.11	520.524	111333	53662.7	104.219	64.7076	1.7179	961.452	0	40.0844
669.21	24269.9	1318.33	639.35	1491.07	1461.91	592.24	910.046	35.1456	437.45	46.3622	14079.2	45364.7	0	0	0	2.99111	823.304	10030.7	612.43	3.73889	64.3089	27.6678	171.989	0	617.665	7924.95	10335	2388.4	301.355	525.688	0	53256	127.87	260.975	207.882	522.697	276.678	1076.05	855.458	72.5345	26.1722	62421.5	16060.8	36.6411	6.73	0	5315.95	0	260.227
279.595	14645.8	6973.18	1805.69	2319.82	996.436	270.167	630.182	90.4717	628.934	66.1379	4128.63	17947.7	0	0.623942	0	0	1527.41	4572.87	114.181	0	73.6252	17.4704	84.8562	0	1391.39	3736.17	4512.98	812.373	575.275	164.097	0	186949	16.2225	43.052	39.3084	106.07	186.559	1119.98	962.119	148.498	38.0605	118089	53995.4	36.8126	9.35914	0	3039.22	0	97.335
1593.71	34624.2	4206.62	442.657	835.41	481.47	787.356	1581.18	8.31714	145.088	60.0682	28660.9	102317	0	0.924126	0	0.924126	557.248	4695.49	944.457	1.84825	127.529	20.3308	49.9028	0	706.957	630.254	6194.42	2932.25	306.81	1737.36	0	37077.8	146.936	697.715	178.356	713.426	169.115	73.9301	345.623	51.7511	21.2549	53771.2	16985.4	51.7511	6.46889	0	1038.72	0	100.73
854.927	53706.2	3964.79	406.296	894.791	482.858	707.378	1953.51	12.2124	143.73	52.6071	18081.4	87210.4	0	0	0.469707	2.34853	596.527	5155.97	400.19	1.87883	124.472	6.10618	110.851	0	633.164	2001.42	6548.18	3789.59	50.7283	605.452	0	19108.6	75.6227	75.153	93.9413	134.336	178.019	307.188	307.658	71.3954	18.7883	28113.8	7498.86	44.1524	1.87883	0	1242.84	0	39.9251
1072.78	5901.66	1182.22	305.698	1650.2	527.423	489.682	529.31	86.803	293.432	100.012	8120.8	30586.7	0.943511	1.88702	0	0.943511	1532.26	8610.48	419.862	4.71755	72.6504	21.7008	105.673	0	693.481	11024	3883.49	2887.14	113.221	1259.59	0	15303.7	742.543	92.4641	128.318	394.388	567.994	675.554	1842.68	153.792	35.8534	71307.7	37599.9	217.008	45.2885	0.943511	8756.73	0	53.7801
544.599	11075.7	1466.75	362.424	1544.35	800.744	452.817	3098.09	12.7914	243.037	86.129	8966.8	16940.1	0	0.852763	0	0	825.474	3967.05	1558.85	7.67486	58.8406	33.2578	48.6075	0	448.553	1311.55	43524.2	4563.99	43.4909	722.29	0	50618.3	439.173	42.6381	623.37	162.878	162.025	144.117	335.136	48.6075	11.9387	41906.5	17906.3	90.3929	4.26381	0	2617.98	0	166.289
406.737	20064.5	2543.28	471.167	1112.57	792.505	656.064	1286.62	35.7042	330.901	66.9453	12900	46601.6	0	0.637574	1.27515	0	622.91	4922.71	439.289	1.27515	68.2204	18.4897	53.5562	0	615.259	2485.9	3912.79	2126.95	82.2471	1231.16	0	22194.6	528.549	326.438	99.4616	299.022	235.902	196.373	1263.67	34.429	12.1139	81821.2	35073.6	54.8314	10.8388	0	3326.22	0	274.157
733.333	19261.9	3043.46	514.166	1612.68	638.053	868.64	1921.32	151.099	330.126	89.5136	18825.8	62050.8	0	0.716109	0	0	893.704	4512.2	657.388	2.86443	103.836	7.16109	87.3653	0	1346.28	1344.14	9742.66	4096.86	406.034	2238.56	0	35627.1	52.2759	103.12	190.485	441.839	191.917	282.863	4198.55	111.713	35.8054	14552.8	5452.45	40.1021	66.5981	0.716109	675.291	0	78.0559
1440.74	21960.5	1652.23	1315.94	2572.67	881.766	820.982	962.285	109.727	545.479	147.619	14134.3	49429.4	0	1.57881	0.789406	0	1434.35	3267.35	536.796	3.15762	496.536	44.2067	52.1008	0	590.475	3366.81	5655.3	2363.48	98.6757	2755.81	0	10347.5	483.906	363.127	141.304	424.7	288.133	296.027	4788.53	154.723	41.8385	30622.6	12383.4	55.2584	46.5749	0	1421.72	0	133.41
813.939	19958	784.266	1000.21	1706.93	1161.18	1122.9	528.079	29.4468	198.275	110.916	21100.6	27199	0	1.96312	3.92624	0	926.592	7091.77	372.993	1.96312	59.8751	11.7787	80.4879	0	387.716	13287.4	3804.52	4232.48	71.6538	589.917	0	56348.4	532.987	49.078	95.2113	219.869	254.224	623.29	985.486	26.5021	4.9078	85148.3	32864.6	62.8198	9.81559	0	7274.34	0	486.853
349.381	34306	1955.91	1353.45	342.72	582.541	517.814	5305.94	181.733	1492.87	106.218	5203.04	21905	0	0	0.829831	0	234.012	3203.98	552.667	1.65966	31.5336	116.176	67.2163	0	1451.37	4099.36	29862.3	701.207	175.094	1213.21	0	229296	31.5336	149.37	373.424	419.894	166.796	301.229	1782.48	82.1532	14.937	27298.9	27649.1	124.475	47.3004	6.63865	816.553	0	68.876
900.861	16014.1	3057.46	368.912	1131.77	450.373	488.432	4640.94	14.022	612.293	79.7918	14113.8	64935.8	0	0.667713	0.667713	0.333857	581.912	3842.36	756.853	2.337	38.7274	10.3496	56.4218	0	1066	1060.33	133230	3165.3	37.0581	204.32	0	20636.7	178.947	291.791	222.682	126.198	107.502	157.247	180.283	30.7148	5.67556	71725.8	25975.4	48.4092	3.67242	0.667713	1143.13	0	79.4579
1369.36	12537.7	1264.4	798.093	981.224	772.658	741.005	3151.11	28.8263	868.745	52.5656	11526.6	54486.8	0	1.69566	1.69566	0.565221	967.659	3473.29	723.483	6.78266	432.96	30.522	57.0874	0	556.178	1237.84	31264.1	3022.24	105.131	1109.53	0	26377.2	59.3483	144.131	365.698	445.395	195.567	156.566	748.353	89.305	18.6523	25709.1	11092.5	29.9567	16.9566	0	824.093	0	211.958
737.403	22889.5	2434.1	518.348	952.532	596.501	532.376	2258.42	21.3752	220.432	32.0628	13301.4	118292	0.667975	2.00392	2.00392	0.667975	1128.21	2345.93	842.984	5.3438	160.314	12.6915	38.7425	0	494.301	3757.36	16915.8	3933.7	34.7347	826.285	0	36241.6	400.785	20.7072	250.49	215.756	116.896	162.986	424.164	74.1452	21.3752	60460.4	20711.2	24.0471	6.67975	0.667975	1991.9	0	144.95
426.045	42041.6	1172.49	354.306	422.19	367.407	547.835	2337.23	25.6053	282.254	72.0522	73203.8	52539.8	0	1.19094	0	0	705.635	3545.44	951.565	4.16831	74.4341	11.314	20.2461	0	516.87	2076.41	37168.2	1946.6	39.3012	410.876	0	39006.4	98.253	50.6152	235.807	216.157	150.059	77.4115	250.099	95.2756	32.751	43411.2	7124.24	47.6378	2.38189	0.595473	761.61	0	206.629
515.089	32032.6	620.884	670.003	885.794	530.925	475.735	1035.36	48.015	551.345	97.1338	7738.14	40247.1	0	1.10379	0	0	1110.97	2103.83	894.625	3.31138	147.908	16.005	35.3214	0	352.11	4914.09	26322.2	814.048	47.4631	343.28	0	20598.4	59.053	24.8354	235.66	239.523	315.685	278.708	378.601	87.1997	29.2505	89095.5	19268.9	45.2555	7.72656	2.75948	2007.25	0	376.394
926.2	31573.5	1246.29	359.037	883.539	593.976	498.516	2097.48	18.0314	254.031	48.2606	13319.9	87756.2	0	1.06067	0.530336	0.530336	938.164	3762.2	589.733	3.18201	106.067	16.9707	39.7752	0	636.933	1109.46	19976.7	2498.41	141.6	720.726	0	57161.7	213.725	644.888	200.997	548.367	176.602	101.824	627.918	80.0807	24.9258	50849.7	11913.5	55.6853	6.36403	0.530336	825.202	0	253.5
1028.47	27632.9	1697.59	150.354	598.268	168.066	287.326	2294.28	8.26555	278.667	53.9228	137149	65930.7	0	0	0	1.96799	565.993	1328	214.511	1.18079	25.5838	3.93597	24.403	0	614.406	1180.4	29028.6	1115.85	95.2506	209	0	9424.69	55.1036	141.695	62.9756	177.119	85.4106	91.7082	504.986	59.4332	19.6799	159074	28758.2	13.7759	2.36158	0	145.237	0	35.0302
437.629	23092.4	2431.25	551	904.506	422.043	794.486	3177.04	64.9296	588.876	49.599	44448.8	22870.6	0	0	0	0	1149.8	1743.18	298.496	7.2144	177.655	41.4828	87.4746	0	1508.71	4509	17966.6	790.879	113.627	3800.19	0	80475.8	43.2864	157.815	224.548	1238.17	231.763	342.684	1917.23	105.511	38.7774	45609.5	13103.2	91.0818	49.599	0	740.378	0	165.931
888.075	19615.1	2955.71	314.276	687.006	563.909	429.808	2177.93	12.3785	298.459	23.3816	16070.7	98012.8	0	0	0	3.43847	669.126	6281.39	526.773	2.75077	91.4632	17.88	36.4478	0	783.971	1332.75	20312.4	2391.11	160.233	1232.35	0	45160.8	68.0817	535.713	140.977	683.567	140.977	134.1	331.468	36.4478	5.50155	47151.7	10952.9	43.3247	9.62771	0.687694	1443.47	0	162.296
773.001	24855.5	2120.33	256.568	437.32	305.271	495.563	1634.3	7.53135	209.372	28.117	11014.3	51698.2	0	0.50209	0.50209	0.50209	546.274	779.244	970.038	4.01672	66.778	11.046	27.1129	0	427.279	636.148	19476.1	1289.37	103.431	756.65	0	29738.8	47.6985	273.639	227.949	736.064	107.949	88.3678	263.095	37.6567	13.0543	41734.7	6300.22	34.6442	4.51881	0	536.734	0	88.8699
651.18	45736.8	2626.06	1306.03	922.971	214.986	446.78	6537.83	58.1234	473.39	74.9301	24039.3	117724	0	0.700282	1.40056	7.00282	1329.13	2712.89	1128.85	5.60225	49.72	20.3082	128.852	0	510.505	835.436	33350.2	3525.92	179.272	812.327	0	24274.6	191.177	1444.68	100.841	426.471	49.0197	231.793	328.432	56.0225	3.50141	42696.2	16625.4	42.7172	2.80113	2.80113	1939.08	0	367.648
374.716	25701.9	1653.83	606.683	2689.43	550.052	475.593	3603.91	35.132	428.401	168.319	95600	46455	0	1.04872	1.04872	0.524358	1086.47	3130.94	642.863	3.14615	63.9717	33.0346	77.0807	0	564.21	2417.82	41278	819.048	220.755	638.144	0	48115.1	1201.83	1877.2	175.66	748.784	130.565	155.21	511.774	47.1922	8.38973	38702.9	31028.4	76.0319	12.0602	0.524358	2086.42	0.524358	55.0576
613.42	48746.5	2829.83	710.96	1786.25	567.145	346.63	2836.46	65.6384	916.725	102.514	42915	86706.8	0	1.47502	0	2.21253	1068.65	4267.23	1449.21	8.85012	131.277	37.613	104.726	0	545.02	1160.1	57938.8	4576.99	104.726	367.28	0	57729.3	207.24	77.4385	494.132	275.829	120.952	274.354	227.891	71.5385	18.4377	91332.5	35162.3	47.9381	3.68755	0.73751	3028.95	0	333.354
367.249	6468.05	536.342	183.485	612.856	237.714	268.543	285.628	34.5428	563.085	83.5713	3293.08	70645.6	0	1.48571	1.11428	0	598.742	2615.97	437.171	0.371428	153.771	47.1714	47.9142	0	289.714	1297.03	9658.62	376.257	179.028	552.685	0	46875	362.885	448.314	141.514	472.457	158.228	480.257	501.428	31.2	10.0286	22379.3	22726.9	163.428	14.4857	1.11428	2772.34	0	287.485
365.214	71446.3	3691.92	905.731	2973.35	1209.6	797.102	2414.06	37.433	540.209	79.2698	84088.4	65561.2	0	0	0.733979	0.733979	868.298	8203.69	413.964	1.46796	96.8853	63.8562	60.9203	0	733.979	3617.05	13354.8	3142.17	325.153	2213.68	0	23527	19.8174	1542.09	113.033	1103.17	254.691	710.492	662.049	30.0932	9.54173	29226.3	10851.2	115.969	9.54173	1.46796	3346.21	0	101.289
569.225	35232	5638.23	754.607	1360.75	1291.03	1071.21	2235.93	36.9101	618.45	83.663	12414.9	95174.9	0.820225	2.46068	0.820225	1.64045	674.225	10295.5	1414.89	2.46068	208.337	34.4495	206.697	0	859.596	2300.73	14152.2	5354.43	398.63	2061.23	0	55533.4	223.101	797.259	433.079	1143.39	237.045	821.866	756.248	68.8989	19.6854	37609	11091.9	151.742	18.8652	0	3694.3	0	216.54
1529.14	46139.5	3234.47	757.877	1779.92	775.596	1452.13	2602.23	27.3834	322.964	58.7939	9411.85	31622.2	0	0	0	0	1336.15	2118.19	578.274	2.41619	56.3777	22.5511	92.6205	0	521.896	2188.26	38588.1	993.858	73.291	1096.95	0	75795.8	6.44316	190.073	339.877	115.977	136.112	128.863	480.821	70.8748	13.6917	9883.81	2706.93	60.4047	7.24856	0.805396	507.399	0	51.5453
366.149	41771.3	618.249	1089.07	730.009	1019.16	589.714	802.772	45.1797	999.185	49.9355	5059.65	29126.7	0	0.951152	0	4.28019	772.811	3492.16	859.366	3.32903	85.1281	66.1051	35.6682	0	316.258	4555.07	47145.3	1450.03	136.966	995.381	0	47033	66.1051	455.126	225.899	956.383	219.716	389.972	477.003	29.9613	2.85346	97568.7	17182.1	73.7143	23.3032	1.42673	1942.25	0	244.922
744.146	7481.45	206.389	670.294	777.566	400.859	266.926	228.345	37.012	429.716	96.9213	2714.74	56800.3	0	0.313661	0	0.313661	610.698	3025.89	48.9311	0.627322	7.52787	15.6831	92.8437	0	180.041	1547.29	14029.7	402.741	49.5585	106.958	0.313661	22253.3	165.299	33.8754	27.6022	71.2011	146.166	219.249	515.032	65.2415	15.6831	171931	71709.2	90.9617	4.70492	0.627322	1129.18	0	45.7945
784.909	45338.9	914.4	861.634	946.68	886.465	576.078	4926.46	58.3528	1287.49	80.7006	3947.5	26607	0	0.620774	0	1.86232	730.651	4155.46	317.836	13.657	354.462	53.3866	68.2851	0	2067.18	2298.11	85171.4	1481.17	785.9	1054.07	0	66314.2	54.0073	1906.4	373.706	921.229	120.43	281.211	1088.84	109.256	18.0024	15233.8	7819.27	105.532	21.7271	0	578.561	0	40.3503
975.329	49703.2	5105.49	407.114	851.537	339.956	469.223	2947.9	11.6318	290.795	29.1893	15666.1	75508	0	0.658405	0	1.09734	531.333	4124.25	1552.52	4.60883	56.8423	17.1185	41.26	0	498.851	1123.68	30271.3	1222.88	38.1875	432.352	0	54369.7	253.486	105.125	543.842	117.854	90.4209	116.538	201.033	74.3997	15.8017	12939.2	4403.63	53.1113	3.73096	0	476.027	0	52.4529
246.378	10921.7	8576.19	2034.5	1218.68	837.021	624.989	281.7	80.7741	877.408	38.3677	6873.87	17265.5	0	2.01935	0	0	928.902	3070.42	156.5	3.02903	113.084	67.6483	71.687	0	240.303	3770.13	20854.9	623.98	571.476	1259.07	0	77773.3	495.751	504.838	103.997	2989.65	195.877	212.032	719.899	50.4838	9.08708	39609.6	23247.8	69.6676	32.3096	2.01935	1081.36	0	170.635
999.642	4063.99	719.553	194.504	523.579	247.082	154.426	574.687	40.445	273.555	72.801	6851.01	28482.8	0.367682	1.10305	1.47073	0.367682	437.541	2013.79	445.63	1.47073	32.7237	28.3115	47.431	0	157.368	2292.5	25172.2	910.38	47.0633	247.082	0	16508.5	255.539	51.4755	177.59	148.911	190.827	269.143	526.153	40.8127	5.51523	63890.6	35600.4	44.1218	16.9134	0	745.291	0	172.075
669.631	57592.3	1379.28	753.133	792.772	645.228	328.119	1294.49	24.9576	402.625	81.4793	11317.5	28852.5	0	1.83512	0.367024	1.4681	594.579	1967.62	542.094	2.20214	76.341	12.1118	55.7876	0	242.236	1692.35	23271.5	781.761	106.07	582.834	0	52672.7	378.402	214.709	204.432	264.991	133.597	111.208	151.948	45.878	11.7448	85761	19151.3	42.2078	5.87238	1.10107	837.549	0	284.077
865.283	28022.5	2713.91	475.709	871.533	556.313	477.508	2695.56	22.6699	369.916	50.3776	15157.5	59729.1	0	1.43936	0.71968	1.43936	483.265	3737.66	765.74	4.31808	115.509	13.6739	63.6917	0	634.758	1488.66	63230.4	2448.71	219.143	1006.83	0	15414.5	40.3021	487.943	265.922	568.547	137.459	118.387	276.717	51.4571	7.55664	27762.7	6816.09	62.2523	8.996	0	426.051	0	105.433
604.413	38399.7	1778.3	494.165	756.659	252.054	218.745	1983.62	21.3774	522.502	31.3203	85862.9	146051	0	1.49144	0	0.994296	457.376	3313.49	816.814	3.97718	29.8289	7.95437	24.3602	0	220.734	1441.23	30336.5	838.191	114.841	225.705	0	28901.2	275.917	298.289	186.43	180.465	98.4353	62.1435	164.556	48.7205	4.47433	85717.7	34590.1	25.8517	3.97718	0	784.002	0	103.407
398.085	47228.5	2200.85	752.656	752.656	559.788	288.966	2298.29	333.991	1662.56	63.8413	7299.42	33657.2	0.672014	1.34403	0.672014	0.672014	532.907	5251.12	516.779	4.7041	104.162	32.2567	51.0731	0	266.118	2954.17	76420.8	1217.69	43.6809	481.834	0	73602.3	79.2977	524.843	220.421	213.028	223.781	318.535	2327.18	25.5365	7.39215	93387.8	38431.8	33.6007	70.5615	11.4242	1581.92	0	118.946
709.72	52844.5	1227.94	741.651	696.501	1065.11	1011.07	3122.78	30.347	698.722	62.1744	49964.5	41414.1	0	2.22051	0.740171	0.740171	788.282	4601.64	516.639	6.66154	62.1744	17.7641	76.9778	0	1178.35	787.542	48322.1	677.257	1156.89	1093.97	0	31101.2	46.6308	28663.9	154.696	4613.49	260.54	362.684	239.815	35.5282	4.44103	20921.7	4765.22	47.3709	13.3231	0.740171	1026.62	0	105.844
456.025	50809	2280.28	656.511	1923.89	555.846	489.57	3732.11	63.1501	1231.12	71.9036	95049.1	66303.3	0	1.2505	1.2505	2.501	1471.84	3570.17	577.105	2.501	56.2724	32.5129	93.1621	0	379.526	1862.62	36944.7	1305.52	438.925	1403.06	0	59192.9	14.3807	2655.43	132.553	676.519	132.553	198.829	693.401	32.5129	9.37873	25071.9	20628.8	86.2844	23.7595	1.2505	1580	0	158.813
772.008	34609.3	1949.72	968.16	899.872	308.254	499.078	2128.42	15.317	239.328	60.6297	14036.7	48261.2	0	2.55283	0	1.91462	885.194	2988.09	1523.4	6.38207	14.6788	12.7641	29.9957	0	327.4	1539.36	53952.1	684.796	181.251	518.224	0	127952	23.6137	564.813	296.766	598.638	55.524	93.1783	195.291	49.7802	10.2113	32708.8	9867.32	61.2679	3.82924	0	554.602	0	227.202
636.049	44787.2	3359.08	231.53	871.083	196.895	328.791	3592.98	6.1678	289.887	34.6346	114677	95301.5	0	0.948892	0.948892	1.89778	535.175	4020.93	1265.35	3.79557	32.7368	9.48892	58.3569	0	554.627	616.78	58641.5	805.609	63.1013	223.939	0	24862.9	18.5034	622.948	352.039	241.493	46.9702	79.7069	104.378	72.1158	15.6567	49457.7	13228	37.4812	0.948892	0	399.484	0	33.6857
1147.18	21114.7	1652.89	362.106	943.631	291.092	269.546	2212.21	12.7518	268.886	34.2979	16503.4	72780.5	0	0.659574	0	1.97872	691.454	5386.96	495.12	2.85816	33.8581	6.59574	47.0496	0	484.787	1023	29979	1358.5	130.816	309.56	0	58597.7	227.553	780.936	225.135	270.645	67.4964	158.957	218.319	32.7589	7.25532	59566.2	23349.2	41.773	1.53901	0	609.667	0	35.3972
555.093	70592.2	3588.74	356.755	1216.85	265.506	184.265	2849.33	3.53223	505.109	72.4107	15038.5	71333.4	0	0.588705	0	3.53223	1073.8	844.791	401.497	0.588705	22.9595	4.12093	78.2977	0	345.57	1914.47	105201	246.079	61.814	174.257	0	12682.5	165.426	897.775	829.485	232.538	60.0479	138.934	134.813	128.338	32.3788	74604.8	25038.8	55.3383	1.17741	0	624.027	0	9.41928
715.88	136700	3839.45	333.905	539.828	241.406	244.136	3418.2	7.58186	243.833	33.3602	151676	58902.5	0	0.606549	0	2.72947	420.035	2477.75	362.11	0.909823	13.9506	8.49168	51.8599	0	210.776	1337.74	25585.1	433.682	96.7445	216.538	0	23005.8	33.6634	662.958	108.572	320.864	60.0483	183.784	67.9334	38.8191	9.70478	33221.6	6572.56	39.1224	0.303274	0.303274	434.895	0	40.0322
695.687	53751.5	8298.39	1016.94	1259.07	1206.24	363.632	6503.12	124.146	2489.96	78.3614	18327.8	22296.9	0	1.76093	0	0	1596.28	5318.89	458.722	9.68512	22.0116	72.1982	117.982	0	575.824	2519.89	111270	1738.92	377.72	306.402	0	107604	254.454	248.291	310.804	109.178	224.519	556.454	795.941	104.775	23.7726	61662.5	30243.1	109.178	58.9912	0.880465	1620.94	0	285.271
797.93	60892.8	895.379	844.978	770.473	287.503	401.452	984.786	27.6108	905.459	73.6288	6656.83	26077.3	0	3.06787	0	0	788.442	2123.4	648.197	2.6296	49.0859	45.5797	24.9812	0	268.219	1029.49	96853.9	887.052	60.4808	277.423	0	30952.6	684.573	382.607	342.725	226.146	99.0483	140.684	190.646	28.9256	6.13574	95660.1	51022.1	105.622	14.4628	1.3148	2447.72	0	162.159
512.49	11296.5	1780.8	939.458	1672.24	843.425	568.894	237.996	90.8143	2262.01	67.8498	3631.53	18464.5	0	1.04384	1.04384	0	748.435	3994.78	218.163	2.08769	149.269	28.1837	74.1128	0	385.178	4151.36	48182.7	631.525	1004.18	1694.16	0	178490	4.17537	423.8	440.502	412.318	178.497	543.842	1641.96	194.155	57.4113	29168.1	14245.3	93.9458	29.2276	0	1021.92	0	56.3675
378.823	103298	336.611	429.326	1361.21	549.207	204.329	87.4007	24.2123	622.434	68.5032	5633.21	11802.6	0	0	0	0	1207.66	2134.82	23.6218	0.590545	67.9127	15.3542	62.0072	0	210.825	2251.75	8001.29	272.832	11.2204	173.03	0	160245	124.014	12.992	170.668	47.8341	324.8	319.485	254.525	266.336	112.204	108578	18938.2	54.9207	2.95273	0.590545	1625.18	0	266.926
917.308	53507.3	4703.84	864.724	1791.25	524.414	607.667	4268.69	34.7606	390.95	62.2258	15428.1	89426.7	0	0.858287	0	0.429144	1151.39	2454.7	1789.96	3.43315	96.1282	22.3155	44.6309	0	579.773	1572.81	39238.3	1712.28	86.2579	271.219	0	75100.6	106.857	178.095	481.07	218.005	120.589	177.236	447.168	151.059	27.0361	26139.1	8356.29	36.4772	8.58287	0	554.883	0	135.609
370.149	56465.2	8391.64	291.65	1127.58	470.733	616.878	6919.96	10.2333	317.233	59.1614	14511.2	85874.5	0	0.959374	0	4.47708	643.1	2096.55	1793.71	5.75624	145.825	11.8323	56.9229	0	569.229	669.003	45120.3	1627.42	32.2989	426.921	0	33229.8	130.795	108.729	478.088	142.947	99.7749	74.5114	257.752	91.7801	24.6239	22309.3	6489.21	31.0198	3.19791	0.639583	425.322	0	42.5322
755.212	22706.1	2885.48	1035.46	872.87	677.439	911.463	2479.84	123.992	892.577	77.187	7910.84	40194.7	0	0	0.821138	2.46341	530.455	4136.07	524.707	7.39024	146.984	34.4878	179.008	0	527.171	4292.09	48273.9	1011.64	550.984	1109.36	0	110856	36.9512	2003.58	227.455	1060.91	178.187	417.959	2212.97	147.805	47.626	10312.7	4964.6	90.3252	87.8618	4.92683	740.667	0	87.0406
877.175	37704	2872.17	653.411	854.663	671.014	470.551	3721.84	19.4421	416.954	24.6967	14549.2	151779	0	1.57638	0.788192	0.525461	1474.18	7109.75	1493.62	7.09373	111.135	16.552	81.7092	0	468.186	2374.3	33156.3	3457.8	114.813	577.482	0	71045	179.708	1153.12	262.205	246.704	119.542	171.038	523.885	167.097	36.7823	38260.2	10253.6	37.045	5.51734	0.262731	1737.44	0	109.296
269.796	48538	360.173	225.884	589.162	688.52	265.472	310.494	24.0633	228.989	29.4969	6353.48	30901.1	0	1.55247	2.3287	0	343.872	3729.81	145.156	0.776235	13.9722	10.8673	131.96	0	405.195	4957.81	20347.4	1853.65	48.9028	311.27	0	224066	204.15	208.031	34.1543	219.674	560.442	239.08	589.938	96.2531	39.588	58891.4	8807.16	25.6157	3.88117	0	1543.15	0	138.946
645.455	28778.5	2423.97	304.655	664.437	366	266.935	1698.19	29.0147	301.753	37.7191	8530.74	301698	0	0.414496	0	1.24349	397.087	2418.58	1027.95	2.90147	41.8641	6.63194	55.128	0	193.57	1287.84	34472.4	991.06	34.8177	164.14	0	11518.4	50.5685	44.7656	258.231	81.2412	92.0181	87.0442	362.684	69.6353	20.3103	12134	4219.16	14.5074	1.65798	0	679.774	0	108.598
602.187	14161	2017.54	616.33	701.358	496.586	597.714	2564.44	17.1063	486.523	35.722	14495.1	44315.9	0	0	2.01251	1.00625	984.618	2155.39	911.162	4.52814	36.7282	36.2251	39.2439	0	425.142	923.237	47346.2	1230.65	153.957	623.877	0	212986	25.1563	1021.35	268.67	606.267	104.147	117.732	463.883	145.907	15.5969	23757.6	15057.6	44.2751	7.5469	0	778.337	0	200.244
489.891	31906.5	4250.28	304.842	877.118	399.558	434.579	4986.52	32.6332	776.83	124.961	13376.4	88870.6	0	0.795932	0.795932	0.795932	453.682	2365.51	620.031	3.18373	42.9804	12.7349	96.3078	0	637.542	2237.37	65265.7	1452.58	56.5112	635.95	0	18669.4	39.7966	304.842	157.595	245.943	105.859	212.514	206.147	38.2048	8.75526	103673	30610.8	46.1641	3.18373	0	666.991	0	118.594
528.456	24138.9	1328.62	1679.66	1001.79	1436.6	1077.81	1446.28	93.4491	4313.67	141.384	4573.68	28032.8	0	0.968385	1.45258	0.484192	797.949	4821.59	460.951	7.74708	67.3027	230.476	109.427	0	614.924	4984.76	31573.2	1116.55	32.4409	357.818	0	48021.2	67.3027	294.389	109.427	121.048	171.404	486.613	2138.19	303.104	113.785	64291.1	53946.8	191.256	139.932	4.84192	1118.48	0	188.835
569.2	64881.5	1893.33	580.772	1858.68	430.278	259.098	2308.61	16.032	493.889	53.2676	10845.9	57831.6	0	1.55148	0	1.55148	885.898	3109.69	593.701	4.13729	44.993	14.4805	35.167	0	343.395	1230.33	40392.9	1043.11	78.6085	234.274	0	87327.4	72.9198	387.354	150.494	157.734	123.602	114.81	334.603	36.2013	6.7231	45220.6	13789.1	72.9198	4.65445	0	423.555	0	94.6406
787.301	73561	562.547	450.639	770.217	454.582	243.72	1546.44	6.94735	234.708	40.3697	5408.42	26145.3	0	0	0.751065	0.187766	1129.41	2899.3	225.319	2.62873	42.2474	14.8335	57.0809	0	259.493	1381.21	14473.4	674.644	21.0298	163.169	0	50482.6	90.1278	119.607	286.907	91.2544	90.8788	107.402	174.623	95.573	17.65	35484.1	10698.5	26.6628	4.31862	0.563299	929.443	0	75.482
624.624	50554.9	11816.6	717.412	1456.49	1373.48	800.755	5835.31	12.6681	336.037	24.6694	19037.8	149269	0	1.66685	1.66685	0.66674	3634.07	7810.86	2307.25	13.0014	283.031	20.3356	185.02	0	711.078	2277.92	94343.7	8772.63	238.36	2061.89	0	107444	107.012	567.396	340.037	150.35	86.6762	250.694	532.725	88.0097	16.3351	8748.63	2074.23	24.336	5.00055	0	1945.21	0	110.345
647.888	24933.9	2390.9	925.792	3312.94	1188.16	464.354	1644.6	50.3917	601.369	71.2148	31629.4	175962	0	0.832921	0.832921	0.416461	3813.53	2854.42	1044.9	2.91522	325.672	25.8206	34.9827	0	227.804	3121.37	28629.6	1674.59	63.302	312.346	0	50345.5	978.266	206.148	355.241	198.652	179.495	815.014	943.283	169.5	64.5514	38258.2	14053.9	26.237	13.7432	0.416461	4274.97	0	108.28
1428.47	7970.08	1082.01	463.613	1358.87	509.393	635.833	2185.09	10.9	766.633	67.58	14615.4	47316.9	0	1.45333	5.08667	2.18	2201.8	2573.13	751.373	3.63333	57.4067	26.8867	72.6667	0	530.467	3392.08	26947.7	941.76	180.94	1031.14	0	31918.8	159.14	1039.86	175.853	693.24	183.847	123.533	585.693	64.6733	15.26	25302.5	14345.9	93.0133	15.26	0	1834.11	0	207.1
627.425	28328.8	3919.87	1154.94	538.701	1049.86	1234.52	1764.04	73.4593	2163.99	85.7025	5008.49	43733.8	0	5.10134	2.04054	1.02027	1054.96	8347.83	938.646	2.04054	163.243	168.344	118.351	0	536.661	3798.46	41540.2	3055.7	263.229	2076.24	0	105317	71.4187	4236.15	141.817	808.052	190.79	847.842	1806.89	69.3782	9.18241	39879.2	24718	76.5201	125.493	5.10134	1837.5	0	522.377
668.264	13380.8	1067.16	547.34	1620.09	589.477	370.196	2357.05	42.1362	1117.47	83.8424	10072.3	84635.7	0	0	3.86965	1.28988	1702.22	5126.43	543.041	5.58949	138.018	22.7879	32.2471	0	511.224	3222.99	46567.8	1836.36	102.331	521.543	0	31286.5	184.023	828.535	260.126	196.492	161.235	153.926	1389.2	212.831	29.6673	71515	41537.2	54.1751	30.5272	0.859922	1680.72	0	95.0214
668.671	19556.5	2918.67	698.966	2591.18	1360.38	709.792	4249.96	11.8411	591.38	63.9422	17713	50549.5	0	2.02991	1.01496	1.69159	1115.44	3597.68	1314.37	11.5028	111.307	61.5739	66.3104	0	521.687	1952.1	67873.8	2613.17	123.486	563.3	0	37745.2	567.698	256.445	456.391	479.397	143.447	403.952	318.019	106.232	14.886	13632.9	8160.24	74.7684	5.41309	0.338318	1341.43	0	105.217
705.554	13698	568.995	505.17	933.388	502.001	299.209	1224	19.9171	461.715	71.5205	235278	47827.3	0	0.452661	0.452661	0	647.306	5248.16	263.902	1.81065	17.2011	10.8639	85.553	0	612.451	1358.44	28767.5	1025.73	44.3608	202.792	0	7868.16	294.23	396.079	118.145	100.491	148.02	155.263	435.46	52.9614	14.4852	73215.7	26891.3	58.3933	4.07395	0.452661	1395.55	0	76.9524
508.41	16862.4	3285.45	846.161	1111.41	1157.99	993.033	1807.96	117.279	749.159	57.5433	9873.89	69240.5	0	1.09606	0.548032	0.548032	745.323	10225.7	568.309	1.09606	349.096	28.4976	56.4473	0	1280.75	3377.52	8920.86	6369.22	611.603	2001.96	0	85587.8	54.8032	1509.83	125.499	1176.08	353.48	384.718	3155.02	73.4362	32.8819	34218	14012.6	81.1087	59.7355	0	1253.35	0	95.9055
960.827	25631.7	652.692	215.332	552.238	280.24	205.544	829.388	12.3635	375.543	20.6059	6863.31	18420.1	0	0.515148	0	0	524.42	936.023	322.998	0.515148	13.3938	6.69692	34.5149	0	174.635	3008.98	18205.8	718.116	79.3327	177.211	0	584805	9.78781	26.7877	115.908	112.817	43.7876	124.666	234.392	65.9389	22.1513	19340.2	4232.97	32.4543	2.06059	0	797.449	0	121.575
453.27	23157	3711.34	151.96	785.777	253.916	572.124	4933.51	4.54582	505.235	31.1713	24683.8	91517	0	0	0.649403	2.59761	913.709	298.076	1115.67	1.94821	24.6773	12.3386	53.9004	0	376.004	1583.24	35031.4	613.685	35.7171	722.136	0	20817.9	35.7171	38.3147	225.992	111.048	75.9801	581.215	142.869	129.881	31.1713	42209.9	14604.4	38.9642	0	0.649403	393.538	0	20.1315
462.619	56202.7	655.585	993.951	2330.9	1401.27	441.788	987.868	7.82183	239.58	72.4243	19140	30397.4	0	1.44849	1.44849	0.289697	3581.82	5478.76	414.557	6.08364	163.389	24.3346	64.3128	0	243.635	5513.81	22591.8	1199.64	76.1904	297.229	0	131718	1276.7	96.1795	816.946	500.018	217.273	429.331	151.512	135.578	43.7443	30462	8873.72	67.2098	4.05576	0	5306.96	0	268.26
767.571	36027.8	3491.86	482.586	2143.25	1002.28	598.595	2459.41	28.6741	406.685	40.8559	17597.1	90343.9	0	0.562237	0.562237	1.4993	1275.34	6065.97	891.707	3.56083	86.397	17.8042	59.9719	0	819.929	1332.13	93336.5	4296.99	145.057	562.424	0	49772.2	222.646	1173.58	302.296	517.445	141.871	374.637	292.363	120.319	31.8601	66052.3	23294.2	44.2293	2.9986	0.374824	1284.71	0	70.467
380.072	13188.3	5572.98	564.996	1944.18	601.018	443.115	12178.3	11.3493	1178.35	29.6068	2284.66	12914	0	0.493446	0.986893	0	2806.72	1234.11	6.4148	1.48034	194.911	36.0216	36.0216	0	210.702	4109.42	18560.5	961.233	18.2575	3700.85	0	43342.3	35.5281	43.4233	74.5104	437.687	445.582	447.556	2331.53	459.398	160.37	56869.2	14571.5	90.7941	61.6808	0	840.339	0	41.9429
541.875	14858.9	1832.01	317.678	1355.09	472.682	420.838	1378.11	21.9545	233.035	65.5989	20185.7	71593.8	0	1.32256	0	0	2105.25	2160.27	739.045	0.793535	47.3476	9.2579	52.6378	0	799.883	1503.22	17951.9	1218.08	47.6121	764.967	0	29770.5	133.843	340.691	158.442	472.153	362.116	215.048	506.011	92.579	36.2381	112389	17298.5	45.7605	6.34828	0	1445.82	0	148.391
1146.24	11645.4	2564.3	380.834	596.21	283.799	481.035	3884.68	5.23525	435.987	109.21	22705.1	169250	0	0.852251	0.60875	4.99175	409.689	2148.65	869.661	1.461	63.5535	6.69625	66.7191	0	999.447	747.302	30218.5	594.993	175.807	372.799	0	35225.2	45.0475	1610.88	216.593	575.513	99.8351	105.557	332.621	86.0773	16.071	32721.6	8983.33	32.142	4.26125	0	313.872	0	57.7095
1826.94	73966.1	1862.62	1079.19	1361.27	545.418	743.429	5139.18	116.984	1601.82	69.38	5347.83	20391.6	1.51927	0.506423	0	0	1318.22	2492.11	157.498	22.789	62.2901	121.542	34.4368	0	4202.81	3181.35	24415.7	777.36	156.991	309.931	0	159891	36.4625	18.2312	662.402	114.958	102.297	576.31	1663.6	360.067	112.932	83095.9	21135.6	168.133	22.2826	0.506423	476.544	0	133.189
466.065	23316.4	1884.82	480.654	872.644	447.988	373.79	2657.13	31.2659	720.981	79.3313	11170.3	62080	0	0.466655	0.466655	0.466655	615.051	4489.68	642.117	4.19989	62.9984	21.4661	85.8644	0	645.85	2991.72	27573.2	704.648	214.661	926.309	0	27038	237.06	1623.49	188.062	449.855	112.93	197.862	442.388	34.0658	7.93313	11952	4569.48	128.33	7.46647	0	1267.9	0	75.598
626.487	23613.6	198.738	596.527	651.524	488.096	216.862	944.006	21.5612	333.418	52.8093	150159	182897	0	0	0.312481	0.624963	777.766	3431.98	59.9964	3.12481	16.874	6.87459	30.3107	0	398.101	946.506	9981.59	296.545	49.3721	233.424	0	83396	10.9368	516.844	135.617	150.304	98.1191	264.359	197.488	13.1242	4.06226	112244	25758.2	32.1856	0.624963	0	794.015	0	129.055
436.477	20296.2	1850.17	1026.21	2057.8	995.093	878.41	6673.64	40.6893	1032.79	71.2063	11398.4	76476.7	0	3.59023	4.78698	1.79512	1799.9	9856.98	1233.24	8.37721	183.7	90.9526	73.0014	0	2279.8	1485.16	47100.9	2108.66	492.46	973.551	0	78869.6	93.346	13615.4	433.82	980.732	138.822	295.596	934.657	93.9444	16.7544	13596.2	11215.9	71.2063	14.3609	1.79512	883.197	0	67.616
719.005	16455.6	820.859	776.229	1028.19	512.966	554.772	3313.94	50.8447	438.959	57.624	27005.3	30323.8	0	0.564941	1.12988	0.564941	647.987	3841.6	683.578	4.51953	29.9419	23.1626	87.0009	0	650.812	1359.25	37398	786.963	486.979	638.383	0	124632	55.3642	2262.59	448.563	1294.84	127.112	167.787	777.923	109.599	13.5586	32980.1	25965.8	123.157	11.2988	0.564941	975.653	0	123.722
1062.45	40809.9	637.311	527.935	752.797	581.707	327.515	1921.1	18.9421	304.907	25.6635	6440.32	78114.3	0	1.83311	0.611036	0	554.821	3496.35	325.682	6.7214	32.996	62.9367	74.5464	0	431.392	1403.55	26904.5	616.536	235.249	538.934	0	83187.1	149.704	1049.15	1074.81	749.742	102.043	216.307	342.18	18.3311	2.44414	11194.8	3140.12	191.865	6.11036	0	787.015	0	216.307
595.939	21493.9	3827.79	483.398	918.414	532.637	560.896	2284.69	22.2646	746.72	54.3769	14335	80597.3	0	0.428165	0	3.85348	615.273	6206.25	871.744	2.99715	58.2304	33.3969	44.101	0	815.226	2850.72	35002	1344.87	256.471	947.529	0	95949.2	465.843	1370.13	295.434	858.899	125.88	236.347	262.893	76.6415	14.9858	95417.4	21958.9	136.156	6.85064	0.428165	1557.66	0	152.855
972.59	35171.5	2610.7	540.133	1677.29	394.267	465.05	4284.02	23.1533	1041.9	42.3374	18320.8	72078.1	0	2.97685	0.992283	0.330761	1411.69	6650.61	993.936	4.29989	43.3297	23.8148	74.752	0	749.835	2374.86	31370.7	995.26	42.0066	575.524	0	38803.2	64.4984	657.883	190.188	140.904	104.52	163.727	514.664	43.6604	16.538	22537.1	9940.03	62.183	4.29989	0	750.166	0	447.519
569.993	16300.9	1111.26	457.914	1624.03	200.091	159.929	1387.73	11.1162	636.49	63.8282	7740.43	38683.1	0	0.358586	0	1.43434	1051.73	1964.69	460.783	1.43434	15.0606	8.24747	33.3485	0	210.49	1464.82	12659.9	320.934	36.2172	281.131	0	9203.82	73.5101	100.045	208.338	87.4949	53.0707	149.889	230.929	143.793	26.1768	108625	38396.6	50.202	1.79293	0	622.146	0	26.1768
1344.29	6866.08	1004.26	225.081	726.839	317.805	536.156	1228.6	52.3444	571.301	77.7688	12496.8	57563.8	0	1.49555	0	0	650.566	5628.51	1493.31	2.24333	41.8755	46.3621	93.4721	0	681.224	5392.96	14219.7	1231.59	186.196	2782.48	0	58896.4	744.038	1039.41	130.861	1053.62	373.888	572.797	1670.53	58.3266	23.9288	103652	39354.7	103.193	41.8755	0	2093.03	0	268.452
480.32	9932.21	545.672	248.427	1536.13	330.875	250.597	969.843	23.324	368.302	26.036	167024	28131.4	0	0	0.542418	1.08483	1810.05	3481.78	233.24	0.542418	20.0695	10.8484	24.4088	0	315.145	5001.63	9544.38	506.076	53.6993	899.328	0	127405	13.018	258.191	66.7174	236.494	235.952	181.167	555.436	34.7147	4.88176	104829	25214.3	33.6299	5.96659	0	2647.54	0	164.895
1530.06	20186	830.337	861.281	605.991	544.962	731.487	751.257	62.748	508.861	128.075	3693.54	21125.5	0	0.859562	2.57869	0	621.463	3907.57	427.202	6.8765	25.7869	42.1185	46.4164	0	1664.11	6276.52	10757.4	1144.94	667.02	2333.71	0	85043.4	8.59562	397.118	140.109	1297.08	305.145	343.825	1123.45	101.428	25.7869	86331	33677.6	61.0289	25.7869	4.29781	1505.09	0	85.0967
684.169	7800.85	1628.07	361.467	1228.01	574.439	440.111	642.337	9.76938	1056.07	28.3312	5737.56	26779.3	0	0.488469	0	0	1376.02	2656.78	288.685	1.46541	169.987	19.0503	85.9705	0	321.901	6382.34	14493.9	685.322	32.239	2004.19	0	83270.8	35.1698	120.163	81.5743	152.891	135.794	162.66	1856.67	65.4548	18.0734	127404	53932.8	33.7044	47.87	0	1836.15	0	55.6855
349.217	19705.3	2516.81	1241.05	355.554	622.219	704.335	1099.68	83.8091	1289.31	77.8832	7234.67	36513.7	0	1.69311	0	0.846557	461.373	2718.29	269.205	7.61901	152.38	40.6347	76.1901	0	590.05	3339.67	17428.1	513.86	747.509	1176.71	0	234457	113.439	3212.68	143.068	1692.27	105.82	391.109	1533.11	81.2694	15.238	43308.1	35949	99.8937	42.3278	5.9259	1093.75	0.846557	192.168
922.822	17025.5	2244.04	1000.85	760.086	965.031	943.939	4545.39	17.9078	1046.61	41.3869	14029	69663.3	0.397951	2.3877	0.795902	2.78566	1077.25	7972.55	2024.38	9.94877	73.223	50.1418	109.436	0	1011.59	661.394	28927	1569.92	653.435	2306.92	0	90439.9	84.7635	8429	306.82	1912.55	157.589	213.7	1107.5	59.2947	10.3467	31748.5	18607.8	86.3553	28.6525	0	1012.39	0	111.824
798.339	23727	3415.99	435.421	721.85	707.804	626.551	4086.27	8.53418	584.414	81.4303	17295.6	119426	0	1.60016	0.888978	1.42236	859.108	9922.41	568.412	4.0893	152.726	24.7136	65.7843	0	710.115	2698.58	56289.9	2061.36	196.82	914.758	0	14508.6	47.1158	1102.87	164.283	739.452	135.125	153.26	355.591	81.9637	14.2236	22958	7070.04	67.2067	10.3121	0	1436.41	0	66.4955
612.88	47805.1	6376.58	341.096	2048.94	945.619	491.415	5585.71	27.4649	269.333	37.5058	93730.2	96360.1	0	1.47661	0	1.47661	1450.91	6637.94	1061.09	3.54386	74.1256	12.6988	105.43	0	663.587	1538.33	69072.7	2534.15	51.3859	974.265	0	39983	36.3245	701.683	217.061	162.131	141.164	391.005	281.146	69.9911	17.7193	32018.7	5883.98	40.7543	1.77193	0.295321	928.785	0	72.0584
816.778	20224.5	3951.66	288.091	728.246	419.25	457.051	6799.78	9.30712	355.818	60.1383	51939.2	54913.4	0	1.57505	0.143186	1.43186	768.052	1698.76	1671.7	1.86142	79.4685	6.87295	112.831	0	1235.56	1460.93	74857	1203.91	98.0827	651.498	0	23148.5	87.4869	855.968	346.798	262.461	93.6439	76.3184	427.125	172.683	21.7643	19135.6	5931.78	54.6972	4.43878	0.143186	318.59	0	84.48
796.751	37282.2	4015.2	746.121	1642.49	1287.69	692.291	3297.16	29.4891	689.951	24.8083	95378	95080.3	0	2.3404	1.40424	0	987.182	5352.5	2321.68	8.42545	148.85	26.6806	130.126	0	593.526	2595.98	48212.3	2794.44	90.8076	1057.86	0	88915.7	98.765	828.035	307.997	319.231	115.616	316.891	989.522	153.53	46.8081	32352.3	13734.9	43.0634	23.404	0.936161	2350.23	0	168.041
493.799	16494.9	5217.18	630.146	809.74	835.268	978.585	3273	4.92651	516.388	44.3386	19421.7	119643	0	3.58292	0.447865	1.79146	756.444	6367.74	2075.85	5.37438	117.341	25.0804	117.341	0	1262.08	676.276	39366.9	1875.66	890.355	1591.71	0	34023.9	30.9027	1338.67	379.789	1230.73	194.373	242.295	470.706	67.1797	11.6445	19243	8490.18	100.322	16.1231	0.89573	900.656	0	69.4191
431.849	32376.9	2639.51	345.742	1128.56	591.889	626.98	2412.97	5.16033	523.773	61.9239	16234.4	41376.5	0	4.12826	2.58016	2.06413	1204.94	2869.66	846.81	3.61223	123.848	13.4168	95.9821	0	415.922	3619.97	17959.5	738.443	57.7957	890.672	0	32679.8	327.165	673.939	192.48	218.798	184.224	118.171	356.579	78.953	18.0611	38051.7	11773.8	44.8948	2.58016	0	1992.4	0	54.1834
1306.82	18881.7	2487.84	1173.27	868.784	987.296	944.449	1720.25	32.8187	1114.01	92.0747	6676.78	29147.6	0	3.64652	0.91163	0	829.583	3413.14	505.955	7.29304	117.6	42.8466	51.0513	0	577.062	3317.42	25603.1	910.719	531.48	1520.6	0	229235	88.4281	2430.41	183.238	1875.22	167.74	275.312	3500.66	152.242	66.549	31713.8	24454.5	87.5165	114.865	4.55815	1361.06	0	94.8095
1297.08	22507.1	3428.31	1293.95	2319.28	1651.14	767.416	1366.46	39.4171	1299.3	71.0481	6083.37	35490.9	0	2.43315	0.486631	1.45989	1740.68	9325.79	1115.36	3.40641	235.043	75.9144	79.3208	0.486631	631.16	1861.85	37164.9	1655.52	307.551	1043.82	0	91455.4	40.877	2988.4	345.021	1507.58	187.839	882.748	1135.31	205.358	73.9678	107763	65677.6	98.786	45.2566	2.43315	2480.84	0	151.342
734.354	43000.7	740.137	539.936	1916.52	943.646	401.505	1198.45	20.4061	451.141	30.3335	15991.3	35061.6	0	2.20607	0.551518	0	1816.15	1878.47	607.221	2.75759	76.6609	25.9213	41.3638	0	318.226	2892.71	28869.2	1351.22	23.7153	306.092	0	70458	56.8063	42.4669	255.904	193.031	178.14	197.995	529.457	97.6186	29.2304	58811.6	15691.8	67.2851	4.96366	1.10303	3360.95	0	475.408
383.618	39711.3	1381.91	426.187	941.696	646.597	611.843	1776.69	24.3884	690.496	42.0699	27737.2	68261.5	0	2.43884	0.609709	0	879.506	5180.09	718.542	3.04855	129.868	31.0952	32.9243	0	595.991	2257.75	26933.9	976.145	171.938	1259.66	0	64989.2	87.4933	1454.77	198.765	907.247	236.262	207.301	746.589	19.2058	3.65826	28881.6	8542.03	64.6292	9.14564	1.52427	3041.53	0	59.7515
541.309	37147.6	4218.78	410.592	1100	655.443	602.56	4756.85	13.1132	685.324	45.1437	21567.5	132982	0	0.42994	0.859879	0	1201.9	3554.96	571.175	7.30897	79.5388	21.9269	60.4065	0	601.271	1973.64	43216.2	1873.46	86.8478	809.576	0	42739.2	339.652	437.894	309.557	126.402	102.756	113.934	610.084	128.122	23.0018	31802.2	12761	41.7041	8.38382	0.21497	1702.99	0	127.262
668.571	12529.5	850.662	576.771	1853.53	1079.16	508.49	908.262	18.6917	461.951	78.1998	159471	35048.4	0	0.762925	0.381463	0	1813.47	5578.51	479.88	3.81463	32.4243	9.1551	48.0643	0	288.004	1728.79	42214.2	2597.38	76.674	335.306	0	81532.7	59.8896	117.49	333.78	234.218	145.337	283.427	473.014	71.715	18.3102	65830.9	24285.1	33.5687	3.81463	0	2521.85	0	379.174
438.517	12414.9	1080.32	1098.01	1375.83	2557.11	1361.09	1994.84	30.9506	722.18	111.275	6806.92	28190.1	0	4.42151	1.47384	0.736919	1557.85	6740.59	661.016	7.36919	125.276	39.7936	84.0087	0	843.772	1274.87	22316.1	1168.02	1389.09	1498.89	0	137150	232.129	6713.33	184.967	5035.36	341.193	631.539	919.674	59.6904	14.7384	64247.5	28600.5	55.2689	16.9491	0	2466.47	0	207.811
546.314	20249.3	4386.36	236.035	776.16	399.152	704.863	5941.38	15.6636	426.699	41.5896	78394.8	153182	0	0	0	4.86113	784.262	992.21	655.712	0	41.5896	10.2624	58.8736	0	966.284	752.934	49463.6	609.261	425.078	858.799	0	25808.3	24.3056	2674.16	188.504	1005.17	101.003	85.8799	427.779	46.4508	15.1235	29792.2	10604.3	38.889	3.24075	0	329.476	0	50.2316
1146.32	26118.7	4702.93	730.844	1090.26	787.409	907.048	3434.97	26.0301	1475.2	76.5885	9759.27	43523.3	0	2.00231	2.50289	0.500578	1169.35	2707.63	502.08	5.50636	46.5538	51.5596	83.096	0	363.42	1929.73	29555.1	827.456	252.792	540.624	0	82934.8	38.0439	215.749	177.705	213.747	165.691	193.724	1507.74	259.299	73.0844	71510.1	39537.7	75.0867	37.5434	1.50174	1530.77	0	136.157
447.037	3947.79	237.052	509.259	557.77	542.254	254.924	704.872	13.1586	1859.3	125.105	5549.61	385776	0	1.76758	16.1046	0	650.862	3871.39	470.765	3.33876	248.836	47.9211	68.15	0	336.429	3260.6	9375.24	643.399	59.3121	396.723	0	7037.52	58.1337	1244.57	100.752	370.995	113.714	607.458	1446.86	24.3533	4.71355	15755.4	10940.9	40.2615	27.4957	0.392796	3129.4	0	592.728
647.56	25127.4	718.052	90.4882	331.953	200.489	110.732	1450.74	5.12197	557.807	24.3903	6918.32	410162	0	0	0	0.243903	407.075	83.1711	463.173	0	11.4635	5.36587	29.7562	0	110.732	943.418	10224.7	111.708	17.561	87.5613	0	10823.7	8.53662	32.6831	90.0004	56.0978	30.9757	520.978	113.903	151.708	40.2441	27397.7	11688.8	13.1708	0.243903	0	172.928	0	26.8294
1094.54	16306.9	2450.77	485.432	1401.56	373.464	548.749	2124.17	10.0163	282.96	25.3984	23090.8	90485.7	0	0.357725	0	0.357725	1604.39	4236.53	973.011	2.14635	51.5123	13.9513	65.4636	0	406.733	1141.5	38731.6	2025.08	35.7725	440.001	0	26880.1	67.9677	206.049	370.245	1044.91	77.2685	112.683	217.139	76.5531	11.0895	21341.5	7268.25	33.6261	3.21952	0	564.489	0.715449	184.586
705.241	45498	2165.56	376.451	669.517	308.929	424.448	2495.03	5.69455	261.949	26.6424	228399	80178.7	0.203377	0.406754	0	2.23715	863.945	2056.34	872.894	2.84728	41.0821	13.4229	37.218	0	382.755	1379.3	19054.4	878.995	33.3538	226.155	0	66238.4	90.096	75.4528	282.694	104.942	82.1643	86.6385	147.855	63.8603	18.7107	32791.1	9185.52	29.693	0.813507	0.406754	544.033	0	98.8412
619.257	27828	1950.56	788.966	1588.27	729.585	554.111	1732.06	24.6865	394.316	56.7122	50456.8	38878.8	0.333601	1.0008	0.333601	0.333601	1136.58	2988.4	1114.56	6.33842	78.0626	17.0136	69.389	0	374.634	2412.6	30068.4	1275.69	68.0546	675.208	0	102132	941.088	318.589	529.091	333.267	104.417	230.518	307.914	166.467	43.7017	69432.7	26779.1	46.7041	3.66961	0.333601	4200.37	0	192.154
1094.7	39002.5	4155.29	416.967	745.551	358.186	637.292	6205.03	16.4926	400.475	34.2539	122340	115890	0	0.422888	0.845775	1.26866	1181.97	4966.39	1070.75	2.96021	43.5574	12.2637	69.7765	0	805.178	1477.99	39281.2	1723.69	73.5825	385.674	0	48200.7	41.443	1100.35	280.797	221.17	101.07	62.5874	247.389	45.6719	9.30353	48702.3	13154.3	23.6817	3.80599	0	745.974	0	119.677
620.281	23676	3178.43	743.782	1026.97	744.884	552.603	2765.22	26.9965	301.921	34.1589	21088.2	65373	0	0	2.2038	0.55095	1337.16	2943.17	1682.6	3.3057	73.8273	15.4266	67.2159	0	332.774	1639.08	29462.6	1607.67	64.4611	458.941	0	55875.7	49.5855	512.934	341.038	287.045	101.375	174.1	498.61	123.964	28.6494	14964.9	4792.16	18.7323	4.4076	0	1187.3	0	170.794
1052.69	43922.3	3755.07	993.826	2105.62	732.08	871.813	5158.48	13.6695	1402.39	37.971	10365.6	60471	1.01256	1.51884	0	2.5314	3572.31	3809.75	910.797	6.07535	147.834	31.3893	99.737	0	3640.66	3288.79	79486.4	5741.21	197.955	830.804	0	57597.4	222.763	1385.18	475.396	502.229	60.7535	230.863	391.86	95.6868	15.6947	51898.2	14242.1	30.883	5.06279	0	821.185	0	112.9
761.345	12219.9	1260.41	1058.07	2231.77	1229.83	627.517	1879.53	13.7805	664.825	139.149	13644.4	75123.6	0	1.68055	3.3611	0.33611	2033.13	3489.49	865.483	3.02499	99.8246	27.8971	80.6664	0	550.884	5394.23	31002.4	1156.55	138.813	1025.81	0	43668.7	483.662	1706.09	200.321	511.895	243.68	386.862	613.064	54.4498	8.40275	69478.6	26738.9	62.5164	11.0916	0.33611	3714.35	0	197.296
682.089	16011.6	1640.09	825.509	1377.37	619.701	818.679	2219.72	27.3197	801.832	79.227	15952.9	56024.9	0	4.09795	1.36598	2.73197	1000.36	5719.83	1054.08	4.55328	110.645	30.507	88.7889	0	638.825	1477.54	59965.3	1857.74	185.774	1433.83	0	40964.9	234.038	1164.73	350.147	502.227	140.241	136.143	829.607	175.301	35.5156	38003.9	26451.4	51.452	13.6598	0.455328	1126.48	0	310.078
864.482	25115	3612.8	243.311	624.931	124.325	338.144	3968.49	6.3561	146.953	14.4919	32754	118350	0	0.254244	0	3.05093	792.478	1828.27	946.55	1.01697	14.7461	4.0679	70.934	0	280.431	356.958	28046.1	642.22	35.3399	331.28	0	13601	11.441	156.106	206.7	138.817	55.6794	76.2732	124.579	41.1875	6.86458	30486.9	6696.53	17.2886	0.762732	0.508488	101.443	0	25.6786
668.998	17319.7	1553.61	557.037	799.555	677.4	641.936	2323.08	22.9263	379.717	46.569	130718	75997.1	0.358223	2.50756	1.79112	2.50756	842.183	5890.98	736.149	4.6569	40.8375	17.1947	100.661	0	589.278	1087.21	32295.6	1250.56	251.115	865.468	0	132035	82.0332	3111.17	330.64	1089.72	126.453	225.323	727.91	29.7325	8.23914	29188.8	11768	59.8233	15.0454	0.358223	1186.79	0	129.677
774.783	31412.1	3066.82	484.744	1276.25	498.725	791.776	5611.53	5.37709	274.769	73.6661	24826.8	107636	0	1.61313	1.88198	1.07542	1666.9	1459.61	1840.85	2.9574	53.7709	12.905	88.9908	0	371.288	1264.96	48958.1	1159.84	52.9643	398.442	0	22310.6	22.3149	147.332	514.05	264.284	83.3448	93.2925	221.536	118.834	31.1871	9387.59	2689.35	36.2953	1.88198	0	705.474	0	205.136
777.819	52750.4	6010.93	497.09	855.169	460.699	428.676	8338.44	8.00583	243.814	28.3843	33903.3	163811	0.727803	0.727803	0	0.727803	1954.88	3163.76	887.192	3.63902	65.5023	4.36682	97.5256	0	661.573	1137.56	48970.2	3079.33	33.4789	628.822	0	78919.3	64.0467	542.213	267.832	82.9696	50.2184	71.3247	278.749	104.076	40.757	19043	4245.28	18.1951	1.45561	0	622.272	0	97.5256
826.649	39826.6	2726.21	530.213	932.641	623.286	537.842	2508.02	25.557	427.985	39.6706	13036.8	128378	0	1.14434	1.14434	0	1071.87	2544.26	764.422	0.762896	51.877	14.1136	44.6294	0	423.407	1534.95	23455.2	1043.64	69.0421	279.983	0	59996.5	100.702	968.116	317.746	201.405	114.053	148.765	718.267	132.363	19.4539	38813.9	20732.1	22.5054	6.48462	0.381448	1910.67	0	191.487
812.636	17206.5	283.608	890.159	853.745	474.681	353.679	925.924	50.7689	770.211	49.7146	55515.8	74149.8	0.162201	1.37871	1.13541	0.0811	853.339	2133.51	350.111	3.64952	27.4931	29.7639	101.862	0	316.049	3014.18	16517.3	441.511	138.763	244.68	0	143416	98.2938	370.467	161.39	109.729	72.666	195.614	358.221	37.5495	6.32584	43880.6	22470.1	63.6639	3.56842	2.43302	1952.98	0.324402	278.742
910.596	21150	1494.31	636.486	1259.57	702.417	554.978	2452.48	19.1996	473.833	45.2822	14420	74604.4	0	1.44903	0	1.44903	1154.51	3960.92	877.387	1.44903	60.1347	24.6335	49.6292	0	354.288	1436.71	44339.9	1884.82	148.163	627.792	0	39741.1	644.456	367.691	406.09	583.234	111.938	165.189	299.587	45.6444	6.88289	41126.7	14459.1	30.7919	9.05643	0.724515	2384.74	0	284.734
344.193	7608.53	3381.29	1428.51	1055.73	1044.58	868.621	3312.56	20.1503	2986.56	80.961	10750.9	52102.5	0	3.95809	2.15896	0	1009.67	9187.09	1116.9	6.8367	458.059	88.1575	176.675	0	399.407	1282.78	93670	4397.44	245.402	1327.4	0	123071	252.238	1495.44	326.363	489.364	92.1156	916.478	1276.3	176.315	19.7905	43477.5	31654.7	68.0072	53.2543	2.15896	3868.85	0	410.922
506.963	26411.6	2631.72	603.533	835.507	732.471	634.904	3414.84	14.3904	459.054	38.8541	15051.8	124406	0.287808	1.43904	0.575616	1.43904	1226.93	7552.37	646.704	5.46835	73.391	20.7222	62.4543	0	713.188	1186.06	30258.1	1837.08	398.038	961.566	0	81747.2	303.062	6439.7	254.422	853.351	79.435	174.699	517.479	43.459	7.77081	71580.4	29855.2	28.493	8.92205	0.575616	3238.42	0	221.9
510.644	27148.3	827.368	831.133	551.179	701.423	589.51	1306.16	34.7375	918.062	58.6944	27481.6	101344	0	1.02672	1.02672	1.02672	929.869	2856.86	904.886	9.41163	71.6995	26.3526	79.9133	0	364.316	1260.65	32994.3	1650.8	97.7098	785.272	0	36073.9	248.467	981.376	206.885	416.85	114.651	218.179	1558.91	109.688	22.9302	19069.3	7812	40.8978	25.6681	3.08017	1534.1	0	110.031
505.587	14344.3	2123.9	666.812	969.247	492.174	419.047	3241.92	6.01235	482.246	68.5128	19637	229893	0	2.37698	0.978755	1.81769	880.46	5911.68	1297.41	4.33448	77.042	18.0371	60.2633	0	442.397	1331.67	51406.2	1648.92	101.93	471.34	0	39512.2	38.7307	1139.83	299.779	303.134	106.544	178.832	351.932	97.3162	8.38933	16941.5	9086.34	29.2228	6.292	0.279644	746.37	0.139822	387.727
508.026	17776.6	721.332	1871.35	1695.56	593.926	483.283	582.43	22.0327	1798.06	104.416	5728.99	24743.2	0	0	4.31075	0	1828.24	2576.87	479.93	7.66356	71.8459	36.4019	75.6776	0	744.323	1582.52	19844.3	710.316	190.152	567.103	0	33761.3	44.0655	529.264	136.507	240.923	163.33	399.463	3622.47	98.6683	28.7383	103947	54293.9	39.7547	73.2828	0.478972	1123.67	0	191.589
510.978	37118.8	1104.22	323.007	763.273	430.985	280.62	1940.51	2.16575	478.631	91.271	218314	26972	0	0.309393	0	1.23757	348.996	1902.15	667.98	0.309393	13.3039	13.3039	59.4035	0	639.206	2945.11	97847.1	562.786	116.332	309.084	0	11272.1	151.912	442.742	162.431	190.277	90.9616	246.277	208.222	43.9338	8.66301	87536.6	28195.3	43.315	3.09393	0.618786	826.699	0	40.5305
658.255	12388.9	5120.69	682.387	2527.7	1589.71	552.2	4280.65	6.37001	496.462	82.8101	9530.73	31531.9	0	1.19438	0	1.5925	297.4	1459.53	1123.11	0.796251	33.4425	17.5175	254.402	0	1633.51	387.376	413254	705.08	646.158	3409.94	0	31200.7	51.7563	3979.66	285.854	972.621	65.6907	273.114	208.22	28.2669	7.96251	14716.7	8329.18	54.1451	2.78688	0.796251	772.762	0	19.9063
705.633	43789.3	6739.91	445.103	1480.63	343.957	428.803	6369.14	3.96053	525.989	72.2035	17752	71722.9	0	5.33148	0.152328	1.82794	571.23	940.626	1927.86	0.913968	32.1412	14.7758	134.201	0	906.656	1074.67	137688	729.956	96.2713	586.463	0	25342.5	36.1017	1203.85	422.406	305.57	100.232	113.18	401.689	64.8917	10.0536	24180.2	6556.2	53.1625	4.41751	0.304656	446.321	0	34.1215
922.69	17997.3	1105.98	365.813	1354.17	325.596	314.853	2387.98	4.95831	363.609	137.731	11566.9	26431.1	0	1.10185	0.275462	0.275462	400.797	722.536	844.014	0.550923	17.905	17.3541	56.1942	0	570.206	842.086	146932	489.771	65.8353	360.028	0	9958.76	122.029	114.592	333.859	218.166	110.736	354.795	447.901	49.0322	9.3657	23592.7	13598.4	63.0807	2.47915	0.550923	493.076	0	62.8052
675.451	26927.5	1436.74	338.6	1521.51	448.95	352.242	1373.64	2.67957	493.284	87.9386	11959.6	36378.6	0	3.89756	0.243597	0.243597	615.814	804.114	1084.49	0.730792	30.9368	14.3722	67.2328	0	625.558	1254.53	83122.9	401.448	114.978	613.134	0	13529.1	427.026	751.254	330.318	359.55	150.299	328.125	259.187	30.6933	8.28231	41077.3	15437.7	72.1048	6.08993	0.243597	1158.55	0	70.156
757.818	58025.9	5931.7	348.395	2056.75	538.136	495.306	3098.72	3.22375	458.924	54.3432	12056.8	34552.2	0	1.15134	0.230268	1.61188	540.669	420.009	1757.87	0.690804	23.4873	7.82911	62.8631	0	630.013	623.566	127207	338.264	49.0471	339.185	0	20219.4	35.4613	336.652	433.595	156.122	82.8965	191.122	297.276	154.049	58.9486	113006	33390.2	38.9153	2.07241	0	471.819	0	14.5069
828.814	46466.6	10014.7	290.269	2665.92	760.36	480.598	5779.83	6.68658	303.642	76.4181	40637.2	99225	0	0.597016	0	1.07463	364.06	718.808	1884.06	0.238806	20.7762	10.1493	93.0151	0	1205.97	812.539	187391	764.3	66.7464	421.493	0	21620.8	30.9254	376.24	581.852	187.105	37.9702	154.866	247.642	59.3434	14.0896	12608.3	3260.9	47.6419	1.31344	0.119403	167.762	0	37.9702
921.931	11630.4	3814.24	221.389	1710.54	546.448	362.035	5274.89	5.24397	593.576	69.5834	14782.5	47778.7	0	0.672303	0.134461	1.07569	372.792	996.689	1079.11	0.739533	30.7915	6.45411	72.6087	0	1127.86	627.528	145184	748.139	96.7444	491.185	0	15262.4	82.1554	1804.19	384.221	410.172	112.275	169.42	629.477	144.881	29.7158	23392.5	8977.73	36.7078	3.56321	0.268921	175.807	0	42.0862
646.338	32023.5	12865.9	244.513	2505.42	584.986	641.833	8442.12	2.53328	243.601	66.8787	29795.3	66579	0	2.53328	0.101331	2.73595	361.246	1033.07	3400.38	0.709319	35.5673	6.4852	133.757	0	1438.9	368.238	212275	1056.28	48.7404	771.435	0	36012.3	11.4504	266.096	827.066	161.117	70.9319	116.227	293.05	58.0629	14.0851	6274.23	1753.64	50.6657	1.51997	0.101331	143.485	0	37.5939
514.647	26893.2	6353.53	821.762	11617	1092.18	755.149	8013.51	29.7243	2076.43	152.737	8261.98	15890.8	0	0.609729	0.457297	2.13405	1187.14	811.854	1306.19	16.1578	129.263	112.19	94.2031	0	7494.03	959.408	113841	519.032	48.1686	650.276	0	29434.8	43.2907	249.379	679.543	182.156	138.408	430.316	3399.54	339.771	122.251	20404.7	13346.2	78.9599	68.5945	3.65837	208.527	0	41.9189
694.482	6751.04	1904.62	223.129	609.374	318.756	515.725	1279.86	30.5566	245.992	36.2722	95624.2	89321.4	0	0.659495	0.219832	1.53882	740.174	1177.2	546.282	0.879327	35.1731	5.4958	41.768	0	1295.69	1467.16	29558.1	1142.47	101.123	1206.66	0	47731.9	29.8971	304.027	103.321	370.197	291.497	173.227	233.242	26.8195	13.4097	115290	18056.1	37.1516	4.61647	0	372.395	0	102.222
1046.05	6140.56	2021.84	452.064	1114.23	432.434	432.321	3098.04	4.37481	403.941	82.2241	72263.6	102823	0.560874	0.673049	0.336524	1.00957	780.4	5016.34	567.492	1.12175	31.1846	6.05744	106.79	0	1082.6	1145.53	36283.5	1634.39	167.253	424.357	0	23734.4	158.279	591.722	107.576	168.823	178.582	114.418	600.023	58.3309	16.4897	93440.8	39197.9	40.0464	3.81394	0.112175	516.453	0	100.621
568.164	8521.72	3044.53	352.051	1042.59	312.961	399.772	4542.38	3.20607	275.105	37.2397	31849.4	143331	0.12331	0.739861	0.616551	5.67227	1020.76	4053.95	708.541	1.2331	118.008	6.78206	52.2835	0	863.788	745.164	27202.4	2192.46	30.0877	649.722	0	32345.5	135.395	336.514	103.457	199.393	123.064	138.477	556.869	53.3933	10.1114	32881.2	12299.3	21.086	3.576	0.12331	351.804	0	79.2885
544.958	7797.7	698.712	434.606	576.817	491.181	739.858	5837.34	7.45773	453.121	52.4613	14613.3	45491.6	0	1.54298	1.02865	0	478.581	2293.12	572.445	0.514326	75.3488	36.5172	119.581	0	1181.15	719.028	28417.8	1554.55	219.874	2698.16	0	42197.6	21.6017	1355.76	179.5	915.758	286.223	254.077	912.415	51.9469	12.0867	15023.2	7623.6	83.8352	16.7156	0	588.132	0.771489	416.861
632.719	18756.9	10866.8	916.762	771.222	955.136	500.265	2549.99	8.89152	1207.84	114.654	18048.8	18840.7	0	2.80785	0.935949	0	546.594	3985.27	559.23	6.08367	54.2851	77.6838	163.791	0	688.859	3035.75	91990.7	961.22	317.755	1955.2	0	34202.9	49.1373	108.102	386.547	203.569	136.181	215.268	1235.45	289.208	54.753	15460.9	9084.79	116.994	35.5661	0.935949	734.252	0	312.607
759.414	36995.3	4862.33	1281.23	914.95	1141.23	505.531	13233.1	108.977	1393.99	46.9205	4195.6	17823	0	2.27035	1.51357	9.83818	733.323	2591.22	149.086	3.78391	210.386	17.406	60.5426	0	391.257	10087.9	17211.5	488.882	321.633	980.034	0	161538	31.7849	865.76	151.357	2107.64	176.33	354.931	1319.07	70.3808	21.9467	63296.6	15333.2	82.4893	31.7849	0	1045.87	0	202.061
578.981	41878.9	2294.9	973.527	995.425	1156.24	495.738	2221.31	76.4607	656.198	58.5122	12119.6	97477.7	0	1.79485	0	0.35897	468.097	4443.69	795.119	3.23073	56.3583	22.2562	124.204	0	537.737	2222.74	48064.3	1359.78	132.101	967.425	0	26765.5	421.072	614.557	283.228	422.149	175.536	269.228	573.634	121.691	50.6148	80507.3	28873.1	85.7939	17.2306	0	1937.72	0	74.6658
1387.92	30981.5	1755.81	1315.97	934.167	681.87	576.846	2104.05	169.777	1398.09	61.5934	11760.4	33944.3	0.394829	0.394829	0	0.789659	946.801	4521.98	504.987	12.2397	55.2761	75.8073	68.3055	0	1894	2887.39	57719.7	2027.05	309.151	508.935	0	52096.6	22.9001	176.489	488.009	271.248	144.902	129.504	2536.78	262.562	50.1433	27308	8141.78	82.1245	44.2209	1.57932	532.23	0	92.7849
1049.03	6274.64	2735.91	360.346	1071.95	268.367	270.638	2346.41	16.6547	565.88	72.6749	14179.6	61982.2	0	0.75703	4.16366	0.378515	877.019	7132.36	986.789	3.78515	55.2632	19.6828	75.3245	0	448.162	3505.81	25635.3	1148.79	49.964	588.212	0	17834.5	187.743	52.9921	327.037	200.613	82.8948	147.242	135.13	73.8104	10.5984	62874	33540.2	77.9741	0.75703	0	650.667	0	86.6799
725.94	25423.7	1041.2	576.008	885.949	687.947	456.194	1427.64	19.6878	691.322	57.9383	11468.4	36825.7	0	0.562508	5.06257	1.12502	516.382	3061.73	370.13	1.12502	56.2508	28.6879	52.3132	0	465.756	2257.34	37437.1	1278.58	113.627	924.2	0	61191.3	376.318	286.316	257.628	581.633	190.128	184.502	331.879	37.1255	8.43761	27812.1	18332.1	102.376	9.56263	0	819.011	0	66.3759
506.897	95493.1	2255.4	913.749	1369.66	1322.81	398.437	1201.11	44.4318	689.659	106.25	8954.94	33108	0	0	1.44886	0	834.062	3949.12	714.289	2.41477	76.3068	97.0738	92.7272	0	291.221	3217.92	15390.8	822.471	45.8806	314.886	0	18606.8	86.4488	40.5681	260.795	143.92	273.835	510	351.108	235.682	67.1306	96034.5	22276.3	136.676	9.17613	0.965908	1499.09	0	315.852
694.247	52344.3	2874.99	764.5	837.125	561.15	346.18	2424.23	82.7926	921.37	52.2901	17761.7	61819.9	0	0	0.484167	0.484167	640.069	4215.16	812.917	3.38917	88.1184	27.1134	52.2901	0	377.65	1397.79	30769.8	1983.15	86.6659	390.239	0	91565.2	336.98	204.319	394.596	217.875	97.3176	229.011	471.095	91.9918	31.955	60410	18587.2	67.2992	15.9775	1.93667	728.188	0	258.545
464.569	102438	365.447	1109.58	1015.19	677.947	258.402	291.206	18.4162	337.822	111.073	1889.39	13431.2	0	0.575506	1.15101	0	1291.44	2110.38	67.3343	0.575506	92.081	20.7182	56.9751	0	176.105	3195.79	9156.88	344.728	22.4448	168.048	0	96589.5	73.6648	14.9632	119.705	92.6565	215.239	217.541	302.141	193.946	57.5506	21381.2	7119.01	111.648	1.72652	0	1019.8	0	274.517
600.606	21324	2458.99	728.844	747.028	506.465	373.812	1950.74	30.7039	1168.24	118.344	11739	81405.2	0	1.19238	0	0.298096	506.465	5158.84	514.513	1.49048	88.2363	35.1753	40.541	0	394.977	2717.74	35802.8	1502.1	54.2534	209.859	0	34453.6	608.711	146.067	136.826	186.012	96.8811	201.513	615.269	66.4753	15.501	64869.5	29652.2	61.1096	25.6362	0	1971.01	0	175.578
582.975	12681.5	1752.59	894.894	1080.48	514.533	289.66	1875.06	84.0139	842.647	119.96	86834.4	80897.5	0	2.0899	0	0.41798	682.561	3730.47	514.115	2.0899	42.6339	30.9305	50.9935	0	293.84	1299.08	32686	1172.43	96.1353	438.461	0	77099.7	701.788	364.478	176.387	274.613	129.992	131.246	484.856	20.481	5.01576	69765	31081.8	43.0519	16.7192	2.0899	1006.08	0	350.685
711.961	28231.8	5635	391.366	810.251	367.778	451.908	6316.89	13.5631	455.643	54.6457	21239.9	195521	0	1.76911	0.196567	3.53821	1133.01	3778.42	1792.3	5.70045	93.5661	15.5288	36.365	0	596.975	1044.17	34253.6	1270.41	70.7642	324.14	0	35132.5	349.497	717.078	323.353	329.643	86.0965	99.6596	241.385	157.254	34.0062	67398.4	16633.9	29.6817	3.53821	0.393135	454.267	0	53.6629
799.944	16017.2	590.37	850.035	859.222	1060.09	711.017	1343.03	249.254	1644.34	75.3274	2413.54	20222	0	0.612417	1.22483	3.06209	715.304	3117.82	179.438	7.34901	121.259	44.7065	54.5052	0	440.328	2561.74	28996.7	905.765	1004.36	1098.06	0	103021	23.8843	1338.74	142.693	1178.9	211.284	499.12	2510.3	53.8927	11.0235	69738.4	48949.3	149.43	134.119	7.34901	873.92	0	23.2719
289.595	22514.3	2219.82	270.075	308.358	284.431	283.534	2570.05	13.4589	569.759	23.0296	12657.3	37689.1	0	1.19634	0	0	186.331	4101.97	660.084	1.19634	49.9474	18.2443	53.8355	0	308.956	966.946	42193.6	979.209	78.9588	594.883	0	29725.6	180.648	736.351	205.173	306.264	81.6506	142.963	186.032	24.5251	3.58904	26010.6	8905.6	37.984	8.07533	0.299086	308.059	0	81.3515
1050.38	62068.9	754.019	469.614	1053.68	501.87	259.433	642.685	32.2556	679.796	43.7012	8203.69	63663.6	0	0.69367	0	0	733.556	3744.78	652.05	2.08101	43.3544	22.1974	62.4303	0	231.339	1726.89	21287	1110.91	52.7189	352.731	0	23549.1	193.534	142.549	285.098	119.658	126.248	150.526	440.48	64.1645	10.7519	113134	35745.2	62.7771	4.50885	0	960.039	0	83.5872
678.534	27656.1	1170.32	764.6	1114.19	879.194	370.492	1870.27	37.5525	427.015	99.4948	7588.71	115886	0	0.774279	0	0.387139	572.579	7697.88	442.887	1.9357	97.9463	28.2612	41.4239	0	513.734	1810.65	29532.9	1610.89	119.239	336.037	0	59053.5	741.372	672.461	127.369	263.642	158.34	260.932	432.822	73.9436	17.8084	116925	83147.1	85.9449	17.8084	0.774279	1904.73	0	108.399
511.555	48911.5	1392.01	452.668	678.846	651.081	336.927	1097.82	24.9576	889.114	54.5947	17887.1	70864.2	0	0	0.623939	0.623939	649.209	2902.57	577.768	1.24788	77.0565	20.59	35.8765	0	311.034	2604.95	14714.7	680.094	126.036	408.68	0	51126.8	59.8982	350.342	148.186	322.889	157.545	158.481	389.962	56.1545	14.9745	48113.5	12381.8	53.6588	7.1753	0	794.899	0	121.044
738.641	67449	2352.37	365.942	494.572	437.177	304.477	3328.08	15.061	379.375	46.4042	13280.6	95581.3	0	0.407055	0	1.22116	564.992	3167.7	656.579	3.66349	59.0229	12.6187	63.0935	0	397.692	1039.62	25955.4	1324.56	118.86	377.747	0	35767.9	29.3079	738.804	212.89	298.371	121.302	139.213	251.153	92.8085	19.9457	39820.1	10521.6	43.1478	4.4776	0	638.669	0	86.7027
941.827	14249.9	6530.97	799.907	781.468	927.225	741.078	2884.41	310.831	1886.06	71.1224	6442.28	28578.9	0	1.75611	0	0	851.712	3267.24	547.906	0.878054	572.491	103.61	49.171	0	444.295	3169.78	47917.2	2757.97	622.54	1533.96	0	141304	29.8538	739.322	215.123	1432.11	140.489	635.711	3973.19	200.196	59.7077	35179.2	20929.3	73.7565	198.44	2.63416	1409.28	0	191.416
710.717	32527.4	2046.16	662.469	565.398	389.988	258.857	878.75	81.7442	1237.23	57.0507	7778.47	21931.3	0	0.851502	0	0.851502	687.162	1032.87	688.014	14.4755	28.0996	23.8421	58.7537	0.851502	193.291	1563.36	104212	1011.58	150.716	488.762	0	78281.2	63.8627	291.214	322.719	294.62	59.6052	118.359	631.815	102.18	22.1391	55437.9	36291	50.2386	28.9511	0.851502	533.04	0.851502	42.5751
1102.67	101344	1886.44	555.553	1676.83	349.341	282.186	1750.09	17.6366	634.918	44.0915	12326.6	56469.7	0	0.678331	0	0	913.034	1524.89	425.992	0	25.0983	16.2799	87.5047	0	184.506	1355.98	24095	691.22	48.8398	396.145	0	10432.1	638.988	101.75	118.708	117.351	92.9314	179.079	423.957	119.386	45.4482	69214.9	36857.1	51.5532	2.03499	0	1320.71	0	145.163
420.564	43433.8	2115.22	872.495	820.958	464.342	500.538	3404.83	17.4085	500.883	80.3205	21460.4	134478	0	1.72362	1.37889	0	914.551	1662.26	2127.11	3.10251	68.5999	10.8588	44.6417	0	259.921	1834.27	62865.6	987.977	24.9924	169.087	0	37292.2	160.641	134.442	370.922	193.734	116.516	104.451	335.416	101.349	33.6105	38128.5	14444.1	67.3934	9.13517	0.861808	1720.51	0	168.914
892.293	70861.5	1454.33	597.106	1403.71	406.827	260.754	2050.79	18.5795	408.749	33.3149	50966.1	34195.9	0.640672	1.28134	1.28134	0	747.024	1431.9	857.219	2.56269	42.2844	25.6269	42.2844	0	176.185	925.13	32194.4	932.818	48.6911	250.503	0	30899.6	358.776	61.5045	511.897	190.92	98.0228	146.714	199.89	87.7721	24.9862	40836.4	16317.3	63.4265	2.56269	0	839.921	0	121.728
626.154	21066.1	983.513	972.5	1276.08	1017.03	424.721	1134.82	26.3356	1312.95	111.567	8412.06	58399.8	0.478828	0.957657	0.957657	0	991.175	4629.31	567.89	1.43649	325.603	31.6027	39.2639	0	375.88	2174.36	24426	1145.84	119.228	305.492	0	37977.3	306.45	213.079	203.502	246.597	240.851	445.31	469.252	139.339	30.1662	135900	49672.2	106.779	17.2378	0.478828	1874.61	0.478828	337.574
560.341	47130.7	973.324	377.403	864.482	341.122	258.552	2427.47	32.1105	518.772	57.9657	7807.86	35577.2	0	0	0	0	636.789	1468.74	463.309	2.50212	35.4467	8.75741	64.638	0	452.466	1816.95	18762.1	308.594	80.9018	296.084	0	13131.5	218.935	268.561	243.122	172.646	121.353	92.1613	708.933	88.4081	21.268	22247.6	6045.12	129.276	3.33616	0	427.028	0	86.3231
659.624	102965	2978.41	396.867	952.938	260.516	222.936	1900.04	19.5514	267.625	51.7984	13628.1	42797.7	0	0.507828	0	1.26957	822.681	1381.29	1103.51	1.7774	68.3028	12.1879	38.0871	0	238.425	1095.64	14403.5	448.92	23.3601	147.778	0	24812.5	55.0993	153.11	317.9	87.3463	66.5254	50.021	201.608	167.329	55.3532	135708	47220.1	37.8332	1.52348	0.253914	600.506	0	65.7637
600.822	61032.8	3360.78	352.138	1108.57	294.971	246.939	4132.84	9.72432	328.859	27.9943	99427.9	107553	0	0.294676	0	0.884029	852.499	4969.72	716.063	4.71482	45.0855	12.3764	51.2737	0	503.897	1969.03	37158.1	1184.6	50.979	249.296	0	32828.4	235.446	241.34	493.288	166.787	55.6938	77.2052	152.937	84.5721	17.6806	57595.4	15622.6	87.2242	3.83079	0	584.343	0	89.8763
1010.38	39886.4	1795.55	431.996	759.064	459.124	420.224	3035.74	8.1895	287.144	29.6869	67440.2	66660.5	0	0.255922	0.255922	0.511844	562.26	3887.45	768.789	5.63028	49.3929	18.4264	32.2461	0	411.01	790.286	44796	1336.68	88.0371	284.841	0	39345.7	185.799	306.338	489.067	277.931	89.3167	111.838	143.572	116.7	28.9192	34729.6	8949.33	69.0989	2.3033	0	824.324	0	112.606
591	39024	6849.62	276.962	714.269	474.901	663.634	8554.35	6.13765	405.852	31.4555	20546.6	109912	0	0	0	2.30162	978.956	2975.99	1248.25	1.53441	122.753	3.83603	49.8684	0	646.755	1150.04	53594	1703.97	44.498	426.567	0	41052.5	32.9899	284.634	356.751	104.34	71.3502	90.5304	286.935	127.356	36.8259	40058.9	10786.2	26.085	5.37045	0.767207	771.81	0	73.6518
843.434	22385	2801.29	709.81	996.847	522.019	496.234	1316.97	27.2442	848.95	32.5958	24976.1	40775.9	0	2.43252	1.45951	1.45951	471.909	4015.12	573.588	1.45951	121.626	32.5958	37.9473	0	469.963	1721.74	80869.6	1155.45	147.897	817.813	0	97912.8	58.3805	652.889	511.316	589.157	125.032	274.875	535.155	67.1376	16.0546	56489	29440.8	231.089	21.4062	0.973008	580.886	0	82.2192
653.95	33037.5	3171.66	759.56	650.732	1004.05	890.749	4433.62	58.8864	1116.6	74.5397	11716.9	80329.9	0	2.23619	2.23619	3.72698	615.698	6962.01	849.753	3.72698	83.4845	70.0673	61.1226	0	1164.31	652.222	39920.5	716.327	838.572	1973.81	0	106619	17.1441	10109.8	324.993	2612.62	131.19	154.297	1041.32	53.6686	13.4171	10895.5	7831.89	158.77	29.0705	0.745397	882.55	0	37.2698
487.882	30919.2	5842.35	686.478	1196.43	808.686	568.293	6600.75	64.373	930.391	57.8351	20851.8	148550	0	1.00583	1.00583	1.50874	867.024	8785.91	1761.21	8.04663	272.077	42.2448	134.781	0	2305.36	930.391	79974.9	4435.7	140.313	1346.3	0	48468.9	50.7943	437.535	391.267	253.469	154.395	363.607	1067.69	85.4954	16.0933	14090.6	5075.41	96.0566	29.169	0.502914	820.756	0	81.4721
384.677	47787	5758.85	451.567	787.973	440.669	442.485	5466.76	22.8872	619.77	41.0516	20940.7	128416	0	1.81644	0.726577	3.63288	1019.39	6187.53	895.143	7.99235	124.245	18.1644	45.4111	0	522.045	809.043	51501.6	1221.74	148.222	765.085	0	39300.5	85.7361	1362.69	312.791	322.6	92.6385	127.151	290.631	70.4779	14.5315	30166	8135.12	74.8374	4.35946	0	1313.29	0	56.673
750.6	24975.8	2486.7	428.508	840.071	472.94	417.211	2159.48	6.96608	553.709	47.0681	187050	59613.2	0.188272	1.88272	0.376545	1.31791	689.265	2717.52	1759.22	3.3889	65.707	18.2624	51.5866	0	416.27	1395.66	29471.8	834.988	181.494	515.866	0	45836.6	162.102	2192.05	339.643	524.15	71.92	102.797	174.528	132.355	14.3087	36347.7	11230.6	37.0896	5.64817	0.376545	494.591	0	67.5898
539.466	27322.7	2272.62	308.981	684.172	428.875	492.103	1754.87	21.4736	348.349	42.3506	12417.1	49757.2	0	3.57893	0	1.78946	544.593	1946.94	1133.92	3.57893	62.0347	13.1227	46.5261	0	388.314	1351.64	16220.9	1312.87	81.7188	523.12	0	77242.2	85.8943	91.2626	171.789	319.718	130.631	82.3153	570.839	121.087	21.4736	90815.9	21190.2	38.1752	5.96488	0	901.89	0	118.701
453.891	29717.6	2297.03	449.171	761.073	468.665	467.853	1569.26	21.9306	367.134	28.4285	23064.5	58439.3	0	0	0.812244	0.812244	1224.05	4561.56	870.726	8.93468	60.1061	30.053	52.7959	0	555.575	2967.13	19856.1	2559.38	63.355	1011.24	0	26681.4	376.069	124.273	264.792	247.734	165.698	239.612	402.873	46.2979	18.6816	46650.4	9340.81	60.1061	6.49795	0	1590.37	0	285.91
553.663	19842.6	1069.73	426.568	685.045	243.045	373.661	1225.7	20.9426	308.077	26.4539	17654.6	69282.1	0	0.551122	0	0	669.613	1805.48	629.381	1.10224	49.0499	10.4713	20.3915	0	309.731	1101.69	17085.9	1301.2	57.8678	341.696	0	11393.9	960.055	85.975	143.843	295.401	138.883	122.9	411.688	61.1746	20.3915	52091.5	21308.6	235.329	13.2269	0	497.112	0	63.9302
974.621	11731.9	10652.7	514.78	398.001	730.066	540.996	2252.56	17.8743	328.093	30.9821	15824.3	62899.3	0	1.98603	0.397207	1.19162	702.261	2094.47	1495.88	2.78045	87.7827	15.0939	32.5709	0	548.542	634.339	14787.2	2163.98	117.97	330.873	0	52555.6	220.847	413.889	256.596	321.34	92.152	70.3056	445.666	117.573	28.9961	60355.6	28192.9	29.7905	11.1218	0	351.131	0	73.086
693.022	21540	3969.42	479.913	907.647	599.086	792.983	3633.81	31.5647	697.001	81.1664	18757.2	72937.1	0	0.644178	1.28836	0.644178	998.476	6174.45	1247.77	7.73014	201.628	16.1044	65.7062	0	637.736	3745.25	37688.3	5038.12	134.633	2371.22	0	31015.9	178.437	563.656	199.051	396.814	207.425	248.653	1279.34	73.4363	14.1719	41344	15763.7	56.6877	28.3438	0.644178	2273.3	0	288.592
429.644	21513.4	2384.46	455.863	602.052	390.401	439.922	1908.59	13.5674	345.289	38.667	56695.3	43281.2	0	1.35674	0.339184	1.01755	791.995	2358.35	1131.86	3.73102	133.639	18.3159	30.1874	0	412.787	1435.09	10050.4	1055.54	20.6902	672.941	0	55521	219.791	64.445	297.804	219.452	162.469	93.2756	237.09	77.334	21.7078	137431	29697.6	35.6143	6.10531	0	1059.27	0	175.358
348.43	67566	1739.59	495.799	451.8	515.116	380.971	3017.72	32.1947	389.556	25.7558	202418	42201.9	0	1.07316	0	0	1014.13	2653.92	494.726	2.14632	35.4142	22.5363	63.3163	0	262.924	2027.2	15814.1	1153.65	54.7311	451.8	0	95607.7	42.9263	706.138	120.194	153.462	84.7795	80.4869	514.043	90.1453	33.2679	45617.8	12911.2	24.6826	3.21948	1.07316	1139.69	0	155.608
425.029	44639.4	459.056	457.868	852.786	622.368	399.669	599.207	11.2834	246.453	37.4133	66482.9	26678.1	0	0.593862	1.18772	0	1223.95	1444.27	311.184	2.37545	36.8195	7.12635	85.5162	0	213.79	3498.44	8224.4	931.176	29.6931	414.516	0	104593	60.574	16.0343	184.097	122.336	92.0487	178.753	488.155	193.599	75.4205	115201	40429.6	32.6624	5.34476	1.18772	2247.77	0	103.332
497.312	19664.3	556.793	473.456	918.786	470.852	535.438	1111.5	8.33366	558.355	46.356	6540.36	24556.2	0	2.08342	0.520854	0	660.964	2464.68	303.137	2.08342	28.1261	46.8769	38.0223	0	479.706	1865.18	12063.5	850.034	52.6062	413.037	0	9105.57	426.059	77.0864	111.984	232.822	283.345	351.576	328.659	18.2299	4.68769	144596	41744.4	60.9399	3.12512	0	2183.42	0	171.361
592.173	12039.6	382.421	573.632	860.448	769.575	635.16	1196.49	31.2374	912.51	104.125	63544.4	19238.4	0	2.83976	0.946587	0	815.011	1948.08	390.94	3.78635	34.0771	101.285	110.751	0.946587	657.878	1837.33	19194.9	224.341	515.89	1931.04	0	163340	10.4125	2179.99	218.662	2551.05	173.225	395.673	476.133	35.9703	6.62611	9121.31	4344.83	74.7804	16.092	0	1057.34	0	27.451
823.017	35232.6	886.13	470.981	1706.44	801.871	588.022	4072.1	12.037	696.611	103.723	20005	86959.1	0.512214	2.30496	1.53664	0.256107	2808.21	9388.11	1432.92	11.0126	65.5634	54.8069	213.849	0	751.93	2155.91	31553.2	1022.12	96.5523	420.784	0.256107	8755.27	1193.97	759.613	212.825	270.193	180.299	338.061	312.194	127.029	34.3183	35735.4	10924.8	113.199	6.65878	0.256107	3446.43	0	82.7226
163.845	16858.9	16441.8	1190.82	1306.09	1250.53	369.023	2841.06	24.8779	1449.55	56.39	10810.3	53234.6	0	1.65853	0	0	1283.7	6479.04	494.242	7.46338	42.2925	166.682	66.3412	0	361.559	1064.78	43007.3	2158.58	58.8778	750.484	0	84444.8	141.804	43.951	259.56	121.902	115.268	383.12	1131.12	77.9509	20.7316	78126.7	50004.6	77.9509	24.8779	0	1010.04	0	237.17
575.117	15734	1936.49	385.106	987.577	512.663	428.336	2407.14	12.4817	217.06	20.0925	48335.9	81563.4	0	1.52216	0	1.21773	1004.02	11045.7	1318.19	3.65318	73.6725	15.2216	45.9692	0	664.27	1135.53	40323.8	6032.01	45.3604	186.617	0	60055.3	10.6551	214.016	187.53	150.085	71.5415	74.8902	142.779	53.8844	10.3507	81135.7	16345.6	20.3969	1.82659	0	525.145	0	147.041
689.595	14975.5	1456.72	810.08	1019.86	800.915	498.981	2214.36	42.7698	987.269	47.3523	17902.2	114184	0	1.52749	1.01833	0.509164	1201.63	6824.84	954.174	2.54582	64.6639	23.4216	41.7515	0	653.258	1801.42	57287.1	2298.37	99.7962	738.797	0	20836.5	384.419	913.441	197.047	370.162	107.943	194.501	539.205	55.4989	8.14663	57774.9	25755.1	58.5539	14.7658	0.509164	1313.64	0	122.199
368.799	32951.2	4182.31	291.129	1748.12	586.441	352.372	5466.63	14.1905	535.056	108.296	153044	46375.6	0	1.19499	0.149374	0.896242	386.28	961.817	909.536	0.896242	40.1815	8.21555	89.7736	0	869.653	1259.22	126148	591.818	87.5329	207.779	0	21502.8	220.027	384.488	305.17	194.484	77.5249	231.38	279.478	104.113	27.7835	25469.4	6063.67	59.4507	3.43559	1.19499	672.629	0	84.5455
654.953	29485.7	994.242	747.172	1500.9	1018.98	970.996	7635.34	15.7958	771.611	117.724	6597.58	45942	0	0.596069	0.894103	1.19214	644.052	4286.92	147.229	9.23906	50.3678	31.2936	98.9474	0.298034	2019.48	1367.98	44197.6	754.921	590.406	763.564	0	79270.6	11.6233	12994.6	281.046	2009.64	155.872	284.325	1708.93	258.694	50.0698	7668.72	2991.07	117.127	19.9683	1.19214	746.874	0	78.9791
1813.5	27566.6	1036.68	693.021	1483.42	438.368	573.397	4952.33	15.7851	899.178	148.151	9088.39	23283.5	0	1.71163	0.570544	0	599.642	1719.43	734.671	11.4109	197.979	44.8828	78.1646	0	1425.03	1187.87	156457	2193.93	207.678	733.91	0	16196.4	39.9381	1076.43	441.221	426.957	106.311	417.448	1969.71	214.715	83.1093	10405	6432.7	105.931	46.4043	1.71163	466.895	0	86.5326
762.915	25183	2009.49	267.254	1043.42	446.27	509.816	3347.57	21.2423	669.587	100.402	16128.4	30906.7	0	0.907792	0.363117	0.181558	673.581	1833.01	1463.54	1.27091	69.7184	15.4325	130.359	0	960.262	1094.8	60950.2	1025.62	116.016	585.707	0	13261.2	44.8449	2225.36	376.189	303.021	128.543	203.89	541.77	267.799	79.341	37856.9	9484.43	80.4303	7.80701	0.181558	1057.21	0	167.034
443.765	30268.2	1461.05	720.339	1295.08	813.299	827.732	6073.43	18.677	3000.21	191.439	11101.8	22875.5	0	0.848956	2.54687	0	893.95	2546.02	949.132	7.6406	582.383	45.4191	73.0102	0	2509.09	2460.27	95596.6	1760.31	344.251	567.102	0	23214.3	90.8382	152.812	529.324	264.45	188.468	423.629	2744.67	175.309	43.7212	12808.6	7247.96	136.682	78.9529	2.54687	985.637	0	104.422
1047	16742	539.638	281.406	652.016	519.222	352.585	855.438	32.0031	313.777	42.3029	6810.77	362009	0.183926	0.919628	0.919628	0.735703	852.679	1343.58	227.332	0.183926	114.586	10.4838	27.9567	0	423.397	1683.66	8700.05	433.881	81.663	418.983	0	32418.7	136.473	279.383	52.051	414.568	81.663	128.38	220.895	149.164	62.9026	60005.2	15630.9	34.3941	5.33384	0.183926	1466.26	0	139.967
489.984	10441.7	2001.7	561.242	1255.01	600.822	573.249	2196.49	63.5956	853.87	66.2639	16395.2	92403.9	1.7789	0.444724	0.889448	0	971.277	4086.13	423.377	1.7789	90.279	40.4699	110.736	0	1805.14	1190.97	38037.3	1319.05	163.658	1769.56	0	20831.8	68.0428	911.24	90.279	335.322	260.608	174.332	1178.52	86.2765	13.7864	63134.4	28626	91.6132	40.0252	0.444724	645.739	0	29.3518
1016.49	10425.6	2813.42	497.724	2294.17	501.836	504.254	3884.57	29.2637	768.594	152.123	17957.5	33031.9	0	1.45109	0	0.483697	707.649	1404.41	2393.82	2.66033	63.1224	11.8506	86.5817	0	871.622	1673.35	55085.3	957.962	67.4757	461.205	0	48864.8	58.0436	514.895	541.982	188.4	354.308	354.308	597.849	167.359	28.78	33104.2	16280.5	69.4105	13.3017	0.967394	497.966	0	198.074
599.808	18962.3	1512.71	385.541	982.593	413.151	425.199	1843.2	12.7175	771.75	85.6757	128556	79155.6	0	1.17135	1.00401	0.167335	408.298	2017.39	937.747	3.34671	66.9341	21.0842	111.78	0	540.66	1396.92	73474.3	958.497	39.3238	218.54	0	7546.15	102.744	359.771	311.746	221.385	241.465	328.145	623.491	239.289	45.0132	27815.5	11346.5	54.886	7.86476	0.836677	780.452	0	136.044
880.415	75347.9	3330.84	361.647	1458.19	407.653	443.258	2707.55	8.00105	456.86	50.0065	40925.4	86222.5	0	1.60021	1.20016	1.20016	1530.6	2342.31	1212.16	7.20094	68.809	40.0052	73.6096	0	372.049	1752.63	20806.7	640.084	114.815	658.486	0	47950.7	281.237	1730.63	298.039	258.434	113.615	84.011	417.655	103.213	26.4035	15549.6	4825.03	136.418	6.40084	0	728.095	0	126.417
1279.05	23374.8	1126.99	640.719	1282.2	651.423	768.404	4378.76	38.9936	646.071	40.5228	19171.1	53588.7	0	0	0.764581	0.764581	1272.26	2226.46	863.976	3.8229	143.741	49.6978	86.3976	0	379.232	2207.35	66117.1	1684.37	95.5726	553.557	0	47106.6	18.3499	142.977	436.576	253.076	64.2248	187.322	853.272	79.5164	25.2312	6514.23	3014.74	52.7561	18.3499	0.764581	650.658	0	76.4581
380.306	34635.5	2028.7	676.232	963.68	560.325	374.213	2047.24	154.321	1234.57	86.7643	5476.75	32497.5	0	1.98697	0	3.31162	1467.05	4075.94	2026.71	3.31162	23.8436	46.3626	33.7785	0	400.043	1830.66	70384.4	704.05	152.997	525.222	0	93213.4	762.996	3431.5	219.229	767.633	117.894	359.641	867.643	74.1802	26.4929	148485	75131.3	63.583	43.051	9.27252	4325.63	0	213.268
533.246	23866.2	2631.63	428.921	1382.61	641.584	599.051	2056.54	28.1554	651.168	75.4804	14300.5	65567.9	0	0	1.1981	1.1981	686.512	3025.81	943.505	1.79715	82.669	44.9288	63.4994	0	959.081	1235.24	59109.6	1535.37	234.229	1074.7	0	27678.6	266.578	1003.41	326.483	652.966	142.574	221.05	331.275	55.1127	13.7782	30137.7	27123.2	129.395	9.58482	0.599051	2281.19	0	81.4709
976.521	36248.2	4045.54	377.63	1046.18	431.424	532.589	3117.92	6.15555	172.088	39.8773	33213.5	79349.9	0	0.535265	0.267633	1.07053	1310.6	2914.79	1367.87	5.62029	98.7565	20.0725	46.0328	0	517.602	510.911	27899.1	1139.58	57.8087	397.167	0	65916.9	60.485	408.14	541.956	199.386	56.2029	73.3314	220.262	99.827	24.6222	11573	2924.42	45.4976	1.33816	0	457.384	0	95.0096
714.168	61840.4	3904.82	634.294	896.001	515.669	523.415	4060.13	18.7516	551.134	68.0765	18896.3	77902	0	3.26115	0	0	920.052	4440.87	2226.14	2.85351	39.1338	17.5287	61.5542	0	648.969	2340.69	46698.5	1506.65	105.987	401.122	0	67175.6	186.293	1489.94	500.587	358.319	98.6498	123.516	174.064	77.86	15.8981	47738.8	8435.37	38.7262	2.03822	0.407644	829.148	0	137.376
526.453	59702	3953.89	405.888	917.941	451.639	442.841	2514.51	16.4232	1300.95	101.472	12982	60791.8	0	0.586544	0.586544	4.69235	1034.08	3777.34	1547.89	4.69235	66.866	21.1156	43.4043	0	387.706	2669.95	101421	826.44	66.866	392.984	0	25430.2	439.321	692.122	432.283	256.32	70.3853	198.252	170.684	48.6831	5.86544	52529.7	29423.4	44.5773	8.21162	0.586544	767.2	0	449.879
590.873	40938.9	3895.85	367.92	1115.69	695.756	668.079	3598.56	48.6743	358.376	93.531	12851.4	83193	0	0.477199	0	2.86319	523.487	2530.11	1298.46	1.9088	95.917	11.93	43.4251	0	437.114	964.419	60791.8	850.369	125.026	449.521	0	28745	102.598	1569.03	278.684	458.111	116.437	97.3486	596.499	101.643	12.4072	29751	13530	35.3127	12.8844	1.4316	886.158	0	46.7655
938.286	55745.3	2132.8	930.547	1078.95	603.637	694.684	1405.86	50.9005	693.967	43.0145	14710.2	45773.9	0	2.15072	0	2.15072	668.875	2372.97	592.883	7.16908	75.2753	28.6763	60.2203	0	374.226	1135.58	72501.6	1444.57	221.525	1482.57	0	102455	17.9227	840.933	299.668	1159.24	119.007	435.88	695.401	70.257	22.2242	16297.5	9249.55	65.9555	24.3749	0	675.327	0	103.952
629.16	15916.8	2661.51	775.077	1290.92	506.053	301.673	3565.88	22.201	347.381	24.8129	16035.7	117584	0	1.30594	1.30594	2.61189	1200.81	6179.07	823.397	8.48863	141.042	39.1783	39.1783	0	297.102	1405.85	59430.2	2848.92	109.699	435.532	0	19063.5	430.961	942.891	509.971	455.774	72.4799	227.887	202.421	45.055	7.18269	48602.6	27839.4	105.781	6.52972	1.95891	1202.77	0	75.0917
903.936	26529.3	2643.11	320.727	948.214	397.778	496.26	1803.73	29.1351	374.422	50.0834	225929	64418.4	0	0.722357	0	0.963143	1397.76	2039.7	836.249	1.92629	56.3439	14.4471	56.5847	0	368.161	1587.98	23271	929.433	84.0342	638.564	0	19941.4	72.7173	639.286	150.491	384.053	166.383	198.889	385.257	69.8279	16.855	49646.9	12645.8	39.2481	4.81572	1.44471	627.247	0.240786	145.916
689.293	57536.3	3504.06	422.249	3150.75	578	626.991	4063.23	7.02153	594.117	124.153	25820.9	83529.2	0	1.5958	0	1.5958	785.773	1000.73	991.472	0.478741	16.2772	12.1281	72.4494	0	1125.36	1585.91	92604.6	358.577	280.223	671.035	0	42976.1	158.463	3738.01	289.957	1002	89.6841	146.175	301.128	121.919	24.5754	50167.2	18549.8	59.3638	3.51077	0.797901	441.399	0	59.8426
635.811	14357.1	5507.02	610.41	882.722	843.166	839.835	4235.81	17.4879	720.751	52.0473	15031.7	107502	0	3.33102	4.58016	3.33102	1043.44	11239.7	1521.03	6.66205	116.586	31.2284	96.5997	0	864.817	1010.97	26221	2637.76	391.812	993.895	0	125681	644.97	6643.31	280.222	948.509	112.838	188.203	343.512	39.9723	5.41292	49441.6	26448.3	60.7912	7.49481	0.832756	1846.22	0	198.196
798.956	9706.88	1197.47	185.641	664.777	103.367	116.979	1842.8	27.0757	262.979	61.631	164251	26428	0.14959	0.598359	0	0.747949	976.522	3408.25	409.278	2.8422	25.5798	26.9262	54.1515	0	229.919	1496.5	34262.2	781.008	47.5695	132.686	0	36252.3	39.0429	305.163	227.526	214.213	85.1166	205.387	220.346	132.537	36.6495	72171.2	24426.8	38.8933	2.8422	0.14959	417.954	0	78.9834
392.969	15076.6	2818.46	272.855	947.564	396.382	384.655	6761.95	477.691	1735.64	85.2182	4275.77	17429.1	0	1.56364	0	0.781819	1393.2	2585.47	397.946	2.34546	304.127	58.6364	38.3091	0	367.455	7217.75	29666.9	404.2	296.309	1477.64	0	98965.7	36.7455	5105.28	120.4	1258.73	107.109	232.2	4088.91	435.473	109.455	70205	29606.7	26.5818	106.327	6.25455	592.619	0	22.6727
563.448	57952.9	2890.1	219.966	597.051	180.576	173.494	3045.89	16.8183	427.097	20.8016	103919	104152	0	1.32776	0	0.442588	701.502	2231.97	373.987	0.885176	21.6868	2.21294	29.6534	0	346.546	2562.58	83142.8	609.886	25.2275	142.956	0	71456.7	60.192	1052.03	179.248	239.44	89.4028	194.739	65.503	60.6345	25.2275	65333.5	12010.1	15.048	0.885176	0	330.613	0	39.3903
587.864	22847.1	2619.03	455.734	732.122	353.302	293.64	2927.05	7.90706	1096.93	67.21	15697.3	80481	0	1.79706	0.359412	3.95353	415.121	4361.1	717.746	2.15647	92.0094	32.7065	42.0512	0	457.531	1927.53	56664.2	855.041	218.882	601.296	0	33305.6	47.8018	507.49	283.217	541.634	123.278	236.134	180.065	93.8065	19.7677	55456.2	21800.8	118.965	6.46941	0	856.838	0	224.273
502.943	30851.8	1734.64	448.426	1122.3	641.874	490.758	1099.16	36.9176	258.423	50.7002	113953	65866.9	0	0	0	0.98447	619.232	3397.9	330.29	0.492235	46.7623	19.6894	113.214	0	425.783	3272.87	5121.21	1393.52	253.993	735.891	0	28508.3	63.0061	270.729	127.489	509.955	324.875	829.416	473.038	145.209	65.9595	52497.8	13640.8	58.576	10.3369	0.98447	2203.24	0	48.239
770.875	14333.8	1533.25	440.016	632.807	560.983	729.58	1946.05	14.3648	396.922	56.7031	14462.3	58314.2	0	0.756041	0.756041	1.51208	1131.79	3055.92	1571.05	3.78021	81.6525	16.6329	44.6064	0	629.026	1004.02	28371.2	1047.87	276.711	1171.86	0	68445.2	90.725	1410.02	227.568	983.61	129.283	70.3118	685.729	82.4085	23.4373	21984.2	8054.11	77.1162	7.56041	0	833.914	0	80.8964
648.659	36032.6	1404.26	1575.07	1615.84	707.636	823.393	3613.17	30.6503	1264.7	69.3352	11839.1	37993.3	0	3.57091	0.297576	2.38061	2058.93	3414.69	620.744	3.57091	174.38	23.8061	52.9685	0	1733.98	3261.14	39364.9	958.79	550.516	617.173	0	63430.1	24.9964	2788.59	275.555	882.016	134.802	125.577	1086.15	72.9061	22.0206	10519.3	5417.97	63.0861	17.557	0.297576	427.914	0	38.9825
554.47	37062.6	3234.45	250.333	677.236	182.686	182.303	3274.2	7.64375	324.477	30.575	118279	113075	0	0.382188	0	1.91094	564.491	3465.68	522.068	1.52875	18.7272	9.93688	34.7791	0	242.307	601.181	36554	506.016	56.946	280.526	0	41147.5	5.73281	485.378	235.81	204.853	28.6641	78.7306	107.777	72.9978	11.8478	77884.1	24567.4	31.3394	0.382188	0	181.157	0	41.6585
947.13	21194.4	4185.04	601.548	1112.51	617.666	855.255	3925.21	29.3359	1074.79	55.7705	15394.3	52642.5	0.322373	0.967118	0.644746	0.644746	841.071	3582.85	1537.4	3.5461	177.305	41.5861	79.9484	0	618.311	1337.85	91162.8	2756.61	191.167	1440.04	0	35217.3	26.1122	2007.42	384.913	678.917	128.304	170.858	756.287	98.9684	22.5661	33492.3	25067.4	53.1915	16.1186	0	507.415	0	143.778
754.14	185424	6895.56	352.512	926.758	305.566	284.189	4548.28	11.3173	356.284	24.3111	12050.4	61163.9	0	3.35326	0	2.09579	750.711	2315.01	585.563	5.44905	38.5625	7.964	33.9518	0	264.488	1574.36	79859.2	769.154	43.5924	148.801	0	46581.4	105.209	412.032	298.44	138.322	30.5985	49.8798	70.4185	47.784	12.1556	26030.5	5838.87	36.4667	2.09579	0	763.286	0	49.0414
685.185	39233.5	4893.15	255.785	618.99	319.427	573.184	5394.18	11.3502	205.519	18.2414	31658.1	188599	0	0.405364	0.405364	0.810728	1197.04	3826.23	772.218	4.05364	71.7494	10.1341	192.548	0	1002.46	1152.04	30170	1977.36	46.2115	965.171	0	55156.6	102.557	402.526	154.038	149.174	98.9088	51.4812	261.865	57.967	13.377	57845.4	11458.8	30.8076	2.83755	0	402.121	0	61.2099
915.246	51173.1	3567.25	478.417	978.081	548.385	485.744	6372.55	14.6529	664.509	42.4934	22128.1	59690.4	0	2.93058	0	1.46529	1170.4	3076.01	1525.73	6.22748	76.5614	25.6426	88.2837	0	513.584	564.137	35379.4	1365.65	51.2852	576.225	0	43604.1	86.0858	645.094	364.125	102.204	54.5821	91.2143	317.235	50.9188	12.8213	45834.6	10820.4	50.5525	3.66323	0.732645	1056.11	0	504.792
631.384	38040.3	3266.82	442.859	1023.88	605.152	629.019	4285.13	19.3585	378.95	36.5955	20736.7	97836.6	0	0.53037	0	0.795555	694.785	2513.42	1307.36	1.59111	59.4015	13.7896	63.6444	0.265185	504.912	1108.74	51132.5	1360.13	130.471	655.272	0	60220.4	54.3629	1237.88	331.481	302.576	70.5392	99.1792	293.03	127.289	22.5407	27819.8	7688.51	31.8222	3.18222	0.795555	725.281	0	68.6829
792.704	32116.5	3470.78	711.618	549.136	335.751	438.23	2568.03	7.0791	459.467	36.7439	17058.6	71802.6	0	2.3597	1.0113	1.6855	710.607	3823.39	1147.49	4.3823	38.4294	35.3955	72.4765	0	471.94	2361.38	35646.6	1407.05	81.9153	598.689	0	68021.4	56.2957	530.258	378.9	213.384	75.8475	240.352	138.211	101.467	22.9228	109237	36333.6	41.4633	3.371	0	1083.78	0	138.885
276.098	29434.8	2141.27	478.899	1160.18	1002.63	321.604	1307.71	15.7796	255.981	31.5593	176726	35440.6	0	0.751411	0	0.751411	1513.84	6786.24	323.858	3.50658	33.8135	21.29	86.9132	0	447.09	2017.54	36376.6	3916.35	72.3859	302.067	0	149728	581.091	209.143	148.278	157.295	181.841	269.506	267.753	39.3239	12.774	73605.7	29895.1	37.0696	3.00564	0.751411	2376.71	0	224.421
607.808	13278.8	3258.02	303.935	3427.61	922.763	440.182	1084.26	12.3861	294.884	45.7332	54803.2	127530	0	1.42916	0.476388	1.90555	2412.43	2905.01	1104.27	3.8111	387.78	12.8625	45.2568	0	239.147	1424.4	30989.5	957.54	134.341	496.396	0	122261	756.98	736.019	221.997	534.507	126.719	198.654	415.41	103.853	24.7722	56427.2	23135.3	29.0597	3.33472	0	3696.29	0	151.968
691.481	6859.2	1241.24	455.934	575.092	349.229	289.482	2030.92	15.8205	558.262	50.8276	174141	44590.8	0	1.00982	1.00982	1.85134	648.136	3435.07	600.338	5.0491	30.9678	14.4741	33.6607	0	407.799	1251.33	25710.7	611.109	98.6257	346.2	0	65333.6	115.961	822.162	618.01	198.598	100.14	172.174	178.738	32.4825	4.88079	74342.4	37109.5	69.341	2.52455	0.336607	1171.56	0	85.4981
318.718	24115.1	2913.08	1290.5	1063.86	564.556	690.401	10326.9	20.9742	714.871	60.0095	4904.47	27295	0	1.74785	1.74785	0.582617	1803.78	3060.49	806.924	6.9914	31.4613	60.5921	37.8701	0	1836.41	1731.54	16994.3	367.049	365.301	949.665	0	136450	66.4183	1486.26	287.23	991.614	118.854	240.621	484.737	97.8796	19.2264	12547.8	5058.28	61.7574	6.40878	1.74785	661.853	0.582617	189.35
815.76	37909.3	11707.3	463.54	1371.87	562.114	732.816	17499.1	6.25106	305.34	30.7744	41526.3	298671	0	0	0	3.8468	2308.08	5986.11	977.088	3.8468	215.902	7.21276	69.2425	0	1764.24	402.472	87159	9669.91	65.3957	352.944	0	27293.6	160.604	1004.5	224.076	96.1701	47.1234	76.4552	390.451	63.9531	16.3489	6556.88	1703.65	24.5234	4.32766	0	487.102	0	86.5531
518.958	22883.5	633.743	756.739	612.896	514.221	551.05	1073.61	66.7097	979.799	93.1157	8009.34	32602.3	0	2.77957	0.694893	1.38979	619.845	3032.51	510.052	7.64383	95.2004	61.8455	59.0659	0	608.032	829.703	73948.5	874.176	426.664	614.286	0	78376.3	247.382	4341.69	250.162	2670.47	179.282	400.953	435.003	71.574	8.33872	20628.6	12937.5	124.386	33.3549	0	1168.12	0	130.64
685.187	12022.1	3283.56	301.507	1126.8	359.461	459.963	2873.49	75.5601	612.55	81.4289	22579.3	73735.7	0	0.733593	0	2.20078	1322.67	4997.97	1244.17	2.20078	50.6179	29.3437	67.4906	0	596.411	1431.24	19614.8	836.296	167.259	787.146	0	42814.7	89.4984	1250.04	241.352	389.538	194.402	134.248	780.543	68.2242	19.0734	95248.3	42078.9	56.4867	8.80312	0.733593	565.6	0	85.0968
696.278	26527.4	4488.92	436.164	995.087	676.026	897.785	3587.18	26.5885	667.54	52.0455	28304.8	154706	0	2.82856	2.82856	1.13142	1383.17	7893.94	1278.51	3.39427	113.708	28.8513	102.96	0	808.402	1445.39	41709.9	3135.18	121.062	715.626	0	37564.4	28.2856	1880.99	303.222	347.913	166.319	177.068	646.043	48.6512	9.05139	38344.5	13859.9	47.5198	11.3142	3.95998	3821.95	0	251.742
453.533	33366.7	2378.1	540.286	736.489	310.356	402.458	3746.65	27.2413	758.217	92.7502	27089.5	109722	0	2.27011	0.648603	0.648603	897.018	2668.68	968.688	1.94581	42.8078	19.1338	92.1016	0	386.892	1352.99	44239.9	1484.98	119.343	478.345	0	21967.5	96.6418	952.149	182.906	187.122	87.8857	141.395	947.609	153.395	26.5927	35896.3	12789.8	32.1058	7.45893	0.972904	415.106	0	155.016
636.905	23084.1	1248.54	735.205	2006.37	644.718	514.209	2517.97	30.8873	1203.74	82.2212	29507.8	75019.2	0	0.870065	2.17516	0.870065	1866.29	1934.59	653.419	4.78536	68.3001	71.7804	50.8988	0	339.325	1622.24	17192.5	465.485	93.532	338.02	0	32303.8	642.543	597.3	170.533	296.692	84.3963	185.324	468.53	76.5657	15.6612	53434.6	25066.1	61.3396	4.78536	1.74013	1900.66	0	143.561
1014.87	20603.5	3876.98	474.049	686.442	688.533	562.353	5451.1	24.8644	391.788	46.243	24214.6	86731	0	3.48566	0.697131	1.39426	1316.18	10771.1	1260.18	5.57705	115.027	25.0967	75.9873	0	908.13	1271.57	42644	2480.86	193.803	696.667	0	26400.4	154.066	1040.82	308.597	492.872	149.651	141.053	368.085	92.0213	8.59795	66437.3	11850.8	60.6504	8.36558	0.232377	1259.48	0	180.325
677.053	25789.9	2700.4	465.796	1491.76	453.675	550.932	3099.24	10.3895	429.144	51.6589	19076.3	70689.5	0	0.288597	0.865791	2.59737	1513.11	3234.88	997.969	4.61755	66.3773	14.1413	57.7194	0	505.911	1447.89	39036.8	1166.51	93.794	407.499	0	19638.5	156.997	1225.67	267.241	230.3	81.3844	103.606	469.259	37.229	6.63773	37461.3	17555.9	56.8536	9.8123	0	853.67	0	116.882
348.513	43290.2	1015.24	303.175	1004.45	263.492	339.365	1465.08	21.2699	528.254	48.8889	13469.2	37572.7	0	0.634921	0.634921	0.634921	541.905	2481.59	262.54	2.53968	42.8572	9.84128	41.2699	0	278.73	762.223	25523.2	673.651	144.445	256.508	0	51523.5	21.2699	196.191	573.016	544.445	122.54	235.556	104.445	53.6508	12.6984	106142	40342.9	77.1429	2.22222	0.634921	792.699	0	206.349
735.309	23152.8	3998.38	432.841	896.181	331.043	595.838	4456.46	6.26135	274.489	39.9918	29346.3	87965.7	0	1.21187	0.605937	1.41385	1131.28	2700.26	1724.5	3.63562	78.9738	14.9464	63.4214	0	618.864	479.7	33405.1	1619.67	94.3242	775.195	0	28712.7	40.3958	716.419	323.166	393.657	114.32	93.7182	239.345	55.9482	9.29103	28880.2	15650.9	46.8591	3.8376	0.605937	353.261	0	71.2986
657.966	40137.7	1500.31	600.518	1058.13	368.149	365.774	1971.38	20.5847	612.394	51.0658	14891.8	65407.8	0	1.18758	0.395859	0.395859	889.1	3876.65	326.584	1.9793	34.8356	18.2095	39.1901	0	371.712	670.19	43191.4	1345.92	337.668	411.694	0	32202.4	129.842	2563.98	133.009	670.19	88.2766	192.783	216.139	27.7101	6.72961	65500	30981.9	39.9818	4.35445	0	1212.91	0	65.7126
366.276	15445.1	907.778	1011.64	607.992	680.413	597.326	2215.27	17.9647	792.131	60.0694	7903.34	30175.6	0	0	1.12279	0.561397	593.396	1942.99	290.803	2.80698	80.2797	30.3154	112.279	0	408.135	6938.86	40483.4	1287.28	633.817	1131.78	0	73134.3	116.77	1639.28	310.452	1129.53	117.332	222.313	400.276	51.0871	7.29816	14489.1	6865.88	45.4731	13.4735	0.561397	670.869	0	179.647
695.763	36037.9	4553.14	271.868	894.887	527.015	532.781	5368.46	18.163	386.035	36.0376	16266.2	93885	0	1.15321	0	1.72981	992.044	3093.18	849.912	2.30641	104.077	11.532	72.3636	0	604.856	1737.01	30001.5	1628.61	312.518	546.331	0	70617.4	88.5085	299.257	164.043	155.394	191.144	99.4639	314.537	67.4625	12.1086	75238	12761.7	30.8482	3.17131	0.576602	640.029	0	74.67
713.673	153220	4111.88	292.296	699.308	259.717	242.28	2775.67	15.6014	418.025	26.1552	15508.2	37397.4	0	0	0	1.83545	702.061	1748.27	788.328	2.29432	45.8864	14.2248	33.9559	0	269.812	1164.6	51265.6	641.491	68.3707	172.992	0	37806.7	60.1111	558.896	322.122	298.261	82.1366	109.668	109.668	80.3011	21.1077	83308.5	13445.2	28.9084	6.42409	0.917727	366.173	0	43.1332
663.67	22594.3	2658.99	422.382	1120.13	516.001	458.586	2583.3	11.3367	761.75	46.8094	19437.2	95881.1	0	0.365699	0.365699	0	562.445	4698.5	905.104	1.82849	63.6316	10.2396	53.392	0	580.729	1049.92	84317.3	2444.7	83.745	358.019	0	16208.9	257.452	224.173	334.98	328.397	62.1688	174.804	202.597	84.4764	19.382	66695.8	18908.4	66.9229	4.75408	0.365699	1180.11	0.365699	219.419
726.356	37483.1	2056.83	813.531	1306.94	838.984	453.267	1935.44	46.012	771.435	52.8648	11797.7	46005.1	0	2.93694	1.95796	2.93694	843.879	4760.77	1120.93	1.95796	90.066	12.7267	33.2853	0	335.79	1753.35	104168	2646.18	85.1711	560.955	0	82930.2	1250.16	653.958	460.12	481.657	160.552	305.441	249.639	78.3183	25.4534	80277.2	35456.6	59.7177	9.78978	0	1639.79	0	96.9189
705.823	38018.3	3142.13	495.21	1103.56	689.29	599.067	3087.3	9.86358	557.002	32.2017	71685.3	107151	0	0.290105	0.580211	0.870316	1121.26	5264.83	846.817	3.48126	107.919	19.4371	76.0076	0	656.798	1333.61	31794.7	2146.2	115.172	846.817	0	59289.7	137.22	1232.66	173.193	297.358	127.066	126.196	484.766	167.391	31.6215	58114.2	17572.5	36.8434	6.96253	0.290105	1220.76	0	81.8097
736.552	71652.3	8380.33	646.622	2615.28	1088.65	725.429	5207.84	4.54656	215.204	36.8777	37157	106284	0	2.02069	0	2.02069	2178.81	7804.93	1393.77	8.58795	112.654	20.2069	81.8381	0	718.862	449.605	68620.3	4114.13	123.262	477.389	0	49904.1	96.4882	674.407	474.358	204.09	106.592	136.397	177.821	56.5795	18.1863	19977.1	5708.97	43.4449	2.02069	0	1338.21	0	44.4553
552.289	61447.3	5542.43	591.279	945.509	519.25	781.026	4383.53	23.1136	333.804	54.8277	24584.8	95480.3	0	3.76268	0	7.52537	862.73	4154.54	3282.14	4.83774	82.7791	28.4889	109.655	0	1098.7	1298.66	31956.5	1441.11	210.71	1170.19	0	39171.7	37.0893	1832.96	677.283	341.329	140.294	135.994	278.976	76.8663	16.1258	15326.5	3481.02	72.0285	6.45032	0.537526	980.986	0.537526	303.702
699.153	50895.8	1802.88	883.147	957.843	379.072	395.841	1695.15	22.8663	383.137	64.0256	9397.53	36675.5	0	1.52442	0	0.50814	727.656	3528.52	830.808	3.04884	62.5012	31.5047	34.5535	0	266.773	2149.43	27082.3	1587.94	69.107	895.342	0	45564.9	87.4	199.699	475.619	314.538	147.36	130.592	370.942	47.257	16.2605	21164.5	10415.3	64.5337	8.63837	0	919.733	0	290.148
279.098	28937.5	1757.26	1229.98	1123.7	934.867	321.941	1892.43	177.48	1523.03	90.8038	74725.4	34161.8	0	1.03186	2.06372	0	657.296	5145.89	467.433	2.06372	121.76	99.0587	43.3382	0	365.279	4787.84	31039.4	1576.68	307.495	865.732	0	39162.3	86.6764	2208.18	119.696	499.421	98.0269	193.99	1532.31	27.8603	5.15931	61399.9	64091	111.441	127.951	6.19117	2146.27	0	141.365
375.341	251730	2857.4	748.76	1131.4	351.44	312.901	2026.97	43.1271	803.816	48.6327	7363.72	41925	0	1.8352	0	0	977.242	3053.77	857.036	2.75279	39.4567	50.4679	103.689	0	190.86	1663.6	60924.8	609.285	33.9511	316.571	0	48273.9	177.096	385.391	844.19	97.2654	87.1718	241.328	159.662	134.887	37.6215	29260.4	12418.8	54.1383	1.8352	0.917598	838.684	0	56.8911
892.857	137098	2455.58	402.777	1500.8	367.313	515.85	5657.53	4.37551	564.441	64.9418	17080.1	38127.7	0	1.15145	0.92116	0.69087	1882.39	914.482	461.962	1.84232	32.9315	36.3858	179.396	0	455.974	881.09	31136.1	301.68	99.0247	357.41	0	11843.4	42.3734	1159.28	241.574	259.767	157.288	143.931	954.091	233.284	181.699	28333.3	10031.2	114.684	4.37551	0	1067.85	0.23029	98.7944
860.28	9327.48	1997.13	455.46	1147.15	652.007	793.748	2856.07	17.4813	628.383	96.3836	14738.7	84166.5	0	0.472469	0	0.472469	697.836	5187.23	594.838	1.88987	205.524	32.1279	83.627	0	764.927	942.103	9922.32	2115.72	199.854	1378.19	0	55128.1	24.0959	391.677	114.81	565.545	107.723	314.192	713.428	47.2469	14.6465	60131.6	60276.6	56.6963	26.4583	0	913.755	0	42.9947
695.447	42805.3	713.532	413.422	1351.68	380.234	283.516	808.827	7.11161	194.384	45.9884	10146.8	31211.4	0	0	0	0	1279.62	2590.05	206.237	0	44.092	8.05983	60.2116	0	299.636	2062.37	2768.79	934.466	35.0839	303.903	0	33373.4	160.248	18.4902	55.4706	92.925	84.8652	98.1402	301.058	135.595	65.9009	57781.4	15936.2	82.9688	1.89643	0.474107	1397.19	0	116.156
658.94	51344.4	6070.8	393.443	1190.01	415.154	440.144	12290.9	17.6495	397.504	40.1409	29403.9	121286	0	0.312381	0	3.27999	994.776	5839.49	884.974	3.43619	70.4418	7.34094	63.2571	0	710.353	879.507	86521.4	2247.73	85.9046	427.493	0	30606.1	180.556	1295.6	229.443	182.43	59.0399	92.6208	206.952	101.992	22.6476	38747.7	10757.6	37.0171	1.87428	0.312381	297.855	0	75.2837
630.697	72586.5	4265.24	499.889	1023.15	510.678	700.385	6444.62	12.5871	259.835	24.2752	27475	114541	0	1.79816	1.79816	0.899082	1282.99	5643.54	1661.5	4.49541	89.0091	15.2844	45.8532	0	1081.6	517.871	89055.8	5217.37	65.633	406.385	0	58013.2	203.192	555.632	446.844	159.137	79.1192	72.8256	149.248	123.174	34.1651	20579.1	5699.28	34.1651	1.79816	0	578.11	0	118.679
348.452	12345.4	3796.74	1373.77	974.433	1480.92	612.875	162.663	93.2804	602.854	67.0694	268019	32865.5	0	0	0	0	639.857	6262.12	185.019	2.31274	27.7529	34.6911	56.2766	0	489.529	4177.58	2288.07	964.412	348.452	561.995	0	100182	48.5675	905.051	39.3165	636.003	291.405	1224.98	1094.7	16.1892	4.62547	69930.2	35860.5	85.5713	46.2548	2.31274	8160.88	0.770913	75.5494
803.399	55789.4	4929.9	474.097	1366.63	523.504	401.511	4190.62	11.2844	255.271	56.1169	27375.9	68206.3	0	1.06744	0	0.457475	1254.85	1186.23	1820.14	3.04983	45.7475	20.5864	55.202	0	506.272	1493.96	32283.4	837.789	20.4339	257.558	0	24044.1	53.6771	30.1933	506.577	94.5448	106.744	118.181	322.825	120.316	20.4339	44309.5	12778	49.2548	3.6598	0	558.119	0	89.5126
509.017	15890.2	1822.24	563.982	1647.27	485.806	361.098	2469.98	30.7119	549.092	76.3144	12595.6	51149.3	0	0	3.72266	2.79199	1358.77	3566.3	843.181	2.79199	69.7998	19.5439	79.1064	0	331.316	2232.66	45491.8	912.05	118.194	1120.52	0	19412.7	671.939	855.28	161.005	429.036	131.224	148.906	400.185	34.4346	5.58398	45664.9	36574.2	57.7011	10.2373	0.930664	1220.1	0	215.914
714.59	38898.8	2709.41	319.407	1019.97	264.766	260.768	2256.73	13.3271	286.533	33.3178	21304.8	138513	0	0	0	1.33271	817.397	2389.11	677.463	2.66543	31.0966	11.9944	44.4238	0	344.728	609.05	21681.9	869.373	101.73	342.507	0	37032.1	73.7435	247.885	246.552	156.816	79.9628	150.152	142.156	65.3029	19.5465	59690.9	21602.8	27.5427	3.99814	0	820.063	0	64.4145
490.614	140393	2715.69	480.482	1540.59	498.669	253.441	1522.41	55.1469	867.683	69.8136	6811.23	39322.7	0	1.17334	1.76001	0	1060.7	5124.55	282.188	6.45336	29.3334	23.4668	26.4001	0	292.748	3535.85	64825.7	642.402	45.1735	225.281	0	14764.7	648.269	587.842	187.147	229.974	148.427	626.562	265.174	68.6403	14.0801	9279.93	3036.01	65.7069	3.52001	0	2599.53	0	132.587
697.644	44828.1	5654.69	527.396	2124.75	1058.93	816.044	4148.87	11.3033	388.172	38.8724	28893.2	88415.1	0	1.65414	0.551381	1.92983	1473.57	6804.87	1516.02	3.85967	108.898	19.2983	82.7072	0	690.605	1497.55	68636.5	3849.47	121.58	764.766	0	79683.7	95.6646	529.326	365.014	317.871	158.522	206.492	317.32	86.0155	20.6768	25184.9	7822.72	41.3536	4.96243	0.275691	1646.15	0	58.7221
522.704	28663.2	3133.53	582.11	929.366	957.999	866.616	4743.7	17.3628	507.785	60.0082	14011.2	106786	0	1.82766	0.30461	2.13227	1002.17	3755.24	816.356	7.91987	82.5494	19.1904	78.8941	0	962.569	1046.34	32326.8	1049.69	543.425	954.953	0	101340	50.5653	9333.26	177.588	1276.01	126.413	127.936	382.286	79.1987	14.3167	25948.8	9467.9	54.8299	4.26454	0.30461	924.492	0	82.854
900.649	45314.2	2876.96	546.194	1276.12	356.771	190.135	1818.04	28.4847	384.544	54.8331	11235.8	43034.7	0	2.84847	0	0	866.647	2021.7	857.39	2.13635	64.8027	12.8181	69.7875	0	231.438	1203.48	19162.4	528.391	39.1665	242.12	0	32646.3	134.59	96.848	414.453	69.0754	84.742	109.666	275.59	117.499	21.3635	48674	16068.9	55.5452	7.8333	0	546.194	0	111.09
620.486	52276.7	3587.33	819.751	1820.67	339.828	293.13	1997.9	25.881	562.63	70.3287	33048.9	58471.3	0	1.68789	0	0	1242.85	4281.61	2067.1	2.25052	24.7557	16.3163	60.764	0	221.676	1801.54	31918.5	863.637	51.7619	358.395	0	19224.5	1129.2	313.947	432.1	261.623	105.774	277.376	243.056	51.1993	5.06367	38619.5	18410.4	59.6387	7.87682	0.56263	1657.51	0	135.594
368.292	93967.2	3101.75	416.335	1074.38	421.659	247.033	4359.27	44.7214	1193.64	77.7301	21398.1	51618.1	0	4.25918	1.0648	3.19439	1424.7	3561.74	1048.82	2.12959	38.3327	27.6847	111.804	0	489.806	2404.31	91581	988.131	59.6286	445.085	0	30134.8	470.64	2274.4	441.89	252.357	120.322	136.294	281.106	59.6286	10.648	48064.9	24575.5	64.9526	8.51837	0	1457.71	0	149.071
995.477	26320	2768.57	832.945	2360.2	999.766	593.14	1756.44	14.0948	513.012	78.3903	11948.9	95176.8	0	3.08927	3.28235	0.965398	1872.1	5601.05	874.844	2.89619	70.474	23.7488	30.5066	0	401.219	2760.46	48672.5	1444.24	195.59	344.647	0	52987.2	260.078	884.111	271.277	528.845	128.784	287.495	380.946	58.31	9.65398	60935.3	28040.2	42.2844	7.91626	0	1629.4	0	174.544
928.742	28295.4	1917.93	1013.46	933.283	430.312	486.059	2194.15	63.8892	936.415	67.6473	11828.9	62318.2	0	2.50546	1.25273	1.25273	1020.35	1592.22	688.374	6.89001	48.2301	19.4173	57.6255	0	370.181	637.639	49392	828.68	279.358	580.013	0	19681	474.784	3261.48	272.468	894.448	148.448	373.313	317.567	87.0646	20.67	56944.7	37961.4	59.5046	10.0218	0.626364	1537.1	0	112.119
576.518	54103.5	4195.71	365.409	897.701	320.774	322.439	3308.67	13.3239	344.091	31.6444	15710.6	80355.4	0	1.66549	0	1.33239	670.861	5355.56	1422.66	2.66479	53.962	17.3211	62.9556	0	452.681	1073.24	31902.2	1208.48	58.9585	600.244	0	53767.8	138.902	350.42	380.732	189.2	83.6078	101.595	158.888	37.9732	7.99437	56259.7	14142.4	50.631	3.99718	0.333099	428.365	0	51.2972
618.549	29285.7	1575.82	423.538	734.352	476.933	274.558	1697.45	12.1952	318.065	57.6802	129646	82430.3	0	1.97761	0	0	410.683	4424.9	864.214	1.97761	57.021	12.8544	29.0049	0	454.191	1910.37	46487	1446.29	112.064	436.062	0	97338.8	155.572	246.871	413.979	352.344	115.69	124.26	161.834	117.008	19.1169	33699.4	10305.6	106.132	4.61442	0	1239.96	0	98.8804
445.205	49435.4	748.34	240.105	636.237	353.285	178.125	749.418	13.2044	213.965	14.5518	402766	96625.3	0	0.538956	0	0	388.048	3550.1	295.887	1.88634	14.5518	8.35381	16.1687	0	171.118	1864.79	11523.1	373.496	26.9478	140.398	0	22460.7	20.4803	98.8984	71.6811	47.6976	67.1	87.8498	204.803	5.12008	1.61687	59008.6	13932.5	21.0193	0.269478	0	805.2	0	21.0193
834.884	47133.6	482.658	350.19	1897.36	541.737	199.62	1032.35	2.81326	495.624	88.5567	5701.39	14949.6	0	0.244632	0.244632	0	1537.51	1949.23	198.274	4.03642	27.3988	36.0832	208.549	0	576.964	2914.91	27242.4	575.741	8.07285	132.59	0	38690.6	338.203	28.6219	105.192	46.847	101.155	255.273	400.829	163.292	70.2093	107176	10235.3	63.8489	3.30253	0	2242.29	0	48.6817
669.604	36927.8	1204.97	573.67	2847.16	916.838	187.864	565.272	25.3242	392.783	68.4786	8959.85	22963.6	0	0.51682	0.646025	0	1807.71	1165.56	552.222	4.00535	30.4924	12.5329	87.3426	0	405.574	1320.99	13684.9	251.433	15.6338	258.927	0	74301	406.996	40.8288	330.765	109.178	206.211	487.49	270.297	386.194	144.71	124854	34144.6	74.1636	3.48853	0.646025	1791.17	0	222.491
481.618	56578	1209.74	821.14	826.731	685.348	423.75	1850.36	23.9632	261.599	49.524	22528.6	42751.6	0	0.399387	0.798774	0.399387	712.107	5335.81	405.378	1.19816	25.1614	24.3626	67.097	0	345.47	1926.24	25911.4	934.965	79.0787	337.882	0	91338.6	10.3841	345.071	667.775	268.788	148.173	128.203	314.318	77.8805	30.3534	46535	13988.9	74.6854	7.58836	0.399387	873.859	0	160.953
682.652	27575.8	3052.8	330.237	760.354	378.534	288.009	4745.45	10.3673	282.699	38.6878	26620	177366	0	0.505723	0	5.56295	525.193	4740.65	629.878	3.2872	33.6306	6.82726	29.8377	0	449.588	1581.14	44683.7	1056.46	39.9521	402.808	0	74501.3	65.9968	175.992	247.551	176.75	97.8574	68.0197	217.714	85.2143	17.9532	49336.8	10089.9	66.7554	4.80437	0	582.846	0	40.9636
651.417	28325.8	2454.45	242.337	396.594	238.568	233.387	1634.18	19.7826	243.985	42.1557	14740.6	143845	0	0	0.235507	2.11956	394.474	849.944	522.825	0	31.7934	4.00362	46.1594	0	227.735	690.977	27218.9	516.938	39.8007	312.047	0	20078.8	48.7499	54.4021	168.623	113.985	79.6013	62.1738	230.797	106.214	27.5543	46685	15426.4	40.2717	1.64855	0	236.92	0	42.3912
418.719	13834.9	1092.1	1522.77	607.463	687.121	322.233	1937.51	30.8357	933.807	52.4206	23639.1	73704.9	0	0.513928	0.513928	0.513928	616.713	5790.42	518.039	5.6532	187.07	34.9471	81.2006	0	336.109	1618.36	33532.2	1637.37	157.262	394.183	0	29013.8	339.192	402.405	285.23	246.171	129.51	328.4	523.178	32.8914	5.13928	58157.1	47198.6	56.0181	10.2786	0.513928	1145.03	0	172.68
1898.13	66740	353.524	827.377	1067.57	833.44	224.334	530.286	60.1644	550.341	87.215	4755.78	31305.5	0	0.932781	0.466391	0	1165.98	5009.5	98.4084	5.59669	83.0175	58.7652	69.0258	0	312.482	1951.38	36277.7	1033.05	40.1096	238.792	0	23452.9	579.723	30.3154	88.6142	140.384	136.652	225.267	724.304	116.131	23.3195	17533	4638.72	155.308	17.2564	0.466391	1371.65	0	64.3619
517.015	50706.8	1574.62	322.886	845.695	302.539	273.789	4305.44	18.1347	325.097	42.904	21660.3	64250.3	0	1.32693	0	0.884618	573.675	4213.88	537.406	1.76924	42.0194	11.9423	37.154	0	489.194	979.273	52091.6	1156.64	99.0773	218.501	0	17250.9	232.655	521.483	394.982	218.501	60.5964	92.0003	177.808	40.2501	14.1539	17994	4457.59	38.0386	3.09616	0	477.694	0	55.2886
648.162	47793.1	2738.7	645.973	1333.15	298.484	319.645	2980.38	26.7299	311.849	54.5735	17237.4	48714.1	0	0	0	0	946.684	1809.84	994.575	2.22749	65.711	55.6873	49.0048	0	299.598	1581.52	44713.6	879.859	70.166	361.967	0	32034.7	47.8911	242.797	290.688	165.948	230.545	140.332	204.929	23.3887	1.11375	75992	29975.4	110.261	2.22749	0	512.323	0	46.7773
476.885	15784.3	2787.11	665.732	1079.81	555.531	831.446	8260.18	46.0544	898.882	52.2223	13232.8	73436.5	0	0	0	0.4112	642.294	6410.6	1069.12	5.3456	114.725	73.1935	83.8847	0	866.809	736.458	82513.4	1771.86	301.821	2509.14	0	130293	25.9056	2382.49	345.408	1266.08	123.36	237.673	584.315	43.9984	9.45759	12177.7	7256.44	134.873	34.1296	1.6448	727.823	0	106.501
538.428	18484.4	956.738	527.341	702.922	584.076	323.093	1371.21	73.4574	486.73	56.7354	7432.34	45331.6	0	1.79164	0	0	833.115	5351.05	381.023	1.19443	47.18	12.5415	67.4853	0	484.939	6396.77	9665.92	714.866	85.4017	684.408	0	74060	48.3744	108.096	86.5962	468.814	404.912	542.271	551.827	126.61	25.083	135438	36272.4	62.1104	8.36101	0.597215	1974.99	0	236.497
488.68	25653	2381.7	261.78	564.561	335.673	471.293	2451.54	12.6159	316.749	24.3306	12570.8	55604	0	1.80227	0	0.901134	721.358	2211.83	705.138	3.15397	93.718	5.85737	38.7488	0	483.909	1362.52	19215.3	2550.21	32.8914	1075.95	0	25458.4	40.1005	136.071	113.993	154.545	165.809	84.2561	362.707	76.1458	18.4733	75772.8	16772.8	25.6823	3.60454	0	935.377	0.450567	90.564
812.286	23668.5	2927.03	293.194	654.637	438.972	585.843	3153.61	9.28176	247.877	62.7883	14572.4	48444.8	0	0	0	0	583.113	1925.69	958.205	1.63796	73.1621	14.7416	54.0526	0	760.558	1099.07	19736.3	1285.25	473.37	1206.08	0	31842.4	188.365	2518.63	203.653	977.314	176.899	109.743	468.456	90.6336	19.1095	41493.3	12548.9	39.311	4.91387	0	577.107	0	132.129
821.759	31335.1	2738.51	561.024	1266.53	592.369	507.15	3802.53	18.8559	865.168	89.8716	21788.9	62635.1	0.244882	0.734646	0.734646	2.6937	948.427	2361.15	1211.68	2.6937	76.8929	8.32598	55.5882	0	485.356	1830.74	45914.4	1001.32	168.234	462.827	0	59745.8	95.5039	1829.02	277.451	566.412	85.9535	146.194	207.905	105.544	25.4677	21019.2	6522.92	42.6094	2.6937	0.734646	743.216	0	128.073
637.637	26339	1515.63	1035.58	950.765	600.483	960.094	5869.13	38.1663	925.32	86.5103	9453.37	33250.5	0	1.69628	0.84814	0	1128.03	2944.74	482.592	7.63326	232.39	55.9772	33.9256	0	1463.89	2016.88	30437.2	903.269	199.313	1748.02	0	104917	267.164	286.671	328.23	466.477	161.147	204.402	1526.65	55.1291	22.0516	71080.9	28535.7	76.3326	25.4442	0	1605.53	0	83.9658
718.321	30064.6	3949.27	774.263	1259.41	637.272	588.833	3960.62	24.2194	492.713	42.3839	24082.4	132614	0	0	0.756855	0.756855	1559.12	6494.57	980.127	3.02742	74.1718	25.7331	71.9012	0	691.765	2135.84	36441.8	2483.24	165.751	724.31	0	44565.9	175.59	1727.9	224.029	583.535	233.111	183.159	490.442	76.4424	20.4351	75117.1	22271.2	43.1407	3.78428	0	1732.44	0	171.049
340.625	30149.4	3347.77	1220.21	1853.5	700.755	1247.19	948.676	16.8654	976.504	65.7749	21620.5	42585.9	0	1.68653	1.68653	0	2220.32	1781.82	844.954	6.74614	76.7374	49.7528	145.885	0	430.067	3840.24	10913.6	852.544	197.325	604.623	0	76904.3	13.4923	88.5431	217.563	291.771	241.175	301.047	1326.46	224.309	52.2826	35300.9	14745.4	68.3047	18.5519	0	988.31	0	166.967
628.364	13043.7	1686.81	470.594	751.729	1140.58	612.689	2998.51	4.58371	406.422	47.365	15891	205055	0	2.29186	0	0.763952	843.403	4560.79	556.921	1.5279	82.5068	19.8627	106.189	0	906.047	1323.93	25937.7	1569.16	399.547	1262.81	0	71075.8	174.181	7437.07	133.692	1395.74	171.125	242.937	503.444	56.5324	19.8627	42853.9	13146.8	45.8371	12.2232	0	1513.39	0	210.851
812.341	39838.7	3011.24	446.137	1204.06	621.379	664.459	1882.76	17.5242	489.582	41.9851	19260.6	69978.9	0	0.365088	1.09526	2.55561	1212.46	2457.04	921.116	2.19053	131.432	10.2225	52.2075	0	585.6	1440.64	30631.9	1473.13	188.385	1020.05	0	37231.3	186.56	951.053	219.418	631.601	193.496	141.289	491.043	42.3502	8.7621	60005.1	18150.7	42.3502	8.03193	0	916.005	0	217.592
946.348	21132.4	2030.3	639.17	1524.34	585.458	640.244	4463.45	9.66812	340.532	25.7816	29647.8	66510.2	0	1.07424	0	3.2227	1726.3	3340.87	872.279	6.44541	172.952	42.9694	42.9694	0	566.122	1235.37	28612.2	2895.06	84.8646	369.537	0	46269.5	456.55	105.275	351.275	178.323	114.943	59.0829	288.969	71.9737	22.5589	57121.4	21166.7	45.1179	3.2227	0	750.89	0	162.209
750.775	9842.01	1691.29	662.3	4194.69	772.199	547.685	1357.97	49.6906	380.478	36.6332	21546.5	148205	0	1.45082	1.45082	0.72541	3959.65	3481.24	772.925	3.26435	114.978	31.9181	71.4529	0	436.697	2257.84	24652.7	2165.35	47.8771	527.011	0	37532	390.271	338.767	235.396	254.982	146.17	143.994	379.752	30.4672	4.35246	59350.9	31322.9	60.5718	13.4201	3.62705	1212.16	0	109.537
693.064	35382.5	1674.59	1021.59	2198.18	1064.89	657.437	1859.62	19.6837	514.73	87.5926	68086.6	67960.6	0	1.47628	2.95256	0	1551.08	9652.41	196.837	3.44466	26.081	31.494	56.5908	0	519.159	3889.51	31359.6	1421.66	94.9741	556.558	0	11794.5	40.8438	404.009	125.976	245.555	308.051	264.254	1530.41	26.5731	4.92094	13108.4	6849.45	83.1638	20.1758	0	2753.26	0	86.1164
693.485	29880.4	6355.54	425.136	1314.12	537.646	656.947	7112.32	5.65943	426.268	58.4053	29025.9	155451	0	0.905509	1.13189	0	1283.56	4355.72	1381.13	2.71653	168.425	8.14958	66.7813	0	847.556	1161.54	52982.5	2315.61	51.8404	680.037	0	34110.5	19.4684	682.754	305.383	201.929	109.34	72.8935	396.16	82.8541	16.0728	22744.1	7965.08	41.427	3.16928	0	630.008	0	111.378
948.524	33621.2	1187.84	407.922	1587.73	535.545	540.744	1960.67	10.8716	390.433	56.2488	20952	84556.1	0	0.472679	3.30875	0	3075.72	4691.34	703.346	5.19947	76.1013	16.5438	106.825	0	618.264	1956.89	36390.6	2088.77	74.2106	239.648	0	40264.7	82.2461	112.498	244.375	2309.04	182.927	176.782	667.895	219.323	79.41	27930.6	7523.63	60.0302	5.19947	0.472679	1462.94	0	110.607
748.879	66151.5	1711.62	797.653	1672.65	405.617	556.763	1815.53	16.5317	762.228	44.2813	12954.3	40826.7	0	0	0.590417	0.590417	2012.14	2248.31	771.675	2.95208	74.983	41.9196	62.5842	0	426.281	2216.43	23528.1	871.456	68.4884	497.131	0	40221.6	105.094	618.167	163.546	238.528	308.788	163.546	598.092	144.652	41.3292	90405.3	34159.2	79.7063	6.49459	0	752.782	0	54.9088
1430.05	16259.5	1008.54	675.771	2057.18	747.443	605.805	1686.87	29.0104	665.532	46.9285	27099.1	22007.8	0	0	0.853246	0.853246	3111.79	3796.94	329.353	3.41298	164.676	50.3415	90.4441	0	657.853	3083.63	31698.1	2172.36	218.431	1013.66	0	127629	29.0104	802.051	72.5259	527.306	182.595	362.63	3779.03	102.39	23.8909	12554.7	5134.83	39.2493	47.7818	0	668.092	0	186.861
555.126	9897.85	2363.82	546.895	1439.95	507.38	505.009	3695.49	11.0644	671.764	40.3058	14747.2	76472.1	0	0	0.790311	0	1750.54	2923.36	608.539	1.58062	98.7888	20.5481	72.7086	0	651.216	2012.13	20496.7	1915.71	153.32	817.181	0	43083	537.411	1270.82	112.224	373.817	153.32	207.852	1205.22	64.8055	17.3868	34170.7	23410.6	57.6927	11.8547	0	2257.13	0	99.5792
684.859	31491.1	805.368	515.226	1162.73	656.135	378.326	1104.76	3.39167	308.951	28.3667	170974	29785.4	0.308334	0.308334	0.308334	0.308334	1261.09	4203.52	221.075	3.70001	38.2334	14.8	33.6084	0	464.968	2313.74	10723.2	819.86	57.6585	272.876	0	87267.2	74.3085	141.834	263.934	148.309	87.8752	133.817	212.442	53.9585	13.2584	97703.3	28953.5	42.5501	1.23334	0.308334	1858.95	0	134.742
997.829	17163.9	670.829	756.39	904.755	716.34	442.365	2421.18	14.5635	1404.46	51.8823	5000.73	21065.1	0.910216	0	1.82043	0	588	2734.29	353.164	2.73065	31.8576	41.8699	30.0371	0	342.241	6877.59	16738.9	748.198	154.737	938.433	0	49534	59.1641	473.312	112.867	517.003	131.981	217.542	2549.52	112.867	50.0619	48236.9	40063.2	51.8823	63.7151	0	994.866	0	156.557
419.627	10226.1	1104	487.434	1023.06	596.561	672.04	1290.43	32.7381	656.58	90.0297	15867.1	53878.7	0	1.81878	2.72817	0	1123.1	3386.57	612.93	0	82.7546	77.2982	100.033	0	410.135	1350.45	40016.8	958.498	171.875	941.22	0	56948.8	59.1104	371.032	225.529	697.503	167.328	325.562	672.04	40.9226	7.27513	27868.3	18036.9	97.3048	13.6409	0	1706.93	0	287.368
591.93	40373.5	1049.77	1709.73	1057.48	1104.57	892.301	1526.02	20.8409	1796.18	62.5228	25544	46874.4	0	1.54377	10.0345	0.771887	1062.89	3629.41	652.244	4.63132	388.259	54.804	123.502	0	614.422	2358.11	24664.9	901.564	292.545	1712.04	0	42635.2	37.0506	1527.56	492.464	605.159	253.179	388.259	4610.48	233.882	68.6979	26319	19771.9	86.4513	91.8545	0	707.82	0	68.6979
359.455	5075.74	2299.02	334.496	1572.23	525.782	341.145	653.136	29.1533	706.84	55.7493	9827.22	26174	0	1.53438	0	0	2066.3	5005.67	489.98	3.06877	37.3367	23.0158	101.781	0	325.289	3466.17	30252.9	1943.55	58.8181	454.689	0	183636	27.1075	240.898	204.073	165.713	116.613	321.709	314.549	71.0931	13.298	94581.5	36861	84.9026	7.67192	0	2085.74	0.511461	49.6118
772.505	28666.7	2245	280.433	2292.22	554.273	453.232	2388.97	18.8591	501.376	52.5908	15788.6	66152.5	0	0.919956	0.153326	1.37993	875.338	1452.61	1054.73	2.60654	56.5773	10.1195	37.5649	0	360.469	653.322	73951.1	1017.93	71.2966	314.318	0	13104.5	69.15	212.816	307.572	247.775	74.5164	241.642	258.968	57.6506	10.8861	31327.1	14326.8	51.0575	2.75987	0.76663	628.33	0	78.0429
841.803	34698.1	1946.04	763.872	5466.66	1147.21	462.169	2542.98	25.6955	752.685	90.8955	10811.5	26576.6	0	1.22359	1.92279	0.349598	6121.29	2368.35	650.252	4.36998	98.7614	46.8461	48.7689	0	273.211	4281.7	40735.7	2023.82	57.6837	191.755	0	12466.5	982.545	58.0333	298.557	133.197	183.889	466.888	600.784	173.401	53.8381	105115	41444	29.0166	8.39035	0.524397	2167.68	0	470.734
713.417	29278.4	2781.03	368.282	1468.15	682.815	411.083	2881.56	24.8839	407.599	45.2888	20564.6	188514	0	0.497679	0.497679	0.995358	1153.62	5096.73	1008.79	2.98607	57.2331	9.95358	57.2331	0	420.041	1832.45	50645.8	1753.32	55.74	251.825	0	99201.8	107.001	341.408	408.097	298.607	125.913	151.792	210.02	66.1913	21.4002	54393.3	14784	34.3398	1.49304	0.497679	2012.12	0	196.085
783.937	27921.8	5045.2	564.095	1860	1075.75	655.749	4972.92	20.7874	390.709	84.0946	26748.7	85867.2	0	3.30709	0.944883	0	1179.21	9360.48	1491.97	6.14174	54.8032	21.7323	94.0158	0	872.127	1595.43	71149.7	2588.51	186.142	677.008	0	34344.6	43.937	2623.47	273.544	717.166	85.0394	385.985	276.851	34.0158	4.72441	68525.3	15667.6	47.7166	4.25197	0.472441	1323.78	0	200.788
602.309	13190.9	2180.56	422.3	1994.16	543.307	413.744	2891.32	28.1126	370.353	91.0604	109044	33559.1	0.611143	3.05572	2.44457	0	2397.52	3723.09	743.762	6.72258	77.0041	56.2252	42.1689	0	378.298	3847.15	50012.3	3798.87	109.395	275.015	0	95565.7	834.822	108.172	426.578	331.24	176.009	1046.89	364.853	127.729	42.78	34143.4	21357	108.784	9.77829	0	10131.5	0	315.35
367.721	23003.8	4628.07	247.542	2343.95	626.915	530.549	7334.91	10.3889	662.022	94.5746	46389.9	130473	0	1.43295	2.8659	0.716475	1137.05	4091.79	923.894	3.22413	87.4099	20.7778	127.891	0	1046.77	1434.74	74446	2018.31	184.134	857.978	0	13823.7	179.835	2411.65	202.404	469.291	92.7835	240.019	371.85	82.7528	24.3601	32985.1	21891.5	79.5287	6.09003	0	1075.43	0	77.021
702.827	15445.7	1275.55	612.386	3560.25	1139.13	734.408	1843.98	22.7371	504.763	42.4426	13709	34601.3	0	0	1.13685	0.757903	2415.44	3472.33	786.324	4.16847	77.3061	16.6739	72.3797	0	562.743	1213.4	44553.3	2331.31	175.076	411.541	0	93938.7	112.549	539.627	552.132	480.889	192.507	366.825	364.551	109.517	29.5582	86034.5	46255.6	50.7795	7.20008	0.757903	2775.06	0	87.9168
640.22	20566.8	2124.45	825.172	1760.67	412.586	500.035	2525.09	6.10109	417.416	36.3523	18028	44029.3	0	3.55897	0.762636	0	1178.53	2348.67	1487.14	7.11794	29.7428	18.3033	79.8226	0	427.076	3472.54	25309.1	610.617	85.9237	580.62	0	32825.1	467.496	1379.1	419.704	456.819	70.4168	141.596	159.137	49.0629	3.81318	71221.6	53718.1	61.2651	1.77948	0.762636	1273.6	0	98.8885
707.603	19198.1	4215.08	846.192	1350.04	1398.36	1310.01	5097.86	18.6355	873.11	66.2597	16055.6	102368	0	4.14123	0.690205	6.21185	1280.33	16108.7	1206.48	9.66288	139.421	37.2711	119.406	0	1133.32	1076.03	83059.3	4747.23	801.329	1137.46	0	106401	34.5103	4313.09	300.239	1872.53	185.665	525.937	574.251	40.7221	4.83144	14251.4	6318.14	93.8679	22.7768	2.07062	2000.91	0	160.818
965.766	20506.7	2724.26	548.208	1131.59	599.078	599.619	3428.87	30.3057	483.267	38.9644	29741.8	110904	0	1.08234	1.08234	0	1525.57	5574.08	2104.62	10.8235	87.1288	54.1173	63.3172	0	872.912	1255.52	52533.8	2697.75	32.4704	773.877	0	33254	337.151	199.693	582.302	163.975	121.223	114.187	475.691	33.5527	7.57642	34184.8	12552.5	54.6584	6.49407	2.16469	1231.17	0	208.351
1049.01	17685.3	1048.79	475.09	1046.16	512.781	361.577	2310.15	12.71	396.639	81.0808	11738.3	44930.2	0	1.31482	2.19137	0	2347.84	2539.36	608.764	2.19137	112.198	12.2717	53.4695	0	390.064	2226	25814.8	912.488	63.9881	438.275	0	47620.7	410.225	285.755	121.402	158.217	81.9574	108.692	456.682	249.378	40.7595	52573.2	20176	43.8275	4.82102	0	1277.13	0	106.939
344.177	6283.79	1081.77	708.628	161.181	749.708	656.707	2585.75	27.1013	1219.56	65.0431	14121.5	45170.7	0	0.855831	4.56443	0.570554	355.17	2726.68	1009.6	7.70248	41.9357	28.2424	98.1353	0	555.434	1262.64	18540.7	481.833	224.513	1799.24	0	100898	35.0891	1196.17	151.482	697.502	122.099	134.08	1133.41	68.4665	15.6902	94614.1	38110.4	81.5892	34.8038	0.285277	993.619	0	100.132
336.516	11932.8	1820.56	464.718	959.894	433.77	508.93	2173.76	4.91245	399.383	51.0895	32880	89548.2	0	0.982491	0	0.982491	1610.3	3080.11	1916.35	5.4037	66.3181	30.9485	66.8094	0	471.596	1962.53	25202.9	943.683	59.932	642.549	0	61170.4	106.109	524.159	380.224	298.186	151.304	91.3717	265.764	51.5808	5.4037	54938.9	24504.8	61.4057	3.43872	0	542.335	0	269.694
790.432	22826	4322.38	318.504	791.745	487.196	619.359	8274.95	9.02976	302.497	28.731	23529.9	105543	0	0.410443	0	2.8731	1244.46	2089.16	1171.41	2.05222	87.8349	12.7237	72.6485	0	686.672	735.104	37166.9	1045.81	238.468	1148.01	0	32676.2	34.0668	1720.58	224.923	527.42	78.8051	49.6637	312.758	119.029	32.0146	36669.8	10826.7	55.8203	2.8731	0	441.637	0	51.3054
421.92	6345.51	766.277	3370.04	1485.1	2488.64	1146.78	570.314	134.45	1393.71	137.965	3993.08	23810.8	0	2.63627	11.4239	0	1220.59	5221.58	294.384	8.78758	402.471	89.6333	57.998	0	481.559	4752.32	32024.6	1253.11	1933.27	772.428	0	224049	101.936	1601.1	181.024	4114.34	191.569	1688.97	2825.21	180.145	28.999	53211.4	57401.3	51.8467	59.7555	5.27255	4250.55	0	365.563
651.269	19758.4	5331.88	414.33	2159.51	1095.57	784.91	3757.28	16.9114	611.017	49.6313	18921.7	111205	0	1.10292	0.735279	4.04403	951.451	4643.29	1477.54	4.77931	68.7486	18.382	59.5576	0	741.529	1479.38	72345.6	1920.18	364.698	1005.13	0	29672.9	165.438	3062.44	276.465	1242.62	118.748	271.318	384.183	89.704	14.7056	26019.7	14303	75.7337	5.88223	0.735279	1734.52	0	109.189
880.189	16801.2	1018.7	157.603	447.389	366.681	318.383	1578.57	7.62594	284.066	35.5877	14476.6	63135.2	0	0.635495	0	1.27099	697.774	1820.69	488.696	0.635495	50.2041	18.4294	25.4198	0	502.041	1180.75	21594.8	631.047	62.914	729.548	0	16589.6	209.078	219.881	141.715	254.198	122.651	65.456	286.608	67.3625	13.3454	44590.8	10166.7	47.0266	4.44847	0	876.348	0	190.013
702.531	17577	4554.3	189.432	402.205	213.409	499.224	6563.11	3.4933	213.567	32.5512	15969.9	176638	0	1.1115	0.158786	2.06422	751.852	2279.53	2084.7	2.85815	68.4368	8.09809	52.2406	0	589.414	492.396	34430.6	1300.78	19.3719	911.75	0	33699.5	29.2167	221.03	236.115	91.4608	61.9266	32.2336	137.985	45.8892	11.2738	20578.5	5937.33	28.7403	2.54058	0	219.125	0	34.139
606.176	55238.9	506.266	544.627	461.749	511.476	376.503	1423.13	9.47177	465.538	42.623	9615.27	40743.8	0	0	0.473589	0	1797.74	3960.15	448.488	9.47177	22.2587	54.9363	45.4645	0	372.714	1397.56	21966	593.407	39.3079	284.627	0	90695.5	82.4044	106.557	156.284	100.874	60.6193	136.867	232.532	35.9927	10.8925	75126.8	14596	65.3552	0.947177	0	1246.49	0	117.45
884.327	44168.4	1383.01	532.781	2258.11	1007.78	415.878	1783.44	49.0454	484.072	57.4436	48313.8	162043	0	0.671855	0.335928	0.335928	1881.2	4202.79	486.087	4.70299	80.2867	20.4916	47.0299	0	411.847	2484.52	46314.4	1934.61	41.655	177.034	0	35292.6	99.7705	300.655	159.566	164.941	146.129	427.636	578.468	199.541	56.7718	85116.4	25587.3	31.2413	5.03892	0.335928	2500.98	0	207.603
648.845	23595.6	895.949	636.079	1658.48	453.349	425.528	1522.54	13.278	539.972	34.7757	31130.6	72880.4	0	0.632286	13.278	0	1851.96	3236.04	1035.68	5.05828	152.381	33.5111	40.4663	0	280.102	1962.61	29441.7	1537.72	46.1568	894.052	0	37270.1	48.686	31.6143	418.573	120.767	115.076	130.251	576.012	51.2151	6.32285	23675.3	15523.2	56.9057	12.6457	0.632286	691.088	0	472.95
603.901	55121.7	1315.94	586.898	2584.02	449.466	566.048	1541.85	53.4863	1211.51	67.2658	9930.67	28626.6	0.181309	0.906547	3.44488	0.543928	1227.46	1591.53	909.629	9.06547	269.063	103.346	61.1012	0	243.498	1753.81	57164.7	557.345	25.5646	1093.11	0	41456.9	469.047	117.307	318.198	297.347	102.077	382.381	1452.29	98.2697	16.1365	13999.8	14121.8	57.2937	27.9216	2.71964	881.526	0	277.947
793.931	34014	1158.24	572.335	1299.79	857.694	503.823	1798.44	10.0183	297.963	31.9939	10413.8	49699.4	0	0	1.29268	0.969511	1953.57	7569.95	545.512	5.17073	38.4573	29.7317	99.5365	0	959.493	1753.52	32044.3	1796.83	99.8597	781.103	0	20174.9	111.817	637.615	145.75	344.5	187.762	132.177	485.725	70.128	11.9573	82038.8	29585.9	75.2987	4.84756	0	1713.45	0	73.3597
980.078	16354.6	4656.97	529.472	1013.33	531.178	804.014	9961.93	16.1996	626.457	47.9595	21684.7	104455	0	0.213153	2.13153	3.41045	1053.62	6952.63	1269.97	2.77099	92.2953	28.3494	87.1796	0	742.839	821.919	56384.8	2543.34	139.402	973.257	0	56786.3	42.8438	2341.06	283.281	427.159	100.395	109.561	539.704	64.1591	9.16559	31803.5	17386.3	44.549	13.6418	0	645.215	0	74.8168
694.745	25060.8	5088.35	599.395	830.878	782.804	588.564	4360.8	10.2232	430.834	45.0307	19726	117361	0	6.45035	0.243409	2.79921	1139.64	6074.16	2897.3	6.45035	257.162	23.1239	106.857	0	671.81	1349.34	42445.7	4051.06	64.26	753.717	0	71832.3	108.195	345.154	417.203	292.213	139.96	216.147	394.201	63.1647	10.4666	35634.9	7522.56	33.7122	12.779	0.121705	1274.86	0.121705	138.5
484.613	13781.8	1411.52	887.556	1072.41	1154.44	712.493	1739.61	39.1749	474.996	52.2332	15904.6	144323	0	3.67265	1.63229	0.816144	941.014	4884.62	1476	2.44843	78.7579	35.5022	46.1121	0	387.26	1802.86	34997.5	4095.41	225.664	760.238	0	85118.1	41.6233	758.606	253.821	841.852	151.395	440.309	699.435	44.8879	5.71301	15218.2	9624.78	46.9283	19.9955	1.22422	1920.39	0	323.601
699.767	31400.6	1219.75	213.232	978.433	369.553	310.653	2326.67	2.48522	769.177	42.4974	15473.3	67178.9	0.248523	0	0	1.98818	1011.98	517.175	548.986	1.24261	27.089	20.6274	59.1484	0	469.459	1975.26	64097.4	520.406	87.7285	889.214	0	27054.4	8.44977	1478.71	181.421	484.122	109.101	1171.04	257.221	90.2137	10.4379	16951.5	9858.89	77.7876	3.97636	0.248523	337.494	0	102.64
543.639	22048.2	361.545	1072.84	1276.44	891.684	505.592	2102.86	7.80176	706.154	92.2891	11116.7	46476.6	0	0.761147	0.951434	0	1135.06	10906.5	565.152	4.75717	35.5836	29.6847	199.23	0	405.121	2377.82	25865.7	2492.19	33.1099	147.092	0	15498.7	647.546	103.516	181.153	137.768	263.738	362.687	1187.77	31.0167	6.46975	104456	35514.9	63.5558	11.4172	0.190287	1349.89	0	364.399
1063.3	16455.4	4836.37	485.776	607.181	481.843	587.83	2242.19	4.51007	501.195	33.1438	15881.4	74829.5	0.052443	0.996411	0.157328	1.36351	461.863	3265.61	1699.2	3.09412	84.3278	38.9125	60.414	0	357.554	1256.89	34972.4	2202.38	23.7041	211.868	0	94822.4	22.7077	156.436	337.364	176.627	174.215	83.5936	234.419	94.1346	13.4778	55181.5	16003.6	38.5454	6.60778	0.524427	522.906	0.104885	86.0584
556.378	6797.69	440.411	1484.58	464.448	1232.84	892.97	1435.21	12.6644	1147.55	85.0325	11387.6	160050	0	1.55075	9.04601	0	583.597	10328.5	797.858	3.10149	174.976	64.0974	77.7957	0	670.439	1606.83	19032.3	948.797	236.747	807.163	0	155645	379.416	7572.29	141.635	2131.5	161.794	422.836	1222.5	36.9594	1.29229	10628	9860.15	49.3654	31.7903	0.516915	2075.93	0	179.369
788.447	34551.8	8931.72	241.341	943.134	562.358	540.418	11288.3	9.5266	415.514	80.6393	55948.5	56346.7	0.096228	0.866055	0.096228	0.673598	786.859	1620.48	2015.02	1.73211	109.027	7.12089	134.623	0	1275.51	1291.58	117183	2076.7	80.6393	654.449	0	30423.1	36.5668	396.557	573.328	148.577	109.7	100.655	527.331	154.254	28.8685	7396.4	1759.73	55.62	4.13782	0.096228	316.495	0	38.1064
575.679	52560.2	3359.03	279.861	2260.53	703.676	408.143	2171.21	18.5835	375.136	44.3784	22963.8	61808.2	0	0.416048	0.416048	0.55473	835.147	730.164	568.737	0.55473	20.525	7.90491	80.852	0	400.238	1381.56	45393.4	439.485	38.6924	456.404	0	23363.3	26.3497	368.757	174.601	146.588	71.1442	97.2165	306.489	123.705	67.3997	88344.6	19863.5	44.2397	0.55473	0.138683	486.36	0	15.3938
675.893	28745.8	4304.6	322.072	2334.46	778.084	502.581	3686.21	2.88484	433.757	88.3999	14343	46668.8	0	1.0303	0.20606	0.412121	344.121	433.963	1554.11	0.412121	33.1757	8.44848	110.86	0	897.805	892.653	133701	699.575	241.297	611.587	0	17738.3	8.24241	1637.36	286.218	686.799	123.018	206.885	555.539	83.6605	15.8666	24733.4	7564.68	55.4302	2.67878	0	300.436	0	52.9575
1122.46	10085.5	821.635	234.753	1810.51	412.174	411.496	1018.39	52.2427	361.289	61.7413	14833.9	42250.4	1.35695	0	0	1.01771	1230.42	2422.5	362.646	2.03543	55.9743	13.5695	77.0071	0	834.526	1594.76	21786.9	990.915	45.7971	852.845	0	22470.1	163.852	338.22	81.7564	189.634	537.692	372.144	1123.22	46.8149	9.15943	24733.5	6788.83	59.0274	9.15943	0	510.893	0	121.786
899.136	21747.9	5624.08	274.71	1022.4	450.762	605.166	7243.79	5.74707	310.533	50.1911	27513.9	111267	0	0.957844	0	1.34098	1007.08	2353.42	700.184	1.53255	92.9109	7.47119	99.6158	0	2189.06	974.511	85913.1	4009.35	126.435	982.557	0	26213.1	71.0721	846.543	181.799	493.098	225.093	115.324	730.835	144.635	46.7428	28004.7	5185	36.9728	6.51334	0	370.686	0	51.1489
694.804	17164.9	3312.07	247.416	1282.01	649.814	637.215	5082.45	7.91641	401.841	43.15	60889.8	72787.5	0	0.222997	0.111499	1.89548	894.22	3229.67	697.424	1.33798	104.028	8.6969	122.426	0	2225.4	1422.72	59967.2	1928.15	136.586	1173.3	0	21228.8	49.3939	1057.79	155.875	355.792	225.785	122.426	884.854	114.844	24.7527	14538.8	3163.55	56.0838	5.46344	0.111499	775.808	0	49.3939
873.857	17473	766.201	529.272	845.614	352.994	554.143	2435.18	122.61	555.889	51.051	10256.9	35727	0	1.309	0.436333	0	996.585	2648.11	377.428	0.436333	95.9933	37.5247	108.647	0	665.408	3159.93	17388.8	748.748	50.6147	2889.84	0	19200.4	12.6537	134.827	115.192	344.267	370.447	267.036	3602.37	179.333	81.158	101396	33667	102.538	61.523	0.872667	738.276	0	23.1257
840.593	11434.2	1660.15	284.252	1044.72	436.602	548.514	2752.89	17.0697	276.767	60.7026	23364.9	50175.2	27.2021	0.912821	0.365128	1.27795	735.368	1738.47	492.01	1.27795	61.0677	15.1528	85.1662	0	1329.89	2379.54	37751.5	1302.96	107.804	1982.46	0	23125.9	91.8298	833.862	136.467	729.253	284.161	121.77	501.504	143.404	45.0934	33704.9	8382.43	75.7641	9.49334	0	572.156	0	109.812
566.796	6052.3	1208.23	303.172	3054.24	418.501	322.476	1644.06	3.21733	401.919	159.134	9339.91	54918.1	0	0.494974	0.494974	0.494974	1042.42	949.855	628.37	0	21.2839	5.93969	64.0992	0	424.44	1910.11	23619.9	154.432	65.0891	351.184	0	45239.9	227.441	403.156	127.456	271.988	93.3026	139.83	216.551	270.008	53.4572	58888.8	18057.6	80.1858	0.989948	0.247487	1204.77	0	87.3629
1307	15853.6	2070.46	324.136	1509.06	264.461	565.413	3658.66	0.429319	304.244	35.4904	33945.5	57613	0.143106	1.86038	0	0	541.085	723.975	1334.18	3.14834	60.1047	15.0262	82.7155	0	766.048	27.4764	90374.2	1972.86	181.888	723.546	0	18752.7	13.1658	113.483	261.312	133.804	104.468	98.6003	311.399	90.157	13.5951	4274.16	1313.14	55.8115	4.00698	0	161.424	0	54.0942
431.008	64899	1216.07	434.373	2338.68	1016.56	529.599	1351.29	3.0932	479.225	185.371	3569.55	14627.9	0	0.220943	0.88377	0	762.915	2085.7	106.052	1.10471	13.4775	22.0943	79.0975	0	684.038	4541.03	36543.5	334.728	13.9194	283.69	0	61980.6	7.73299	60.0964	55.8985	45.5142	210.558	353.066	317.495	44.6304	14.8032	65669	18174.3	125.495	3.75603	0	849.082	0	190.232
758.164	15332.7	2365.71	142.35	685.217	309.738	261.578	4280.18	24.7194	401.903	41.5541	16972.1	68107.1	0	0.426196	0	1.27859	477.02	742.86	567.907	0.639295	31.2189	8.41738	101.541	0	1268.25	1450.45	59637	669.022	209.156	855.802	0	37003.3	20.8836	620.329	156.094	333.499	93.9763	101.328	538.393	62.864	12.6793	34398.4	4578.73	40.4887	3.62267	0.106549	688.201	0	66.4866
633.152	21123.6	4451.1	184.997	637.969	260.213	419.412	5825.81	3.46206	259.096	39.6462	72225.6	122134	0	0.837596	0.111679	1.67519	381.553	1431.23	1534.03	1.06096	45.7886	7.0358	90.6279	0	1156.72	609.881	53384.8	1126.4	129.101	464.363	0	23413.5	30.8235	752.049	273.112	245.806	78.4548	92.7498	330.962	103.75	19.8789	19989.4	4041.73	29.4275	2.23359	0.05584	257.924	0	35.7933
528.497	18924.3	1881.57	260.769	1022.22	354.528	435.534	3519.08	27.2316	267.663	35.5045	12017.9	58725.7	0	0.517056	0.172352	0.172352	746.629	2534.09	576.001	0.86176	62.2191	7.06643	73.5943	0	828.841	1484.3	23132.4	618.227	45.8456	431.57	0	67607.5	36.8833	675.103	132.194	140.984	213.544	122.025	634.6	231.986	52.0503	31530.3	8618.12	53.9462	4.13645	0.344704	583.929	0	41.0198
1256.94	53613.4	641.727	1457.25	1384.07	922.874	1016.27	2199.11	63.5469	1384.07	88.0991	6774	29078.5	0	2.40708	0	16.8496	1139.51	3551.89	507.894	5.77699	131.908	31.7735	62.5841	0	724.05	3249.08	29956.6	587.809	1072.59	1563.16	0	84864	14.9239	1936.25	218.563	2116.79	150.202	383.688	1082.22	131.427	26.9593	39987.4	12448.5	109.763	32.7363	2.88849	937.798	0	162.719
602.295	25502.9	464.16	1108.72	250.197	442.039	496.961	607.947	55.3026	837.548	51.87	6074.13	29961	0	4.95817	6.86515	0.762795	207.862	2008.82	420.3	3.81397	22.5024	20.2141	154.084	0	244.476	2231.17	31897.8	871.874	224.643	344.402	0	84674.4	48.4375	373.769	141.117	233.797	127.005	194.513	1157.54	211.675	95.7307	49347.8	42678	55.3026	27.842	1.14419	890.563	0	255.536
874.917	34862.1	404.912	357.983	816.441	376.634	171.471	520.429	16.2446	261.117	21.6595	7561.56	28728.9	0	0	0	0	1013.18	3203.8	88.4428	0	6.01652	3.00826	53.547	0	212.985	995.132	19193.3	494.558	55.352	82.4263	0	10995.2	128.152	271.947	66.7833	101.679	57.7586	152.218	421.758	22.2611	7.82147	27691.6	8247.44	30.6842	0.601652	0.601652	895.859	0	51.1404
781.215	58063.3	2426.2	478.373	1210.15	388.849	305.855	4227.63	11.5854	498.174	60.6656	31545.9	96712.7	0	2.31709	0.842577	0.631933	1458.5	1071.34	1472.19	3.37031	61.9294	13.2706	64.6678	0	317.441	1918.76	28462.7	641.622	42.1289	289.847	0	36227.4	68.2487	105.954	336.82	146.608	81.73	106.375	275.733	151.243	30.1221	50289.6	15117.3	53.5036	3.37031	0	1449.44	0	207.063
759.074	14022.6	1965.49	343.298	432.816	288.109	527.549	2902.82	19.9895	444.983	33.0261	49071.6	46616.8	0	3.91099	0.869108	0.434554	720.491	3280.01	1432.73	9.12564	49.5392	29.1151	69.5287	0	406.308	2832.86	59492.2	2468.27	99.5129	517.554	0	53309.8	183.816	521.03	366.329	506.69	55.1884	106.466	321.57	88.2145	11.2984	16119.4	6161.98	78.6543	3.91099	0	1033.37	0	190.335
426.825	10513.6	1940.23	338.828	540.697	320.995	520.011	2215.58	24.9662	373.067	32.8128	20069.3	48326.8	0	1.42664	0	0.713321	552.111	2457.39	1042.88	2.85329	56.3524	26.3929	56.3524	0	366.647	984.383	65088.4	983.67	97.0117	412.3	0	80114.5	19.973	391.613	330.268	326.701	41.3726	93.4451	198.303	62.0589	8.55985	22914.7	18593.4	66.3389	5.70657	1.42664	591.343	0	102.005
551.086	48037.2	2155.7	481.352	911.619	322.905	375.083	4084.94	8.46874	526.155	35.2409	11767.2	56697.4	0	0.54637	0.273185	0.54637	906.975	3857.92	967.349	3.82459	35.7873	15.8447	73.4868	0	490.914	2036.05	41343.3	962.431	89.8779	538.175	0	65684.6	72.6673	1017.89	248.325	231.934	70.2086	70.2086	203.796	39.885	8.74193	73779.7	16912.3	51.632	1.63911	0.54637	442.833	0	96.9807
768.017	24189.7	1700.34	568.665	2033.27	358.022	372.513	2972.68	16.9645	627.688	39.9373	23014.2	63450.2	0	1.76714	1.06028	1.06028	1761.13	1245.13	1145.46	4.59456	30.0414	15.9042	60.0827	0	404.321	1430.68	45533.9	1195.29	53.0142	449.56	0	26920.9	47.7127	149.5	395.839	261.536	101.434	172.826	487.377	79.5212	22.9728	25374	16190.2	49.8333	9.54255	0.353428	640.058	0	203.928
535.467	23775.2	358.365	617.68	1352.29	743.555	720.856	1064.78	25.4501	827.471	105.239	7713.43	35297.9	0	1.37568	4.81488	0.68784	1056.52	3476.34	276.512	0	12.3811	51.588	124.499	0	544.769	2915.75	29901.1	543.393	167.833	551.647	0	35879.8	1249.8	1341.29	107.303	852.921	146.51	532.388	563.341	24.7622	5.50272	57286.7	25296	113.494	15.8203	0.68784	3753.54	0	626.622
505.677	17572.6	2210.12	861.254	643.294	970.857	1036.24	5876.21	29.2689	1023.79	90.9205	14541.7	68409	8.71841	1.86823	1.86823	4.98195	954.666	7010.84	940.965	4.98195	107.112	37.9873	64.1426	0	1205.01	889.277	56543.8	1876.95	738.574	971.48	0	96201.4	16.1913	7662.23	206.751	3099.39	172.5	272.762	528.709	128.285	18.6823	36378.8	22572.6	75.9747	33.0054	2.49097	987.671	0	113.962
527.838	21482.3	2129.33	486.781	1831.55	545.929	588.76	3196.71	16.9965	513.296	39.432	18979	62825.4	0	0.679862	0	0	1239.39	2170.12	974.922	2.71945	34.673	13.5972	102.659	0	473.864	2053.18	49316.5	957.925	99.2598	862.745	0	81455.6	195.12	302.539	436.471	435.791	64.5869	93.8209	355.568	70.0258	8.8382	9052.36	5415.1	58.4681	3.39931	0	789.32	0	39.432
471.942	31365.5	392.54	626.899	1239.46	966.562	578.055	1696.08	23.7496	906.964	95.4463	8881.44	40277	0	0.448105	0.89621	1.34431	1646.79	7977.16	522.49	3.58484	31.8154	34.5041	121.436	0	511.736	5997.88	47586.9	1571.95	43.4662	184.171	0	74432.9	502.774	253.179	460.204	218.227	160.87	346.833	555.65	46.6029	5.82536	74043	17208.6	60.046	7.61778	0.448105	2099.37	0	177.898
795.084	22713.4	1200.18	481.332	1156.04	357.741	468.721	1776.52	6.30567	413.231	52.5472	15190.8	116445	0	1.26113	0.840755	0	1262.81	2148.55	660.834	1.68151	52.9676	10.9298	51.2861	0	319.067	1551.61	43784.4	1090.88	40.3563	307.296	0	24747.2	296.366	234.15	130.737	302.252	110.98	61.7955	255.169	161.005	50.8657	71936.3	29844.3	32.3691	3.7834	0	559.102	0	176.559
446.466	17110.6	1690.66	533.847	807.85	516.358	499.701	2745.86	14.1582	701.247	26.6507	102606	37189.4	0	0.832835	1.66567	0	836.999	2261.98	1103.51	4.16418	22.4865	51.6358	58.2985	0	338.131	1917.19	30839	1001.07	44.1403	577.988	0	50593.9	195.716	122.427	412.253	164.068	131.588	138.251	670.432	71.6238	7.49552	26523.3	12600.8	64.9611	5.82984	0.832835	1205.11	0	129.089
598.861	9724.79	1312.87	425.99	991.572	415.607	384.169	1463.71	8.65246	684.698	48.4538	66447.5	49587.8	0	0.865246	1.15366	1.44208	624.419	2411.44	691.043	1.44208	109.309	26.5342	40.3782	0	385.323	1406.31	60800	1165.78	92.5814	277.167	0	20289.2	72.3923	498.382	190.643	314.95	98.9265	157.475	339.465	200.737	42.1087	60558.9	40356.8	77.8722	10.383	0	669.701	0	166.127
1084.7	27428.4	2301.02	993.26	1895.12	708.235	485.948	745.824	68.6872	1531.67	64.09	10737.9	42342.1	0	3.24506	0.540844	0	1319.39	3497.37	1077.36	6.76055	104.924	44.6196	60.0337	0	590.061	1010.03	29318.9	1700.95	169.555	937.824	0	110690	286.918	728.517	350.737	439.436	292.597	346.14	834.523	102.22	25.1493	63023.8	43539.6	104.653	54.8957	3.51549	1260.71	0	323.695
703.861	28801	2562.59	922.689	1075.26	895.961	777.353	4577.81	17.2621	731.135	41.2064	25881	73149.1	0	1.67053	1.67053	0	1720.65	4675.81	1213.36	7.7958	85.7538	29.5127	97.4475	0	610.3	2897.81	32814.2	2386.07	201.02	1228.4	0	52684.6	381.994	3050.94	297.911	818.559	111.925	265.057	415.962	92.9928	18.9327	61100.2	23959.3	45.6611	3.8979	1.11369	2299.21	0	261.716
254.835	43850.3	245.964	424.846	529.195	494.221	404.206	415.1	2.29337	249.977	59.6276	46873	190022	0	0	1.72003	0	1185.67	1730.35	137.602	1.72003	18.3469	10.8935	45.294	0	208.123	1132.35	7833	315.338	25.8004	191.496	0	154486	26.9471	79.1212	323.365	51.6008	66.5077	64.2143	368.659	97.4681	26.3737	35324.7	10356.3	34.4005	2.86671	0	722.411	0	24.6537
885.854	21482.1	2056.2	1143.67	307.95	524.339	961.23	5088.38	50.4106	1455.05	32.2353	19200.9	51093.7	0	0.685858	1.02879	0.685858	383.052	4837.02	408.772	5.14394	108.023	19.8899	49.3818	0	817.543	638.877	268864	6887.39	203.357	526.396	0	37243.1	62.4131	1427.61	451.295	554.516	159.462	336.071	1081.6	102.193	18.1752	51306	37187.2	58.9838	19.8899	1.71465	834.004	0	166.321
555.76	18204.1	3315.05	832.644	1029.79	385.102	451.346	4359.73	29.4769	754.673	50.3961	107868	80750.6	0	2.21869	0	2.21869	1010.14	7583.5	1032.64	4.75434	38.9856	27.8922	67.5117	0	578.128	1242.79	48906.7	1487.48	128.684	650.711	0	69361.8	28.2091	1225.35	271.632	426.306	108.399	116.006	446.908	41.2043	7.92391	22090.3	19257.9	57.686	13.6291	2.21869	955.306	0	97.9395
580.457	40177.6	2918.85	406.919	2050.85	280.282	475.405	4103.91	13.642	991.322	74.1356	14748.8	37706.9	0	1.79138	0.413395	0.413395	1219.79	1489.46	1564.98	2.06698	29.3511	23.4257	134.491	0	556.43	3914.3	35263.6	740.667	25.6305	366.544	0	18493.1	6.88992	142.897	371.642	131.598	134.767	389.005	864.685	125.948	17.5004	21783.3	11752.6	128.015	5.23634	0	863.583	0	223.371
790.548	29023	1839.49	677.486	1600.05	639.456	712.229	2587.87	21.1274	770.446	69.4857	44968.5	55144.9	0	1.40849	2.81699	2.34749	1487.84	4254.59	1254.5	2.81699	61.9738	16.9019	67.6077	0	714.576	1805.69	54205	2204.76	173.714	498.607	0	47150.3	277.473	1885.03	292.967	807.537	131.459	253.998	308.46	54.4618	10.7985	57527.6	28950.2	56.8093	10.7985	1.40849	2304.3	0	232.402
454.953	56070.2	1829.84	598.709	1331.5	1040.09	345.662	1559.36	21.7008	398.364	53.4769	41555.1	34479.8	0	1.16254	0.387514	1.93757	1849.99	5692.58	458.817	5.03768	52.3144	22.0883	46.1142	0	384.414	2604.87	30913.9	2500.63	94.9409	200.345	0	88559	198.407	499.893	175.544	318.149	362.713	478.967	266.997	101.141	29.4511	48426.8	13312.3	69.365	4.65017	1.16254	1517.89	0	196.082
609.742	50644.8	2073.45	899.432	2000.8	1099.86	850.327	749.109	62.6346	1231.65	63.1356	8990.82	49124	0	2.00431	1.50323	2.00431	1336.87	5037.82	882.396	7.51615	121.261	76.6647	48.6044	0	421.906	4591.87	92568.4	2442.25	206.945	1068.8	0	62683.7	279.1	708.522	345.743	1594.93	208.949	716.539	1217.62	55.6195	7.01507	10583.2	4144.4	86.1852	18.0388	2.50538	3282.05	0.501077	196.923
547.654	36651.3	1038.3	937.571	1754.27	1434.12	994.74	1385.67	20.1453	803.088	92.0149	67013.5	35590.1	0	3.2668	2.72233	2.17787	1295.83	5746.3	753.542	14.1561	70.7807	76.7698	116.516	0	566.79	6995.31	59361.6	2095.65	469.33	859.713	0	114515	403.45	1537.57	280.945	2085.85	297.279	1103.63	816.155	56.0801	8.71147	17373.4	8490.41	115.427	15.7895	0.544467	2866.07	0	597.824
505.952	14595.8	1895.15	527.354	1115.77	854.214	495.585	2588.76	13.4133	220.966	24.0027	16997.1	197786	0	0.705962	0.705962	2.11789	1355.45	2764.19	649.838	1.41192	51.5352	11.6484	28.5915	0	358.629	1109.42	55700.4	3392.5	39.5339	196.61	0	69185	653.368	169.431	141.898	188.845	54.0061	169.784	175.785	33.8862	8.82452	18666	6686.87	36.357	2.47087	1.41192	3841.14	0	110.483
329.132	21760.8	2294.56	1664.58	512.316	1436.48	890.67	1403.89	200.039	2736.28	87.7998	4705.89	32329.3	0	3.62061	1.81031	0.905153	762.139	8198.87	722.312	35.301	276.977	492.403	163.833	0	932.307	7222.21	41322	2382.36	271.546	1480.83	0	91088.2	123.101	2454.77	276.072	1044.55	225.383	1763.24	7606	145.73	52.4989	39574.2	26839.6	105.903	335.812	6.33607	2070.99	0.905153	362.061
380.595	3824.74	1027.58	207.296	634.788	244.663	281.14	1116.11	53.8258	926.159	64.9468	8215.32	40749.2	0.444841	1.33452	5.33809	0	1288.7	4304.28	2356.32	1.77936	24.4663	38.7012	35.5873	0	447.065	2371	15260.3	568.507	58.719	692.173	0	117225	399.912	363.435	104.982	277.581	59.6087	79.6265	1020.02	65.3916	18.6833	114180	71503.3	44.4841	20.9075	4.00357	1274.91	0	120.997
570.986	15524.5	586.113	701.645	2098.36	1183.03	406.71	750.488	9.39284	986.248	56.8267	14018.3	39783.4	0	0.939284	0.939284	0	1800.61	7636.85	363.033	2.34821	38.9803	35.6928	64.341	0	347.535	5520.64	39675.4	2287.63	53.0696	375.244	0	21150.3	672.997	221.671	164.844	169.071	228.246	1037.44	343.778	24.4214	4.69642	123703	47030	46.9642	7.04463	0	9942.32	0	327.341
312.974	25591.1	228.762	998.798	3008.03	922.027	639.758	273.351	81.4238	771.975	69.7918	105194	32204.3	0	1.1632	1.1632	0	2003.8	2591.21	242.333	5.04052	122.136	48.0788	33.7327	0	345.469	5130.47	16106.8	576.17	310.573	576.945	0	78991.1	144.236	1108.14	168.663	2457.06	277.616	1168.62	574.619	41.8751	18.2234	23365.1	9277.27	75.6078	15.5093	6.20371	2346.17	0	284.983
788.602	35576.9	645.503	647.396	2329.87	1226.27	665.568	970.715	23.4728	962.008	39.3738	148146	97831.4	0	1.51438	1.13578	0	2503.26	6369.09	540.632	5.30032	43.9169	70.4185	83.2907	0	375.944	5118.59	45091.3	2398.77	91.6198	249.872	0	37401.7	779.147	247.222	341.492	494.823	158.252	889.696	488.765	81.3977	16.2795	32654.5	13377.6	72.6901	9.08626	0.378594	3815.47	0	653.453
644.664	56158.4	3161.6	976.295	2852.07	1951.61	785.742	1943.76	25.1673	779.859	103.938	6700.38	30823.7	0.326848	0.653696	2.61478	1.30739	3410.66	5464.24	647.486	4.90272	76.8093	30.3969	138.91	0	393.198	6212.4	32131.4	1434.86	96.0933	345.478	0	52511.7	907.33	406.599	208.202	305.93	225.198	1051.8	1055.39	152.638	42.4902	96036.4	31857.5	76.1556	16.9961	1.96109	7618.5	0.326848	589.307
370.154	19735.5	2470.75	1025.24	1557.07	356.144	360.384	1689.83	2.11991	521.762	55.9125	28512.7	52242.2	0	3.44485	0.529976	0.264988	900.96	1563.17	463.199	0.529976	21.729	24.3789	72.0768	0	306.326	2250.28	49002.4	735.872	46.6379	396.952	0	43477.1	57.7674	66.777	445.975	338.125	102.285	173.037	171.182	98.8406	19.0791	73751.8	26470.5	114.74	2.91487	0	445.445	0	155.283
885.333	29107.5	3796.07	535.128	1989.46	731.285	467.735	3506.43	8.34486	851.07	57.569	33987.7	127870	0	1.37321	0.105631	1.6901	638.118	1374.79	845.683	0.422525	32.9569	22.8163	61.7942	0	730.44	1713.87	75507.9	871.352	91.0541	414.602	0	14992.1	68.449	916.667	240.839	634.632	130.666	330.414	417.032	83.5543	21.9713	63736.3	22094.2	94.1174	6.02098	0.422525	563.225	0	128.236
669.729	18547.7	1443.6	307.374	862.819	800.731	605.003	2802.28	3.34102	406.491	32.2965	12651.1	173362	0	1.11367	0	0.835255	314.891	1941.97	637.021	1.39209	16.7051	16.9835	64.5931	0	726.115	1772.13	73300.1	831.914	131.692	758.133	0	170843	6.96046	611.407	188.211	923.792	85.196	104.685	281.203	26.4498	7.23888	50996.5	14670.7	78.7924	1.39209	0	897.621	0	158.42
193.361	11225.4	1456.25	777.16	1141.16	707.366	592.231	2865.13	12.4814	884.399	100.616	13752.5	46752.1	0	2.80195	0.254723	0.254723	711.951	1783.83	820.973	0.764169	22.1609	43.3029	81.5114	0	966.929	927.956	91088.5	1347.23	138.315	841.096	0	15465	185.438	763.915	278.158	667.12	179.835	454.426	512.758	30.0573	5.34919	63139.2	25259.1	120.739	5.85863	1.01889	1230.31	0	116.918
522.013	33767.4	1676.78	355.941	1504.49	428.592	252.261	1279.97	1.26131	404.879	33.803	21699.3	112672	0	1.00904	0	0.504522	964.142	679.844	464.413	0.252261	12.3608	19.1719	38.596	0	453.313	1398.54	36413.1	615.77	26.7397	267.145	0	13867.6	66.0924	109.986	210.89	174.565	63.3176	149.339	192.475	40.1095	31.5327	107966	36986.5	61.5517	2.01809	0	751.991	0	48.4342
666.96	14123.3	1280.15	342.426	2029.31	380.593	263.328	1332.42	6.50924	416.296	27.2205	36031.7	133466	0	0.591749	0.295875	0.788999	618.674	910.012	451.11	0.591749	12.5254	11.9336	82.2532	0	391.837	1799.61	65066.5	469.948	33.2366	425.073	0	10202.4	198.828	142.02	150.304	248.14	72.4893	118.744	216.186	18.5415	3.84637	97915.3	32994.6	55.0327	3.05737	0.591749	392.034	0	25.9383
294.288	11215	544.361	481	3106.31	708.559	227.352	913.963	8.07534	429.028	90.8994	26728.1	210689	0	1.44942	0.20706	0	1114.81	878.556	260.274	0	8.2824	9.93888	40.5838	0	257.583	1252.3	46111	207.888	22.3625	223.832	0	19629.9	88.8288	84.0664	184.698	179.107	110.57	180.142	165.441	44.5179	11.5954	81183.1	33637.1	50.1085	1.0353	0	325.291	0	71.2287
336.57	16039.8	2270.46	1067.01	2278.19	874.831	486.017	1131.81	13.0794	692.166	96.163	21960.4	36596.9	0.148629	1.63492	1.33766	1.48629	581.586	1251.01	381.531	0.297258	7.58008	29.5772	88.2857	0	638.956	1386.11	41446.4	386.138	202.879	1074.14	0	26297.8	94.0822	1121.41	267.978	1484.66	169.14	390.597	923.284	80.1111	43.2511	61992.4	36849.8	114.89	13.9711	1.18903	653.373	0	45.7778
449.869	7715.18	959.539	1079.96	356.983	664.898	810.677	1356.11	50.0155	668.927	54.5192	11101.1	58157.3	0.47408	3.79264	1.65928	69.9269	405.339	5499.33	1128.07	3.08152	48.8303	29.8671	53.5711	0	396.094	1683.7	26403.9	1469.65	185.365	668.216	0	197825	64.712	903.597	215.707	1553.8	122.076	259.322	680.068	36.2671	3.5556	60805.5	30614.9	84.8604	14.6965	1.1852	2976.51	0	412.687
691.226	19366	1295.9	945.236	1141.78	1055.53	581.494	1615.46	46.3074	1020.88	71.4053	14633.8	54004	0	1.76746	0.706983	1.41397	1129.76	2168.67	1387.45	1.41397	108.522	45.2469	127.61	0	658.201	1430.93	108156	2577.66	53.7307	303.296	0	31755.9	474.032	247.444	261.937	235.425	184.876	373.641	1332.31	96.5032	19.442	97099.5	37851.2	50.5493	29.6933	2.12095	2883.43	0	281.379
416.34	22735.1	260.228	2252.68	1080.67	1201.14	864.54	1115.71	77.9503	1763.72	68.5018	13826.7	28382.2	0	1.57475	0.787377	0	1134.61	4132.55	275.582	4.72426	51.1795	33.4635	227.946	0	1631.44	2638.89	20302.5	475.969	1044.46	1301.93	0	104222	29.9203	1073.19	146.452	1733.41	225.583	757.85	2018.05	198.813	44.0931	27920.8	11967.7	66.927	28.7393	2.36213	916.9	0	51.9669
833.99	18496	4593.33	168.759	473.699	469.444	435.692	8385.12	21.8653	472.232	38.4477	42380.2	84013.7	0	0.293494	0	2.2012	498.646	1809.83	741.072	0.440241	47.6928	4.40241	44.6111	0	1560.95	1376.78	184425	1030.6	68.3841	581.411	0	111969	14.2345	562.775	347.35	372.297	96.266	91.7169	340.159	159.514	42.1164	56587.2	12673.1	46.6655	5.28289	0.440241	399.298	0	14.8214
1349.6	7316.25	1222.4	273.459	1310.49	350.736	316.238	2757.13	5.74978	595.677	109.936	42128.4	33010.9	0	1.14996	0.229991	0.229991	404.784	3598.44	687.673	1.14996	40.4784	17.4793	84.6367	0	1047.84	1249.54	72725	1285.65	32.4287	242.411	0	11864.6	119.595	327.047	223.781	137.305	127.645	155.474	410.994	151.104	33.1187	27242.7	15220.6	115.456	7.58971	0.689973	312.788	0	90.1565
494.607	6965.95	1321.92	256.457	791.972	592.178	546.978	2246.54	6.55064	735.637	60.5934	15114.3	37462.8	0	1.31013	0.655064	2.29272	403.519	1972.07	666.2	1.31013	54.3703	28.4953	84.1757	0	1805.03	864.029	195803	1942.92	199.794	2001.87	0	54681.1	308.863	1748.37	285.935	790.662	138.546	203.397	464.113	73.0396	13.4288	42825.1	23425.7	96.6219	15.0665	0	532.894	0	80.5728
1097.24	33409.6	1505.44	339.297	2761.04	538.624	531.723	1893.33	8.00621	443.654	46.1047	28422.9	56821.7	0	0.552152	0.552152	1.1043	596.6	1993.55	489.759	0.828228	45.5526	22.9143	72.0559	0	828.78	1498.82	164073	934.794	65.7061	827.4	0	21990.8	59.0803	560.158	299.266	401.139	132.517	186.351	393.132	82.8228	10.2148	10187.2	3130.15	97.7309	3.03684	0.552152	345.371	0	114.572
936.811	16599.9	4885.65	334.966	1436.09	700.512	599.595	5034.07	18.3487	647.709	44.4446	27184.8	146974	0	1.83487	0.407749	4.48524	494.192	4680.14	1260.35	1.42712	62.5894	14.0673	120.49	0	1314.38	1173.09	143884	1106.43	114.781	1178.19	0	12286.9	150.663	1051.58	314.17	405.302	144.751	156.779	447.912	69.5212	9.37822	20596.8	4390.03	98.0636	6.93173	0.611623	627.729	0	60.3468
674.25	13337	1557.99	539.797	756.649	574.773	260.572	578.854	100.265	1363.48	79.862	9317.62	18712.4	0.582934	0.582934	3.88623	0	1340.36	1329.28	351.315	3.49761	92.6866	94.824	95.4069	0	124.359	1591.99	10749.9	780.938	21.9572	158.17	0	24897.3	243.278	21.9572	132.326	60.4309	125.137	499.575	508.513	168.079	44.6916	52125.2	29619.1	50.521	13.2132	6.21797	2138.4	0	299.628
472.875	18959.6	2246.81	768.725	927.834	533.376	661.748	2396.88	19.8886	1070.97	73.5276	33705.8	36221.1	0	1.80806	0.301343	1.20537	618.054	3452.48	14239.9	1.50671	33.449	25.3128	81.3625	0	405.306	1847.83	66238.1	1157.16	156.397	824.775	0	100729	70.8155	1126.42	249.21	412.839	90.4028	144.042	357.694	147.055	27.7235	46091	33792.3	53.9403	8.73893	1.50671	881.728	0.301343	234.143
867.347	71163.7	1232.33	425.814	694.292	429.075	382.879	2097.01	11.9565	401.629	66.0324	16101.9	107492	0	1.35869	0.271738	1.63043	744.292	5188.57	268.478	1.35869	16.0326	12.2282	40.489	0	474.455	2435.86	41870.8	695.65	74.1846	160.597	0	68307.7	389.945	546.738	127.445	377.988	19.5652	171.739	257.608	43.2064	7.0652	84900.3	21885.3	48.0977	3.5326	0.271738	1720.1	0	91.5759
1154.19	38863.6	2635.93	678.294	1198.18	598.111	547.916	4799.89	13.3638	358.867	31.6168	59915.4	55035.1	0	0.651893	0.325946	0.977839	997.722	2540.43	1108.87	6.19298	53.1292	18.9049	60.626	0	534.226	823.666	42982.9	1066.5	195.894	450.132	0	44014.8	102.673	2589.97	496.742	548.568	78.2271	116.689	263.691	108.54	25.7498	22875.6	7351.07	47.5882	2.28162	0.325946	785.857	0	126.793
744.489	26686.2	3022.35	888.767	1349.86	536.807	509.523	4582.98	26.6016	1092.71	41.6077	16123.3	54281.6	0	2.04628	2.04628	2.72837	1121.36	2597.41	844.431	21.827	45.7002	25.9195	89.3542	0	638.439	499.292	56188.1	1637.71	97.5393	703.238	0	111928	135.736	784.407	390.839	267.38	77.7586	81.8511	618.658	93.4467	15.6881	62204.1	47040.5	56.6137	10.9135	0	506.113	0.682093	117.32
396.45	40499.2	1133.72	498.231	1380.52	398.831	440.603	2373.37	273.441	1352.22	136.394	111367	18221.1	0.072396	0.506774	0.796359	0.144792	639.186	1532.56	386.451	1.73751	15.8548	67.9077	192.357	0	1326.95	2333.69	19355.8	385.076	81.8801	548.546	0	80806.6	42.3518	1298.14	128.214	286.906	202.13	487.082	4422.25	288.789	87.5994	17819.9	13901.3	141.1	54.2248	7.16723	536.166	0	117.282
768.765	21259.8	7635.56	323.318	959.142	418.746	632.309	11548.9	4.32533	200.046	58.6623	22397.4	139263	0	1.622	0	3.78466	963.738	3748.98	1510.89	3.51433	34.3323	8.10999	61.9063	0	570.403	1319.23	37599	796.672	133.815	269.792	0	78674	173.554	542.559	307.909	200.587	33.5213	37.306	160.037	98.6716	24.0596	33176.9	12604.3	28.1146	2.16267	0	304.936	0	13.2463
787.469	27121.1	2312.78	462.677	733.1	309.96	379.679	5870.23	5.13079	366.097	32.8974	22114	72544.9	0	1.20724	0	0	926.561	2756.14	1024.95	2.7163	25.654	11.167	50.7043	0	461.771	1196.08	46055.2	1735.72	59.7586	304.528	0	54664.7	137.022	531.49	354.327	190.443	54.326	70.9257	138.531	100.503	18.4105	84685.2	22867.9	30.1811	3.01811	0	634.106	0	158.753
931.482	26197.6	1347.74	2034.39	973.147	659.077	801.652	3532.78	67.2527	856.799	74.6505	30930.9	30408.3	0	0	1.34505	3.36264	1626.84	1666.52	513.811	16.1407	301.292	106.259	45.7318	0	2205.89	3617.52	29841.4	409.569	472.114	1297.3	0	43871.6	126.435	2649.08	562.905	672.527	65.2351	227.314	2211.27	351.059	64.5626	27601.2	12005.3	82.7208	39.6791	0.672527	641.591	0	51.1121
544.782	11342.5	361.11	797.438	830.452	511.885	688.867	1412.79	51.0524	650.067	53.4348	22182.3	81159	0	0.340349	0.340349	2.04209	1129.96	2094.85	596.972	2.72279	45.6068	30.2911	48.6699	0.340349	344.433	2141.48	50134.1	705.884	342.051	772.592	0	65384.8	188.553	889.672	203.188	668.105	112.315	91.2135	289.297	46.9682	4.76489	87309.4	30667.8	54.1155	7.48768	3.74384	659.256	0	144.989
586.081	34383.1	2357.97	1061.47	759.024	506.502	444.191	3714.59	12.7537	352.365	42.2692	16779.4	37510.3	0	1.45756	0	2.91512	783.803	4047.64	978.752	4.37268	55.3873	43.7268	46.2775	0	384.432	2051.52	24778.2	800.929	69.2341	1102.64	0	54765.3	123.528	68.5053	300.986	291.512	96.5634	126.443	260.174	77.2507	14.94	74966.7	20288.9	84.9029	10.2029	0	1524.97	0	241.955
308.505	4782.96	303.68	136.094	444.273	118.66	225.511	325.05	11.2474	506.133	57.3618	23080.2	30050.8	0	1.68711	3.93659	0	1215.85	1146.11	560.121	5.06133	20.2453	48.9262	33.1799	0	158.026	2192.68	15786.3	274.999	9.5603	390.848	0	74558	120.91	44.9896	607.923	156.339	42.1778	66.9221	167.024	65.235	14.0593	108364	54818.8	59.0489	5.06133	1.12474	2425.5	0	151.84
648.478	25382.2	4143.08	525.865	1663.44	876.081	556.883	7550.75	6.13149	292.508	28.1327	30020.1	152611	0	2.16405	0	5.77081	1960.27	7445.43	552.916	2.8854	60.5935	7.57419	57.7081	0	564.097	1485.62	83152	3409.47	350.216	702.957	0	48002.3	55.9047	2717.33	199.454	1105.83	76.1026	198.732	246.341	51.5766	10.8203	31004	12962	46.1665	3.60676	0.360676	832.439	0	50.4946
481.317	10394.7	1879.74	849.866	1763.05	571.489	573.082	2472.74	17.1248	395.861	64.5165	36249.1	70998.9	0	3.9825	3.58425	2.3895	1870.58	4988.48	1549.59	7.965	126.644	43.011	48.1883	0	440.863	2153.74	32200.9	1086.03	90.4028	1478.7	0	40059.2	808.846	763.446	272.403	552.373	99.9608	120.272	379.931	88.4116	15.93	37598.8	17221.9	95.1818	9.15976	0	815.617	0	197.93
681.419	20624.8	3634.88	745.408	2170.83	698.45	525.538	3063.48	13.6047	389.271	45.6417	27552.7	79126.2	0	1.97488	0.438862	1.75545	1165.62	1637.83	1214.55	5.26635	57.9298	34.8896	41.4725	0	395.854	2143.18	61956.8	1326.68	225.575	534.315	0	27556	428.769	240.935	350.651	677.384	73.0706	422.624	434.035	62.5379	10.5327	21917.4	15200.2	70.218	4.82749	0	2733.02	0	156.454
588.453	49638.3	2352.7	614.527	1837.21	959.149	746.874	3111.44	8.39835	236.891	56.4716	69617.1	64697.7	0	2.02719	0	0.289598	1562.09	2561.79	1693.28	10.7151	133.505	38.8061	46.0461	0	552.553	1847.06	31996.8	2194.29	91.2234	264.403	0	32574.3	285.544	112.943	766.277	383.718	165.65	451.773	213.144	77.6123	13.3215	18439.9	4089.99	55.6028	4.63357	0.289598	1300.01	0	278.304
376.549	10799	2537.92	677.134	903.734	1051.42	632.348	2103.92	11.7299	371.091	72.512	37072.8	46326.7	0	0.533177	0	2.66588	614.753	3594.14	1367.06	6.9313	41.0546	28.2584	54.9172	0	502.252	1807.47	31012.2	1954.63	184.479	346.032	0	201095	25.0593	683.532	505.985	524.646	200.474	348.164	445.203	56.5167	6.39812	54235.8	21191.6	43.7205	9.064	0.533177	2447.28	0	315.641
365.565	12839.2	2734.5	747.959	619.292	1013.08	1023.24	1283.62	68.735	3015.2	87.3578	8180.82	28863.6	0	0	0.677192	9.1421	537.013	4729.17	795.024	3.04737	43.3403	31.4894	75.5069	0	421.891	2143.99	37375.3	1706.86	350.447	575.275	0	241843	43.3403	1410.93	242.096	1057.44	121.556	574.598	374.487	25.7333	4.74035	26306.5	7845.27	56.5456	7.11052	2.70877	5097.23	0.677192	449.994
795.514	32904.2	4863.12	550.141	2052.21	802.233	551.216	5350.64	5.91261	292.943	44.882	23855.5	82921.9	0	1.34377	0.268755	1.34377	1611.18	5780.92	1364.2	6.45012	104.814	17.4691	64.5011	0	719.188	1467.4	64471.3	2954.96	162.059	513.859	0	34558.6	57.2448	502.84	348.306	378.138	78.7452	258.811	287.568	112.877	16.1253	32175.9	10085	50.2571	4.56883	0.268755	1266.37	0	95.1392
419.744	10315.4	209.491	268.02	715.91	538.895	281.939	453.243	3.21196	226.265	53.1758	33780.9	53948.1	0	0.713769	2.49819	0	1196.28	6198.72	145.966	1.07065	12.491	32.4765	81.7265	0	290.861	2139.52	12406.7	841.176	28.1939	208.064	0	172920	116.701	134.545	45.6812	106.708	165.237	100.285	153.46	45.3243	10.3496	157301	71272.7	39.6142	3.92573	0	1216.98	0	119.913
525.039	15125.7	1365.83	699.58	1342.69	535.751	693.984	3316.52	7.88618	484.618	28.2376	28086.5	92603.3	0	1.01757	1.01757	8.39496	1598.1	3730.16	1259.24	5.85103	69.4492	29.5096	59.0191	0	357.676	1723.26	32144.6	2438.35	65.1246	369.633	0	75960.2	327.912	263.551	402.195	220.304	120.837	159.25	414.66	39.4309	7.123	29855.5	15448.8	36.1238	9.15814	0.763178	1013.25	0.254393	294.841
766.647	7497.27	1715.61	389.991	741.507	572.744	524.214	1719.54	16.614	574.056	30.1675	12573.3	52020.1	0	1.31163	0.43721	0	1005.58	4003.53	412.726	2.62326	52.0279	52.0279	41.9721	0	483.991	950.056	29790.6	2209.22	153.898	1759.77	0	146308	24.9209	356.763	248.772	891.033	147.777	142.53	514.596	67.3303	13.9907	67454	27583.1	90.0652	18.8	0	1047.99	0	370.316
492.819	19760.7	4168.95	1169.63	731.928	1781.77	1316.61	1032.88	38.7634	567.453	96.6393	9753.84	44489.6	0	1.34595	2.15352	0.538381	556.147	3585.61	908.248	4.03786	149.131	32.572	84.2566	0	580.913	2425.14	69347.5	834.759	483.735	1658.48	0	47989.1	26.919	2096.72	576.336	2037.23	125.173	637.981	1582.57	50.0694	14.5363	26402.5	15350.6	112.252	52.7613	0.538381	1495.89	0	71.6046
285.51	11043.3	1039.23	231.419	169.797	338.248	141.004	332.867	16.6837	146.655	8.88003	148021	119021	0	0.269092	0.269092	0	594.693	2020.07	80.7275	0.538184	6.18911	4.84365	9.41821	0	160.379	1558.58	5050.31	205.586	15.0691	122.975	0	305176	187.557	156.881	195.63	87.1857	96.604	57.5856	145.04	10.4946	3.2291	70838.1	15281.7	13.1855	1.07637	0	1328.24	0	59.7384
839.097	14676.2	1685.56	892.754	709.711	445.628	543.887	3315.54	14.5985	522.551	43.4211	72362.1	143005	0	0.74864	1.68444	0.935801	1163.2	3338.19	1815.45	3.7432	92.6443	27.6997	29.3841	0	492.418	994.194	32187.4	2044.72	90.2112	432.34	0	40523.9	176.492	428.035	315.178	264.27	67.752	137.001	482.873	153.658	37.2449	63336.7	36505.8	66.8162	8.04789	0	475.2	0	112.483
448.788	88591.2	454.901	525.059	993.216	963.794	354.997	378.276	53.3466	503.398	39.1208	12724.9	24108.4	0	0.646625	0	0	1140.65	7735.25	145.814	1.29325	20.3687	22.3086	56.5797	0.323312	200.13	7413.88	22606.7	1361.47	33.3012	90.2042	0	159958	62.3993	71.1287	53.0232	148.4	461.044	513.097	213.71	34.2711	8.72944	73623.7	13331.1	37.1809	2.26319	0.969937	3979.98	0	231.492
423.764	19475.7	355.423	906.691	1643.83	893.091	434.305	1261.21	21.7606	466.946	94.2959	16630.5	32936.5	0	0.906691	1.81338	0	2549.62	2812.56	388.971	2.72007	24.4807	31.7342	55.3082	0	275.634	3141.69	23826	709.033	56.2149	443.372	0	8860.19	958.373	100.643	97.016	304.648	140.537	223.953	392.597	49.868	9.06691	47719.2	13709.2	68.9086	3.62677	0	3847.09	0	58.9349
759.763	45879.7	6960.43	472.479	2314.61	757.526	566.704	4893.25	6.43982	159.979	31.5212	29373	139699	0.338938	0.338938	0.338938	4.06726	1901.44	5859.22	1552.34	3.72832	57.2805	11.185	64.7371	0	622.968	679.232	70136.1	2944.01	54.569	438.586	0	35427.1	120.662	344.022	488.41	245.73	95.5805	256.237	133.88	50.5017	11.8628	7836.92	1919.07	32.1991	2.37256	0	796.504	0	63.0424
679.83	20402.7	727.609	1045.94	1668.79	596.461	530.277	1418.27	25.174	291.125	60.0927	29313.1	48652.3	0	3.65428	12.587	0	1456.84	3698.14	646.808	6.09047	47.9117	19.0835	51.16	0	326.043	1577.43	28412.1	1562.41	95.8235	795.416	0	82111	404.002	244.431	287.47	403.595	119.373	178.654	442.169	27.2041	3.24825	62236.5	49862.7	42.2273	5.68444	2.43619	2700.92	0	242.401
382.68	44493.6	695.662	873.215	2948.62	1347.95	598.399	822.294	19.1294	533.736	98.88	5491.75	37978	0	4.04142	11.0465	0	3124.28	5458.88	701.32	2.69428	42.3002	28.0205	157.076	0	283.707	4767.52	13580.5	1028.68	68.7041	579.539	0	65415.2	35.8339	303.376	156.268	438.628	178.631	303.915	571.995	244.102	88.9112	37020.5	11182.1	96.994	7.81341	0.808283	3988.07	0	69.2429
698.213	43844.3	1394.14	844.854	1646.53	792.329	676.595	2379.66	8.45744	413.079	38.7262	12617.2	72519.5	0	0.890257	2.67077	0	2003.52	7009.44	1131.96	8.90257	34.2749	40.9518	80.1231	0	629.412	2609.79	27517.4	3909.56	44.5129	216.332	0	48181.2	209.21	578.667	244.376	213.217	172.71	208.32	447.354	50.7447	10.6831	32131.2	9318.77	51.1898	4.00616	0	2316.45	0	367.231
710.432	47943.8	2621.3	136.451	830.536	274.17	337.115	6450.38	4.2245	517.923	38.8654	51775.4	122867	0	0	0	2.5347	605.37	871.091	695.774	1.6898	25.7694	7.18164	68.4368	0	726.613	961.495	41449.9	1049.79	35.4858	359.927	0	29653	27.8817	706.758	103.078	112.794	163.91	1061.62	156.729	135.184	32.5286	42376.8	10673.6	41.4	1.26735	0	283.041	0	27.8817
524.346	41136.9	695.759	186.345	1332.1	232.133	319.235	2446.55	2.34262	850.585	97.9642	11497.4	62694.9	0	0.638897	0.212966	0.212966	1239.67	309.013	576.498	1.06483	43.0191	8.09269	68.362	0	271.318	913.622	44274.7	245.975	23.0003	254.92	0	18787.2	10.8612	323.708	121.39	145.668	53.6673	512.821	96.2605	296.448	60.6952	24683.8	8547.8	30.2411	0.425931	0	187.836	0	85.1862
687.627	26050	1172.23	579.266	1040.27	514.12	450.218	2288.02	6.63916	422.416	48.9638	19348.6	31994.9	0.414947	2.07474	3.31958	0.414947	1788.01	1303.35	940.685	7.0541	27.3865	10.7886	43.1545	0	296.272	4138.68	16378	752.714	64.7318	593.789	0	117848	37.3453	408.308	361.834	263.491	129.464	132.783	217.432	172.618	37.7602	49636.4	12060.4	36.5154	3.31958	0.414947	1830.33	0	523.663
732.51	30945.1	2918.47	438.529	840.486	301.468	381.201	3742.82	5.93052	153.864	40.5252	22161	91674.9	0	0.329473	0	0.329473	1439.8	788.429	1504.05	5.27157	59.9641	11.861	47.7736	0	330.791	767.014	24721.4	1317.89	41.8431	295.867	0	41057.6	55.3515	70.8367	362.421	115.975	56.3399	49.7505	323.213	100.16	17.7916	20627	5343.4	21.4158	2.96526	0.329473	315.965	0.329473	69.1894
446.413	39353.6	227.088	355.793	746.808	407.566	233.841	676.1	6.09099	244.831	20.6564	270409	23803.8	0	0.264826	0.529651	0	1426.88	1924.62	71.9001	1.98619	6.62064	12.0496	71.9001	0	239.27	1630.53	13828.1	470.595	15.7571	242.183	0	76066.9	51.7734	41.9748	76.7994	58.7913	115.464	119.171	242.977	59.983	17.2137	50044.5	15005.8	25.6881	2.38343	0.264826	1060.76	0	49.9196
866.295	19224.2	2037.1	495.346	1793.24	624.334	493.056	2681.66	7.25083	435.813	53.0455	57586.1	47117	0	0.763245	4.96109	1.14487	2929.33	1809.27	1014.73	5.34271	151.886	13.7384	77.0877	0	295.757	2155.02	18851	1385.67	27.0952	199.589	0	69344.6	1094.49	123.646	295.376	74.0348	51.9007	119.066	386.584	206.076	37.7806	41217.5	23592.3	19.8444	2.67136	0.381622	1383.76	0	274.387
611.164	64489.4	958.171	920.475	1697.18	800.375	461.114	1645.9	38.134	882.341	117.032	7417.72	35983.6	0	0.438322	0	0	1951.41	3639.82	486.537	5.69818	93.8008	48.6537	80.6512	0	497.933	3226.92	41929.4	1009.45	39.0106	370.382	0	78727.4	810.895	244.583	112.21	223.982	203.82	248.09	2075.89	84.5961	14.9029	156012	46536.6	71.0081	23.231	0.876643	1451.72	0	390.983
790.182	24889.9	634.317	338.804	910.066	442.798	277.631	2599.85	7.05842	258.809	29.1748	42148.2	29003.1	0	0	0	1.41168	2062	2307.63	450.327	4.23505	58.3496	18.3519	57.4085	0	416.917	2739.61	47729	2871.37	16.9402	318.1	0	63503.7	213.164	38.586	177.872	111.052	175.519	148.697	516.676	79.0543	13.1757	25203.7	4977.6	28.7042	3.29393	0	967.474	0	91.7595
410.963	29197.8	1618.42	231.879	1292.52	215.288	407.665	1056.69	20.9363	1228.53	57.2785	103712	60231.4	0	0.395024	0.395024	0.790049	701.958	373.298	628.879	0	13.8259	13.8259	57.6736	0	535.653	901.446	34324.5	357.497	21.3313	321.155	0	16552.7	18.5661	45.0328	139.839	89.2755	186.452	1172.04	485.88	68.7343	17.7761	66000.7	39257.1	77.0298	7.11044	0.790049	192.772	0	62.4139
437.988	15778.9	1584.29	1147.28	1596.33	498.36	646.287	514.545	31.9944	2047.64	57.9663	3333.82	12733.8	0	2.25843	6.77529	0.752809	1431.09	1585.79	237.511	4.89326	271.388	63.9888	61.7304	0	328.225	1661.45	6374.41	325.214	97.4888	1930.58	0	58523.8	101.253	575.146	88.0787	379.792	98.9944	317.309	1451.42	114.803	27.1011	52024.4	43072.7	36.1349	43.2865	1.12921	674.894	0	21.8315
588.955	12429.8	331.613	388.461	935.498	229.387	269.28	612.861	13.9627	978.882	79.7866	285653	112417	0	0	0	1.496	472.736	209.44	311.666	0.498666	25.432	33.9093	21.9413	0	288.229	1003.82	13500.9	142.12	55.352	393.448	0	14261.9	58.8426	830.778	33.4106	439.325	64.328	1320.47	317.152	154.088	56.848	69940.4	47553.8	62.832	2.49333	0	241.853	0	72.8053
715.717	27938.6	2790.97	177.031	1490.06	388.083	551.851	3737.83	9.803	660.838	83.0372	26505.6	113443	0	0.576647	0	0.576647	1035.08	660.838	1142.34	1.72994	64.5845	8.64971	68.0444	0	696.59	699.473	46271.9	627.969	76.6941	766.941	0	13490.7	4.61318	2080.54	209.9	261.798	136.089	963.577	208.746	141.279	23.6425	21943.7	12865.6	39.212	2.88323	0	271.024	0	47.2851
766.711	15965.4	2060.2	725.241	1048.67	607.302	411.943	2663.4	22.1889	182.335	35.9365	99217.2	126120	0	0.723553	0	1.20592	2022.81	3559.4	1079.54	6.27079	97.1972	10.8533	37.8659	0	381.312	1272.25	12734.8	1450.48	61.7432	218.272	0	82013.5	36.4188	399.642	264.338	203.318	97.1972	116.492	325.599	57.8842	13.0239	60055.6	12720.8	22.4301	2.65303	0.964737	996.814	0	121.798
512.916	19235.1	618.658	1565.1	2345.1	1271.77	909.725	1341.81	37.2776	666.856	34.2653	9213.79	27866.9	0	1.50617	1.50617	0.564813	2198.44	2936.65	424.551	6.21294	192.978	72.6726	68.7189	0	387.838	710.911	16646.2	979.762	193.354	951.521	0	216920	169.256	625.624	348.866	641.063	152.499	474.255	1569.61	94.3237	24.0987	14590.6	10232.7	35.7715	16.7561	0.376542	1429.54	0	89.4287
474.78	38882.1	507.445	822.832	863.942	896.58	389.449	885.282	46.759	411.73	37.972	7643.36	32870.6	0	0	0.313819	0.627637	1071.38	5491.51	559.852	6.27637	26.0469	38.9135	71.2368	0	235.992	2005.3	12891.4	1993.69	52.0939	313.191	0	299695	242.582	213.71	417.692	111.719	100.736	192.057	375.013	160.675	55.5459	50602.9	11477.6	35.7753	10.0422	1.88291	1587.29	0	177.621
891.718	19132.6	1022.31	420.371	768.437	456.724	408.521	1961.06	13.8584	219.926	32.7379	18797.6	82064.1	0	0.602538	0.200846	1.40592	851.185	2715.84	725.054	3.21354	21.6914	10.444	65.4758	0	438.246	953.416	28428.7	1753.18	87.1672	340.233	0	23381.7	259.694	310.91	189.799	290.022	138.985	110.465	504.726	53.0233	9.64061	18926.3	7344.13	33.5413	8.03384	0.200846	660.181	0	40.37
698.723	12423.7	1471.68	1223.64	1071.57	649.686	778.764	1965.92	11.9574	448.556	37.0986	16602.4	49615	0.3066	3.3726	2.4528	0	1809.86	7265.81	1785.03	5.5188	141.649	55.8012	72.6642	0	585.913	1307.34	36345.3	2111.86	46.9098	724.496	0	82102.9	325.609	462.66	461.127	439.051	165.871	323.463	466.952	90.1404	9.19801	45205.4	20010.3	47.523	7.665	0.3066	1150.98	0	166.177
660.074	10820.6	2090.43	629.451	675.384	378.594	296.435	1758.01	4.14346	119.805	27.3468	25182.5	221866	0	1.89415	0.118385	0.355154	1297.73	4299.37	1505.97	3.78831	40.014	11.3649	44.5126	0	353.378	1985.31	20101	2304.59	40.6059	230.85	0	114718	117.319	130.815	262.103	136.853	83.106	211.672	136.497	46.7619	10.6546	53453.7	12544.5	24.1505	3.43315	0	620.217	0	338.106
465.739	5124.87	296.914	145.139	658.932	218.953	145.347	653.542	12.0258	290.693	29.6499	121246	18435.2	0	0.622026	2.90279	0	1601.09	2737.95	198.841	2.69544	6.22026	15.136	100.975	0	214.599	2339.02	9053.37	780.849	27.9912	131.869	0	143283	15.136	129.589	103.878	75.2651	198.841	259.385	484.765	20.5268	3.73215	73688.5	23834.8	24.259	4.35418	0	1522.3	0	64.6907
994.959	38039.5	4097.86	831.914	1504.45	1106.02	580.572	11784.6	29.6577	267.219	18.2739	7804.77	32299.9	0	1.19829	0	0.299573	2264.17	8761.01	365.479	3.89445	23.6663	44.0372	45.2355	0	425.693	1618.59	52936.6	9006.96	375.964	350.201	0	165947	58.7163	303.767	242.354	412.512	141.099	173.453	1475.4	103.652	27.8603	7921.3	1845.37	47.6321	15.5778	0.898718	438.575	0	44.3368
785.525	18961.8	3665.8	669.244	1164.66	646.847	580.992	2708.07	10.0286	196.561	46.8003	19344.2	89115.5	0	1.00286	0	2.6743	1622.97	5657.49	2816.38	9.36006	64.5176	14.3744	60.8404	0	371.394	700.333	25231.4	2699.04	62.1776	709.359	0	50940.1	137.058	134.049	458.309	413.848	74.8805	136.389	189.207	81.9005	19.0544	41285.9	10614.6	30.0859	3.67717	0.668576	1338.15	0	131.709
802.075	28314.2	1079.35	1215.16	2685.52	1011.84	705.268	3257.89	38.3873	734.389	39.4463	26665.4	40729.2	0.26474	0.52948	3.9711	0.52948	3216.33	3475.51	851.669	7.9422	62.4787	39.9758	67.7735	0	672.44	2511.32	25506.7	2519.53	130.782	531.069	0	111413	485.004	779.924	294.126	500.888	158.315	226.353	1803.15	127.869	26.7388	44573.5	20874.8	49.7711	23.2971	0	982.451	0	310.805
734.134	10504.2	1934.8	979.867	927.118	664.008	496.807	2898.36	51.471	480.183	46.9953	222694	94307.7	0	0	3.51665	2.23787	1323.54	11527.6	789.009	5.43483	55.9468	27.4938	66.177	0	562.665	1730.51	23980.7	2898.68	130.116	336.959	0	31266.2	749.687	1576.42	117.328	398.021	103.581	257.355	373.085	50.1922	5.11513	49422.4	29583.7	17.2636	7.6727	0.959087	1177.12	0	145.781
881.759	27634.6	1912.94	1214.77	1492.7	706.646	645.974	3113.44	17.8446	693.263	61.1177	150940	57157.6	0	2.23057	3.1228	0.89223	2059.27	2893.95	1080.49	13.8296	115.544	38.3659	57.1027	0	418.456	1490.92	14902.9	2113.69	69.5939	405.965	0	25507.5	472.436	162.832	459.498	314.065	122.682	178.892	717.799	166.401	45.9498	37628.9	15960.7	32.1203	12.9373	0.89223	1163.91	0	393.919
1216.01	13323.5	861.183	251.198	655.959	248.354	562.589	6297.49	6.16146	525.146	61.6146	62687.2	113625	0	2.36979	0	0.947918	517.563	421.823	1198.17	0.473959	56.8751	9.00522	66.3542	0	569.698	343.146	41344.4	790.563	97.6355	643.162	0	14812.2	59.7188	1063.56	245.037	415.188	76.3074	505.24	208.068	118.016	22.75	20471.7	11344.2	39.3386	2.84375	0	298.12	0	93.8438
363.235	5648.05	469.424	1255.56	1413.46	750.101	887.843	1015.81	14.3545	1060.4	66.5806	196346	63634.3	0	2.74874	11.9112	1.22166	816.07	3179.68	944.65	0.305416	28.0982	26.8766	32.3741	0	275.179	1331.31	23686.2	673.441	137.132	554.635	0	57233.7	150.57	462.399	104.758	724.14	91.9301	331.376	806.297	43.0636	8.55164	55222.5	58480.7	47.6448	17.1033	1.22166	2043.54	0	280.066
431.934	47452.6	992.221	511.316	1457.19	526.416	321.722	1912.09	0.629183	242.655	52.2222	9869.78	54696.3	0	1.04864	0.838911	0.419455	836.184	1381.48	248.108	1.46809	11.535	15.3101	120.174	0	542.146	1623.29	43249.2	748.308	53.9	309.139	0	45237.6	15.5198	184.56	266.564	333.677	57.4654	97.9428	314.172	84.3105	38.5899	60770.9	21691.3	47.6082	2.09728	0.209728	643.235	0	29.1521
904.587	56170.9	1620.73	658.375	2108.18	702.1	815.908	1789.56	7.53146	1228.26	56.2768	8131.05	33817.3	0	0.627622	0	0.418415	518.834	1070.3	909.633	1.25524	41.423	54.8123	79.2896	0	2062.99	733.062	55742.4	378.456	92.888	412.348	0	27852	54.8123	156.696	211.718	115.482	156.278	252.304	1739.98	163.182	100.629	53191.2	25359.9	66.5279	26.7785	0.627622	380.13	0.209207	49.7913
778.245	35385.2	4144.5	413.286	1732.61	439.639	406.135	2689.73	2.24723	301.537	39.4286	32010.5	99231	0	1.02147	0.408587	0.204293	691.329	773.25	1047.62	0.204293	15.9349	9.3975	145.661	0	699.501	955.276	72235.1	790.207	82.1259	531.98	0	12700.3	145.661	890.923	412.673	359.965	92.5449	127.275	219.207	53.5249	11.0318	46597.5	18030.7	41.6759	1.43005	0	1040.67	0	36.9771
685.098	63127.9	2020.37	978.395	2809.59	567.198	1610.04	13671.8	4.51674	611.845	42.2141	24122.5	66997.5	0.173721	2.08465	0.173721	1.38977	1294.57	673.515	589.956	1.73721	76.9583	24.4946	93.6355	0	6165.35	1281.54	57784	588.045	72.4416	491.63	0	15101.4	247.031	107.012	642.941	322.252	61.3234	408.591	461.924	54.5483	15.2874	36206.5	7660.04	40.3032	6.94883	0.521162	339.798	0	39.6083
698.63	17792.9	5908.29	421.232	2118.16	686.311	355.724	4931.19	2.85645	281.456	37.3243	32540	213651	0	0.571291	0	4.3799	588.239	751.057	987.762	1.14258	11.9971	4.76076	91.7874	0	718.303	399.523	166536	921.302	110.259	401.046	0	15931.4	50.0832	581.384	246.036	207.759	35.6105	104.927	143.775	20.9473	10.2832	54232.8	17620.5	21.3282	1.9043	0.19043	245.084	0	39.7999
671.442	63480.5	4154.78	438.731	1716.43	696.028	409.243	3304.56	28.3633	436.706	38.4931	16183.1	114553	0	1.57574	0.225106	0.900424	643.803	970.882	834.017	0.675318	19.8093	6.97828	94.5445	0	659.785	1227.28	49708.3	851.576	99.7219	582.124	0	48279.6	36.4672	701.88	166.353	370.524	70.9084	127.185	334.733	110.752	42.9952	84196.1	16865.6	45.6965	1.35064	0.675318	802.728	0.225106	40.294
770.376	27077.5	3846.56	266.188	2187.81	574.743	398.319	3950.98	0.641932	234.305	47.396	68763.7	105460	0	0.534943	0.106989	1.60483	710.833	396.393	676.382	0.534943	16.6902	5.88438	54.6712	0	696.603	621.176	104556	636.796	89.8705	499.423	0	18623.3	54.3502	409.874	236.445	270.574	53.6013	72.2173	177.922	52.2105	18.83	68198.1	23021.6	33.8084	2.13977	0	380.131	0	19.5789
1026.79	30942.4	1871.21	639.901	1405.18	761.731	1042.85	4827.06	4.73125	771.982	61.9005	19425.3	61044.1	0	1.57708	0.394271	3.94271	833.094	1402.03	798.004	1.57708	57.1692	38.2443	63.8718	0	1464.32	1123.28	133792	963.992	287.029	846.893	0	26455.2	43.3698	2692.08	245.631	1342.49	110.396	287.818	612.302	43.764	11.4338	48593.5	17253.7	66.2375	5.51979	0	443.16	0	46.5239
998.759	27192.2	1822.79	505.374	1336.67	338.915	452.637	2867.53	3.999	442.14	42.7393	26512.6	96500.4	0	0.99975	0.499875	1.49962	663.084	1428.14	634.092	2.49938	12.7468	15.996	68.9828	0	754.562	581.105	86077.5	1354.91	101.725	534.367	0	11086.7	47.4881	280.68	357.161	420.645	46.9883	61.2347	156.711	56.4859	19.2452	27268.4	7781.81	53.7366	2.99925	0.749813	555.111	0	110.972
570.528	73200.5	3576.2	262.794	1883.04	697.376	296.949	3015.89	12.2465	268.074	39.4359	12744.3	56469	0	0.449412	0	0.337059	700.634	694.23	714.228	0.337059	16.0665	11.0106	46.8512	0	597.494	1379.7	74316.5	1005.45	27.1894	271.557	0	35630.2	81.0066	92.1295	173.585	132.689	51.4577	114.937	205.157	86.0625	33.2565	55592.5	11769.7	39.0989	0.786472	0.337059	521.768	0	53.8171
633.625	17291.6	3713.47	381.113	4228.87	546.722	460.998	4956.6	3.45019	680.218	74.8426	28426.1	123861	0	1.85779	0.796198	1.0616	1319.03	2108.86	996.309	2.12319	27.0707	20.4357	191.618	0	809.733	1543.56	96810.5	1183.68	92.3589	835.742	0	9986.97	222.139	1691.39	203.03	393.322	58.6532	248.679	511.424	28.9285	8.22738	20392.5	17618	60.7764	3.71559	0	600.068	0	87.5817
914.354	51114.5	3810.74	321.419	2319.37	797.761	492.293	2081.14	8.8617	509.078	74.9595	19905.2	69169.7	0	0.208511	0	1.14681	898.263	602.7	943.51	0.625532	21.3723	6.77659	42.9532	0	524.925	1606.99	108151	506.785	57.7574	291.706	0	19450.7	9.17446	566.836	298.691	323.191	104.568	177.964	248.857	106.236	41.5978	130571	24158.8	38.9915	3.12766	0.625532	566.94	0	57.8617
681.208	54640	2507.1	648.146	1235.71	528.187	303.605	5984.32	7.28752	417.227	69.3265	175451	48871.5	0	1.33076	0.760437	0.950547	1065.25	4041.47	1015.56	6.40035	48.8581	7.92122	61.1518	0	322.552	1507.12	22079.6	669.058	16.4761	121.416	0	41454.3	24.2706	332.058	267.484	81.6836	54.6247	99.3638	314.441	100.631	34.1563	26733.3	9336.65	24.3974	2.85164	0.253479	701.947	0.06337	171.732
541.841	38102	1772.37	408.631	2529.15	528.019	477.161	5300.61	3.1418	453.598	97.7886	23318.7	81218.1	0	0.589088	0	1.37454	813.138	767.189	554.725	1.17818	14.7272	33.7744	107.803	0	854.767	1899.42	126783	647.015	105.054	368.573	0	18168.1	95.0395	522.325	437.103	464.398	75.4033	190.668	493.067	89.345	40.6471	29761.7	12889.8	65.9779	5.30179	0	670.186	0	51.447
903.127	22150.8	2530.81	476.46	623.966	467.475	494.68	5256.04	61.8974	546.844	44.9255	49771.5	199949	0.499173	0	0	1.7471	1033.54	5837.33	268.056	1.7471	121.798	4.99173	46.1735	0	1246.93	1583.63	21371.3	2120.98	23.9603	401.584	0	38593.3	146.258	196.674	99.8345	128.537	233.862	93.3453	598.009	53.6611	18.2198	115777	23705	25.4578	7.98676	0.499173	776.214	0	108.57
771.298	32003.1	2578.3	418.383	925.146	306.684	350.188	4448.97	13.3256	534.59	71.135	78286.9	34207.7	0	0.97982	0.391928	1.76368	457.576	2066.05	1217.52	0.97982	40.1726	11.3659	56.6336	0	500.1	2095.05	62550.6	933.965	18.4206	189.693	0	46314.2	139.134	113.855	354.695	125.809	123.457	131.688	275.33	172.448	34.4897	56763	19205.1	61.5327	5.48699	0.195964	1166.97	0	168.921
835.093	18871	5552.73	153.263	1092.36	461.672	741.826	7684.37	42.6396	161.996	38.8722	65700.4	152414	0	0	0	1.71243	1168.05	1575.95	457.733	0	55.3116	5.47978	73.9771	0	2373.09	908.446	52216.7	1700.96	78.4294	1078.83	0	38927.7	18.6655	385.64	116.103	204.807	329.643	93.3276	540.958	51.7155	21.0629	40141.7	6937.75	34.5911	4.28108	0	428.793	0	19.693
998.657	21134.5	2200.2	191.78	657.054	393.28	340.222	4231.71	9.41686	195.02	50.122	25820.8	98940.5	0.101257	1.82262	0	1.72136	325.54	1434.6	679.836	0.911309	28.0481	6.37916	37.7687	0	906.752	1048.92	30077	425.682	161.707	361.992	0	70279.8	27.7443	1363.12	214.563	456.059	122.419	83.9416	248.889	124.444	25.2129	23251.7	3471.58	65.3105	2.43016	0.30377	227.118	0	54.7798
928.094	32045.1	539.55	320.432	818.321	278.534	365.25	3175.2	2.36714	283.031	61.5457	146192	32086.6	0	0.789047	0.394524	0.473428	502.939	4522.58	741.152	0.789047	30.8517	10.2576	138.557	0.078905	841.913	2020.67	45069.8	641.022	36.454	339.685	0	17183.2	67.069	276.166	149.524	144.869	110.703	101.55	235.452	37.5586	7.18033	30274.6	7607.91	47.185	2.60386	0.078905	274.431	0.078905	75.6696
825.123	37529.3	3700.75	203.417	1682.46	387.214	273.778	3331.33	9.2172	215.372	51.014	15371	81380.2	0	0.821335	0.365038	0.547557	740.297	528.301	994.819	0.547557	72.5513	4.38045	46.6336	0	522.095	1122.4	25186.8	383.381	36.0475	265.382	0	29666.8	60.6875	83.0461	225.685	79.852	83.5936	83.3199	353.539	169.925	38.5115	49157.4	11944.7	38.4202	2.28149	0.091259	411.945	0	72.825
922.756	38443.6	1431.93	427.909	2316.97	928.18	345.806	2849.94	41.7472	807.809	99.4976	10433.3	57975.8	0	1.39157	0	0.695787	1281.64	2822.81	818.246	2.78315	68.1871	42.443	116.196	0	407.731	3122	47359.5	1468.81	100.889	523.928	0	11117.3	656.127	281.098	231.697	193.429	130.112	238.655	689.525	252.571	27.1357	78431.2	32416	38.9641	11.1326	0	3570.08	0	244.221
893.879	41987	2286.71	608.527	2463.41	969.586	586.89	2034.73	21.6365	545.871	108.633	11997.9	61519.3	0	0.450761	0.450761	0.901521	1421.25	4792.49	636.023	1.35228	43.273	13.9736	51.3867	0	508.007	2427.35	39751.2	1738.58	87.8983	227.183	0	62671.9	237.551	196.081	208.702	177.149	158.668	340.324	306.066	50.4852	20.2842	65252.5	23999.4	73.474	7.66293	0	1191.81	0	365.567
364.628	35413.5	5686.56	360.404	1147.72	655.914	894.038	4310.37	37.0058	610.864	73.4753	19868.4	64517.7	0	0.536316	0	0.536316	615.154	3771.37	2514.25	3.21789	78.3021	17.1621	72.4026	0	843.088	3366.99	40288.6	1532.25	112.09	477.857	0	46396.7	237.588	692.92	393.656	266.549	244.56	279.421	300.873	58.4584	13.4079	46083.5	12530.5	67.5758	12.3353	0	1160.59	0	100.827
900.965	33696.6	5426.58	270.404	1330.53	463.836	586.293	6167.82	3.99859	287.398	71.9746	17235.9	109579	0	0.499823	0	2.49912	430.848	1282.05	659.767	0	37.9866	7.49735	61.4783	0	888.686	247.413	78857.1	817.211	363.372	694.754	0	26066.8	14.9947	1357.02	208.926	872.692	98.965	61.9781	202.928	48.4829	10.9961	5918.41	2355.17	72.4744	3.99859	0	154.945	0	31.4889
759.661	57320.8	1566.92	696.301	1387.81	703.963	684.808	2634.83	79.4951	967.35	286.374	20985.8	61622.1	0	1.91555	0	0.957773	820.811	5900.84	1129.21	1.91555	44.0575	34.4798	118.764	0	713.541	3306.23	49959.3	1109.1	137.919	634.046	0	27078.2	222.203	491.337	363.954	370.658	172.399	254.768	1153.16	83.3262	23.9443	47969.1	23579.4	95.7773	14.3666	1.91555	2038.14	0	312.234
801.427	38189.4	522.901	916.342	1244.31	489.569	369.93	1387.16	15.4757	726.467	69.6408	10319.9	24147.5	0	0.892831	2.08327	0	1474.96	1739.23	466.355	3.27371	58.034	16.071	62.7958	0	183.03	963.067	27100.1	773.489	39.2846	187.494	0	39737.5	106.544	91.664	333.324	113.687	124.103	139.877	372.31	77.6763	12.202	67642.9	32907.7	25.8921	8.92831	0.29761	849.975	0	142.258
677.952	51272.9	2693.85	467.738	1248.37	540.545	733.039	4566.22	15.2716	307.209	82.751	17928.9	94250.9	0	0.355154	0	0	812.593	2774.47	1190.83	4.97216	66.0587	18.468	57.8902	0	538.414	2141.23	28118.6	1097.43	127.5	511.422	0	35571.2	110.453	427.606	400.614	258.552	198.176	203.504	220.551	81.3304	20.2438	66379.8	13612.7	39.4221	5.32732	0.710309	509.292	0	157.689
508.563	27064.4	543.901	471.708	1441.41	493.086	747.514	1358.35	52.5678	629.061	72.5436	255392	13340.3	0	0.700904	0	0	586.306	2449.31	539.346	2.10271	22.7794	24.8821	37.4984	0	361.316	2451.06	19730.1	477.666	108.991	454.536	0	55194.4	161.558	990.377	283.866	313.655	77.8003	111.444	236.205	65.5345	16.8217	70763.6	26140.9	60.9786	6.30814	4.55588	653.242	0	166.815
497.338	84739.2	1891.77	463.008	1320.5	501.016	340.346	2144.58	20.1558	364.533	51.8293	10154.5	31871.6	0	1.15176	0	0.575881	782.622	3227.81	451.491	3.45529	47.7981	15.5488	84.6545	0	355.319	1628.59	61797.2	1235.26	73.7128	446.308	0	51904.2	94.4445	601.22	412.331	261.45	185.434	161.247	200.407	127.846	17.8523	26775	8116.47	47.2222	1.15176	1.15176	405.42	0	100.203
875.125	44429.8	2675.58	556.598	1126.34	424.182	455.282	3819.24	13.1455	298.498	69.2542	17686.7	45185.5	0.320621	0.320621	0.320621	0.641242	624.57	1996.19	979.177	4.4887	42.6426	9.93926	33.3446	0	669.778	1000.02	93057.4	1790.03	78.8728	296.575	0	19451.1	42.6426	369.035	347.553	266.116	113.821	133.058	230.847	107.408	28.5353	48203.2	20263.9	31.1003	4.4887	0	685.168	0	90.4152
314.049	26017.2	4776.22	1010.56	985.738	1205.18	1158.3	5515.32	46.8836	1687.42	61.0669	12397.8	102083	0	5.12174	1.18194	2.75786	1158.3	9669.45	1888.35	12.6074	595.304	70.1284	65.4007	0	1057.84	2420.22	150368	9937.35	604.759	971.948	0	59030.4	101.647	3324.8	338.035	1662.59	179.261	749.744	1243.4	69.7344	9.45552	19598.5	14095	96.5251	108.738	2.75786	2134.19	0	215.901
675.751	20679.4	1203.6	537.959	1561.13	882.085	503.63	1870.5	14.6526	468.463	104.661	32106.7	42350.9	0	2.93051	0.418645	0.418645	1137.46	2104.11	1213.23	5.44238	38.5153	20.0949	47.3069	0	445.857	2631.6	24768.7	934.834	108.848	594.476	0	71054.5	350.824	488.558	461.765	294.307	204.299	165.365	267.933	80.3798	13.3966	56526.7	22155.5	63.634	4.18645	1.25593	1602.57	0	385.153
323.188	13423.9	2948.02	518.965	793.339	685.635	639.605	2345.72	9.92802	1022.59	56.5597	11134.4	58671.3	0	0.601698	1.2034	0.902548	772.581	4883.99	587.258	2.70764	212.099	44.2248	104.696	0	825.831	1163.68	34284.2	2636.64	232.857	1370.67	0	61266.7	450.07	1812.62	132.073	820.115	124.552	143.505	936.243	39.4113	10.8306	79714.8	46234.8	86.6446	40.9155	0.300849	1604.43	0	106.801
499.502	21415.9	3484.24	340.788	1877.51	498.809	748.036	4464.18	4.9492	312.86	47.0174	21913.6	84589.6	0	0	0	0.707029	2452.33	3541.86	714.099	3.18163	72.4704	9.54489	57.6228	0	648.699	926.561	21908	1183.57	123.023	766.419	0	25806.9	188.07	869.645	142.466	335.485	129.386	109.589	333.717	69.6423	25.0995	77527.8	23001.8	36.7655	2.82811	0	1064.43	0	135.749
517.253	44278.9	289.855	941.858	1471.1	1137.94	711.679	7049.96	77.4084	2019.1	61.7221	6429.33	18734.2	0	0.341006	1.70503	0.682012	1152.26	3088.15	530.605	5.7971	180.392	64.1091	104.007	0	538.107	1934.53	27843.5	758.738	475.362	595.396	0	82834.8	106.394	1444.5	174.936	1082.35	208.014	667.008	1971.01	102.643	16.3683	52600.9	19436.3	52.1739	39.5567	1.36402	1507.93	0	91.7306
829.321	49204.7	1319.97	551.68	1212.22	849.108	436.178	1965.01	8.11837	543.931	48.3412	14969.5	62673.1	0	1.84508	0.738034	1.10705	1393.78	9277.08	280.453	2.2141	116.24	51.2933	75.6485	0	645.78	3013.39	28761.5	1194.88	111.443	687.109	0	51347.2	335.805	526.956	116.24	359.791	301.856	201.852	1029.19	66.423	14.3917	41016.6	13870.2	86.35	12.1776	0	1371.27	0	125.097
851.388	14026.5	2078.9	189.163	690.279	441.38	396.579	2781.74	12.0894	537.621	70.6398	27557.6	88872.7	0	1.65932	2.37046	0.237046	700.472	2584.75	847.204	1.18523	54.7577	17.7785	63.2914	0	489.027	1798	37384.6	1389.09	143.176	578.63	0	31922.6	594.038	502.064	247.239	307.449	83.9144	114.73	403.927	97.6631	24.6528	48993.5	26268.1	42.6683	13.0375	0.711139	1191.4	0	141.517
736.424	34161.8	5604.42	335.619	799.718	525.785	710.658	10550	5.29252	631.818	86.3229	19600.2	78310.2	0	0	0.365002	3.46752	868.704	3758.79	1914.62	4.56252	221.738	15.5126	128.481	0	2094.93	1639.4	137093	3256.73	111.873	716.316	0	23561.8	175.201	872.901	391.464	205.496	131.766	124.831	619.59	278.496	49.8227	24490	5444.18	75.9203	6.75253	0.730003	517.937	0	95.6304
572.229	26458	3774.22	367.942	1042.21	404.084	512.512	2643.14	3.55499	504.809	36.1424	28620.7	90636.9	0	1.185	0.592499	0.592499	1060.57	2816.15	1267.36	5.33249	93.0223	23.7	65.7674	0	458.594	1356.23	24282.4	1291.65	111.982	862.678	0	29637.4	159.382	746.549	297.434	182.49	100.725	74.0624	485.849	59.2499	9.47998	39439.1	15735	41.4749	10.665	0.592499	423.044	0	78.2098
573.071	12050.5	1977.98	412.334	921.567	589.871	531.257	3583.27	31.8483	514.994	33.8812	107033	59213.1	0.338812	2.37168	0	0.338812	1432.83	2475.36	761.648	6.43742	284.263	71.8281	55.5651	0	471.287	2240.22	19049	1294.26	68.1011	476.708	0	66907.5	387.939	29.8154	503.813	202.271	110.453	218.533	653.568	100.288	23.0392	26552.7	12027.5	55.9039	21.6839	0.338812	1463.67	0	272.066
641.827	22609.9	2690.67	782.413	1728.08	912.521	631.149	8177.08	59.5889	795.107	51.4792	13831	68310.4	0	1.05779	1.76299	2.11558	1510.88	9874.84	608.23	13.3987	43.3694	50.4214	86.7389	0	807.447	1716.8	43262.3	1334.23	402.313	859.279	0	159905	39.1383	3102.15	224.252	762.668	78.2766	229.541	1693.88	50.4214	6.34675	14130.3	6366.85	59.5889	34.5545	1.41039	1130.43	0	32.0863
458.444	21618.8	1496.13	743.929	867.195	687.218	504.485	959.743	16.9343	1046.78	82.7025	6194.42	27184.7	0	0.787643	0.787643	0.787643	589.944	3311.25	355.621	2.75675	64.9805	40.1698	81.9149	0	291.822	2126.64	29132.5	710.848	91.7604	1034.96	0	35601.8	108.695	196.911	107.119	334.748	145.714	178.007	2486.19	53.9535	17.722	74163.3	56634.7	59.467	57.1041	1.18146	874.284	0	139.413
616.592	12225.3	1673.73	353.111	1155.33	590.188	383.163	2523.53	14.1912	366.468	63.4431	15039.4	308754	0	0.834778	0.834778	2.50434	701.214	2507.67	515.893	2.50434	47.5824	6.67823	67.617	0	475.824	490.015	47508.9	1131.96	157.773	567.649	0	42356.6	121.043	1913.31	136.069	590.188	88.4865	106.017	299.685	108.521	22.539	10264.4	6521.29	37.565	3.33911	0.834778	890.708	0	108.521
1778.63	11135.9	3733.68	1317.28	1759.33	898.637	813.264	1744.79	12.648	805.042	49.9594	9980.5	50267.4	0	2.52959	3.16199	1.89719	1653.09	6984.83	723.463	6.32398	75.2553	54.3862	68.9314	0	428.766	2718.05	27991.2	1769.45	322.523	830.338	0	125440	43.0031	1171.83	180.233	521.728	168.218	371.218	1314.12	106.243	29.7227	25942.2	19223	70.8286	32.2523	0.632398	510.977	0	242.841
656.179	19389.7	2101.91	749.013	881.385	519.642	497.762	2261.63	18.5977	498.491	69.2856	15496.3	50482.6	0	1.8233	1.8233	0	827.78	2757.2	807.359	2.91729	65.2743	106.116	38.2894	0	524.382	1995.42	27784.2	1360.19	45.2179	467.131	0	60738.6	120.338	82.778	324.184	252.345	102.47	115.597	212.597	109.398	22.609	110342	45444.4	43.3946	2.91729	1.09398	1084.87	0	108.304
1149.61	37336.4	2898.09	610.032	1130.41	559.05	693.978	5681.48	8.79009	341.056	58.4541	27364.9	55512.5	0	3.07653	0.439505	0.879009	1511.46	2813.27	1276.76	7.47158	136.246	27.6888	62.4097	0	801.217	871.098	24573.1	2094.68	65.0467	475.544	0	34801.3	155.145	123.501	492.245	220.192	123.501	107.239	497.08	150.75	41.3134	19808.5	7488.72	54.9381	6.15306	0.439505	744.521	0	187.229
636.68	13372.2	2808.34	671.741	1174.09	658.952	348.883	4728.66	40.1609	484.847	44.6481	15709	179114	0	2.24362	1.12181	0.448725	1058.09	2109.23	1153	2.24362	52.5008	27.3722	72.469	0	365.935	1815.54	50980.7	1695.28	28.0453	433.692	0	50960.3	66.86	68.4305	435.263	104.104	174.778	172.535	505.937	106.796	19.2952	38937.4	13055.9	36.5711	7.62832	0	632.477	0	227.279
634.032	29629.4	482.659	816.133	1643.97	594.549	517.031	2416.22	9.50693	528.731	38.759	9137.62	45526.5	0	0.731302	0	0	1612.52	4279.58	266.194	0.731302	23.4017	21.2078	87.7562	0	512.643	2054.23	18044.1	1010.66	54.8477	338.593	0	40546.3	911.934	441.706	140.41	222.316	201.108	270.582	547.745	24.8643	10.9695	72814.3	25414.2	125.784	2.92521	0	2088.6	0	272.044
423.546	55941.7	432.382	476.101	1262.25	615.281	307.24	1036.43	8.42302	352.965	40.5107	6671.83	52121.6	0	0	0	0	1917.24	2320.74	138.378	0.802192	83.8291	12.434	61.3677	0	324.487	2604.32	10821.2	602.045	52.1425	192.526	0	106967	68.1863	28.4778	76.6094	131.56	68.9885	79.8181	441.607	232.636	91.4499	78837.8	19140.3	45.3239	4.81315	0	1036.03	0	301.223
475.709	12123	2333.31	2210.28	1160.36	1151.97	455.058	2915.58	42.6398	1242.85	76.1924	5851.44	18124	0	0	2.79605	0	2004.77	2856.87	165.666	10.4852	248.849	154.482	60.8142	0	957.648	4305.22	21592.5	896.834	48.9309	1473.52	0	77106.8	19.5724	369.079	290.091	225.781	86.6776	304.77	6804.2	380.962	130.715	77354.2	36965.9	70.6003	92.2698	1.39803	1928.58	0	76.1924
321.1	12530.4	1719.89	1633.9	673.073	770.23	764.856	1319.27	43.8242	739.636	80.2065	59991.1	30656.7	0	1.65374	2.89405	0.826871	995.553	4425.83	609.817	7.44184	39.2764	58.2944	72.7646	0	468.422	1564.03	30605.4	1673.59	233.178	982.323	0	199648	176.537	1903.46	232.351	1794.72	152.558	488.267	667.285	71.1109	11.5762	50855.5	42032.3	50.0257	16.124	2.48061	1843.92	0.413435	136.847
545.469	20500.8	825.744	578.106	2505.12	714.18	666.005	2554.99	9.29702	734.464	38.8784	17011	52398.8	0	3.38073	0.845184	0	1838.27	5300.99	514.717	3.38073	52.4014	49.8658	67.6147	0	476.683	2756.14	37658	1101.27	162.275	712.49	0	47656.5	288.208	1200.16	195.237	463.161	154.669	124.242	974.497	62.5436	14.3681	41431.7	21516.7	81.9828	13.5229	0	1349.76	0	174.108
928.4	38640	2042.1	419.334	1099.15	534.565	461.126	3595.89	14.8096	366.385	52.7464	17946.2	49979.7	0	1.82584	1.01435	1.21723	1409.34	2797.39	854.695	2.23158	98.3924	9.53494	61.6728	0	564.387	1545.67	26801.7	1163.06	76.8881	338.592	0	48389.8	427.652	557.692	241.214	262.515	136.126	106.913	398.033	123.143	31.6479	51985.5	14904.7	45.4431	2.63732	0.811484	1011.31	0	179.338
745.359	47510	3657.64	583.722	755.19	651.215	756.493	4290.1	16.4172	454.469	38.8279	52838.6	100003	0	2.6059	0.781771	0	1364.45	4842.03	1210.96	9.38125	90.6854	26.8408	54.9845	0	522.744	851.088	26454.1	2012.8	101.891	429.192	0	80927.6	486.522	1039.49	394.273	214.987	101.37	101.109	307.757	153.227	27.1014	27430.8	9613.95	42.7368	5.73298	0.52118	909.199	0	122.738
489.373	20865.2	3336.64	323.638	1477.4	561.033	472.048	4847.25	5.79013	489.113	38.093	15553.8	250598	0	0.914231	0.609487	0.914231	1231.77	1877.22	777.401	2.1332	108.184	7.61859	106.965	0	523.854	1305.83	43029.8	1716.32	33.8265	1209.53	0	27825.2	42.9688	261.47	173.094	94.4705	144.753	139.573	418.108	133.173	42.0546	25678.9	8949.1	57.9013	6.09487	0	995.597	0	152.067
968.417	15213	3760.98	282.609	1760.84	766.242	595.498	5106.31	5.0466	373.448	57.6153	35210.9	92351.9	0	0.42055	1.26165	4.2055	1524.91	2606.99	596.76	1.6822	85.3716	10.5137	81.5867	0	638.815	1439.54	31415.1	1139.27	120.277	680.029	0	34459	242.657	878.949	160.65	396.999	179.995	131.632	470.595	75.699	12.1959	44203.6	15693.7	44.9988	5.46715	0.42055	778.017	0	58.4564
803.279	42588.6	1431.73	399.035	728.539	461.374	429.52	1831.8	17.126	390.13	40.4173	68261.4	127687	0	0.685039	1.02756	1.37008	1461.53	3977.34	588.791	2.74016	63.7087	9.24803	50.0079	0	449.043	2342.15	15130.8	819.65	35.9646	292.169	0	98509	35.6221	230.516	194.209	135.98	123.307	67.8189	349.028	95.563	27.0591	94855.7	27721.8	33.9095	1.7126	0.34252	1264.58	0	175.713
806.036	14028	1688.22	555.911	873.322	582.973	417.819	2174.83	10.8754	446.145	33.8909	111586	91929.7	0	0	0	0.252917	991.181	2047.11	710.696	2.52917	72.0813	26.0504	32.8792	0	304.006	1613.61	23427.7	1713.01	52.8596	520.503	0	22814.6	714.237	227.372	201.575	229.396	123.423	111.536	640.891	36.9259	7.58751	35414.9	14856.3	34.6496	10.3696	1.01167	2592.65	0	201.575
814.587	26411.4	1935.45	410.357	1252.53	960.517	358.727	3272.13	23.4681	395.606	28.1618	186093	33385.1	0	1.6763	0	1.00578	1144.57	4085.47	640.345	1.34104	40.9016	12.4046	34.8669	0	337.941	2417.89	41555.3	1358.8	144.832	336.265	0	108419	33.8612	1330.98	147.179	371.132	140.474	265.86	281.953	47.2715	7.71096	88006.5	20170.5	25.8149	3.01733	1.00578	2267.69	0	134.439
299.293	45966.2	1119.9	758.588	1412.49	831.602	454.723	1080.17	117.573	485.861	35.433	63485.7	35020.7	0	0.536863	1.07373	0	1331.96	2243.55	746.24	2.68432	25.2326	33.2855	97.7091	0	345.203	4415.17	22060.3	876.161	59.055	425.733	0	75381.5	42.9491	194.881	233.536	256.084	126.7	192.197	1227.27	253.4	72.4766	40475.7	16709.3	76.2346	5.36864	3.22118	2924.3	0	111.131
670.941	20187.1	1077.77	735.561	2492.47	996.04	991.821	2546.25	13.1821	635.905	56.4194	65595.2	48398.9	0	1.58185	3.69099	1.05457	1437.38	6074.31	706.033	5.80013	57.474	24.2551	68.0196	0	500.92	2414.96	50856.5	1214.34	171.367	794.617	0	29115.6	385.445	2311.61	257.842	1180.59	128.657	231.478	561.558	72.7652	20.0368	28351.5	19673	81.729	8.96383	0.527284	1008.69	0	134.457
581.546	51359	1341.1	426.976	853.953	205.131	440.956	3211.29	15.1949	536.987	93.9044	13557.5	32087.4	0	0.607796	0	0.303898	1397.93	738.168	1155.42	5.47016	26.1352	16.4105	211.817	0	645.783	1361.77	33188.7	528.478	51.9665	257.401	0	49733.5	42.5457	88.7382	360.423	53.1821	156.203	20.9689	559.78	281.105	66.5536	19034.3	7195.69	72.0238	3.64677	0.607796	419.987	0	78.1017
684.2	14693.4	2054.92	471.131	1336.28	769.878	791.768	3781.48	8.70622	534.064	46.7648	36963.6	244523	0	1.74124	0.248749	0.746247	1215.89	11352.7	818.882	4.72623	63.9285	24.1287	100.246	0	914.153	911.665	38007.4	1300.96	323.374	1080.81	0	34975.4	56.466	3252.89	211.685	645.753	146.264	133.081	443.52	34.5761	8.20872	28966.1	13414.5	61.9385	7.46247	0.497498	664.906	0	166.413
793.654	21100.3	476.14	587.427	1304.46	573.139	381.959	1364.22	6.03728	667.924	78.2834	8077.68	86032.5	0	0.402485	0.201243	0	1191.36	2321.13	269.061	2.41491	21.3317	9.25716	60.574	0	230.624	2696.85	18163.8	431.464	86.7356	385.983	0	24899.6	313.737	769.351	111.086	157.573	53.933	75.466	196.01	164.214	31.5951	97591.8	32572.1	20.1243	3.82361	0	924.911	0	145.901
609.039	33174.7	3705	206.992	714.491	318.971	349.511	4146.43	5.28957	299.011	44.7119	17361.7	99778.5	0	0.399213	0.29941	2.89429	588.44	2824.23	901.722	0.798426	32.5359	4.39134	50.6002	0	302.005	484.844	36912	587.841	44.612	265.676	0	53484.3	62.876	330.548	165.773	158.088	44.5122	64.2733	137.928	118.766	29.6416	33398.8	8882.19	22.3559	1.99606	0	546.922	0	100.202
1402.68	25576	1677.82	702.557	1459.57	519.227	289.337	1958.85	17.0443	587.404	73.5814	31913.6	57818.4	0	0.415714	0.415714	0.415714	1590.11	2894.2	621.909	2.49429	22.0329	11.2243	137.186	0	329.246	1942.63	24484.3	591.146	31.5943	179.589	0	29983.4	355.436	170.859	197.464	61.11	90.6257	192.06	306.381	212.846	35.3357	203418	59882.4	61.9414	11.64	0	1057.58	0	148.826
932.854	41426	1454.36	741.731	3249.67	807.614	380.473	2292.17	28.5492	486.984	64.2358	11292.3	125003	0	1.64707	0	0.549024	3283.16	7521.62	465.023	7.13731	57.0985	29.6473	64.7848	0	284.943	3608.18	29589.6	1162.83	28.5492	360.16	0	9288.38	213.021	279.453	180.629	52.7063	124.628	270.12	552.867	136.158	19.2158	59003.6	21711.1	45.569	6.58828	1.64707	2527.71	0	114.746
729.041	101139	1000.04	986.974	950.54	567.359	296.997	2195.31	22.3627	538.715	56.2837	8568.18	32011.6	0	0.753799	1.25633	0	976.923	3416.47	526.152	5.77912	47.7406	30.6545	66.5856	0	349.511	2411.15	27127	752.291	52.7659	208.802	0	9797.63	388.709	443.988	151.262	87.9432	138.196	204.028	377.905	29.6494	6.03039	42394.2	20131.2	65.8318	1.75886	1.00507	1002.05	0	209.556
1063.77	11573.4	5088.51	365.401	870.481	231.617	543.505	10528.7	16.8556	1515.71	206.629	10047.8	34064.7	0.235743	2.59317	4.83273	2.23956	1068.27	1784.1	1503.45	3.65401	148.282	54.3387	158.537	0	1077.23	3371.48	28803.9	730.567	200.735	3839.31	0	31291.1	11.0799	4400.73	246.233	761.803	211.461	124.59	2364.27	98.069	21.9241	31939.5	28553.2	75.0841	42.9052	0.471486	438.953	0	93.2363
1170.26	15397.6	2109.45	371.593	1088.8	722.106	627.492	2736.94	15.6873	711.811	51.9641	25882.6	55145.2	0	1.96091	1.47068	0	688.28	4115.46	948.101	4.90228	78.4364	57.8469	86.2801	0	580.43	794.169	69223.6	1918.26	145.598	1058.4	0	61224.5	57.3567	899.078	235.8	651.513	107.85	193.15	711.811	54.9055	7.84365	21972	13293.5	85.7899	13.2362	0.490228	704.457	0	106.87
589.919	21136	4774.99	259.303	1208.02	465.1	660.349	3739.83	7.20287	238.724	30.3549	16100.7	95148.4	0	1.28623	0.771736	4.37317	1074.26	2827.38	1547.07	3.08694	88.4924	11.8333	53.2498	0	675.783	775.08	34386.5	1019.98	152.289	943.319	0	24809.3	97.7532	1098.69	277.053	512.175	100.326	83.6047	331.589	63.0251	15.4347	15135.5	3938.94	31.6412	3.34419	0.257245	1116.19	0	61.2244
613.046	49872.4	4287.83	339.782	2213.28	1143.99	378.199	2543.67	13.6596	306.06	33.2952	15154	53273.2	0	1.70745	0	0.853723	1121.37	1930.7	1240.89	0.426862	103.727	17.5013	32.0146	0	418.751	1520.91	55717.4	1508.1	112.265	262.947	0	40644.5	52.504	115.253	295.815	322.707	49.9428	146.414	256.117	78.1157	24.758	78473.4	18535.2	43.113	2.98803	0	947.206	0	98.6051
773.367	15119.9	2774.97	497.932	1002.29	1871.57	724.894	3450.91	22.2512	626.495	66.7536	17569.5	156834	0	2.47235	0.988942	2.47235	863.841	11991.4	357.502	5.93365	125.596	26.7014	33.624	0	812.91	3470.69	63060.9	2602.4	495.46	846.534	0	43070.9	415.85	7564.91	186.91	2104.96	175.043	150.319	352.063	43.5134	5.43918	43203.4	7785.94	37.5798	10.3839	0.988942	3110.22	0	144.88
469.21	24601.5	4464.16	883.479	945.609	3342.75	2045.18	4904.88	44.3788	922.054	111.63	10003.7	81798.3	0	4.43788	0.68275	2.04825	1104.35	10013.9	1084.21	7.51025	496.018	90.123	40.2823	0	2491.01	1509.56	92078.8	3348.55	1758.76	1518.78	0	56802.4	56.6683	22147.4	250.569	5400.55	246.473	463.929	1107.08	69.9819	12.2895	10299.6	4735.21	80.2232	77.8335	3.07238	2041.42	0	148.84
832.936	29540.6	3634.08	518.837	1700.97	714.792	611.804	2447.77	7.51534	264.985	50.6589	25109.6	122180	0	1.94842	0.556692	0.556692	1509.47	4964.58	1498.06	2.22677	144.461	15.8657	60.401	0	706.442	1876.05	48443.3	2113.76	24.4944	445.075	0	37639	47.0404	416.684	379.385	128.874	124.421	103.545	315.366	119.689	20.8759	18309	5333.94	60.6794	6.12361	0.556692	1237.53	0	233.532
704.328	38362.3	4162.22	425.694	1388.27	557.043	469.694	4014.4	20.1576	391.014	47.4679	21953.6	92350.6	0	1.08374	0.216748	2.16748	1360.75	2631.98	1551.7	2.60098	139.152	12.3547	47.6846	0	523.881	1354.89	41416.3	1525.04	53.7536	294.561	0	64907	94.9358	235.822	296.945	216.532	241.891	146.522	467.743	111.842	19.7241	59488.8	12261.7	33.8127	7.1527	0.650245	1288.57	0	215.881
759.14	27590.4	1680.75	559.809	2128.49	805.566	387.357	1643.83	20.5676	643.134	53.5286	10146.2	83303.7	0	1.05475	0.791063	1.05475	1264.38	9469.03	750.192	2.90056	55.6381	35.0705	45.0906	0	422.428	2656.39	64336.7	2849.67	61.7029	215.697	0	36907.1	621.248	180.362	229.672	174.298	135.272	1055.01	749.137	91.4997	17.1397	109442	41987	59.0661	9.75645	0.263688	1556.29	0	292.43
769.111	26285.9	4913.31	468.418	844.446	773.305	852.761	4724.83	25.8692	437.929	46.1951	29463.2	90082.2	0	3.6956	0.923901	1.8478	1070.8	6580.95	3090.45	8.31511	229.127	31.4126	72.0643	0	861.076	1388.62	47569.8	4018.97	98.8574	1371.07	0	46175.7	437.005	795.479	474.885	459.179	165.378	201.41	398.201	124.727	18.478	21111.1	7081.7	29.5648	12.0107	0	1376.61	0	169.074
1095.41	49544.3	1375.78	428.146	848.507	596.982	374	4184.58	8.47642	372.444	40.9982	16142.6	82589.1	0	2.07586	0.345976	0	1056.09	2669.9	1197.77	3.28678	47.3988	37.0195	48.2637	0	398.046	1145.87	47073.7	1626.78	39.6143	183.886	0	10810.2	146.002	352.377	369.157	111.231	49.9936	108.118	349.782	108.983	14.012	37286.1	11071.8	31.6568	4.3247	0.518965	1138.44	0	187.519
876.712	36344.7	4497.71	449.532	1182.89	1276.86	637.714	3412.62	15.0641	467.226	31.5629	23974.4	95297.9	0	3.8258	0	1.67379	845.981	5173.44	1686.22	5.26048	258.481	28.4544	42.323	0	726.664	954.777	63585.1	1463.85	171.683	458.14	0	39455.3	494.246	891.412	599.217	766.117	99.71	220.462	239.83	110.47	20.8028	42296.4	9579.81	32.7585	7.17338	0.239113	1371.31	0	143.229
427.529	7384.73	777.776	929.856	164.325	784.887	745.385	1054.68	69.1269	2065.91	81.7672	2961.79	12892.8	0.395011	1.97505	3.16009	0	231.476	4329.71	251.227	4.34512	27.2557	45.0312	34.761	0.395011	511.539	5559.38	13563.9	306.923	406.071	660.853	0.395011	100665	1.58004	4284.68	84.1373	4531.56	103.493	228.316	1563.45	45.4262	7.1102	209412	137927	42.6612	63.5967	2.76508	1143.56	0	30.0208
906.872	18637.6	3470.94	316.665	585.315	521.982	560.865	3187.86	16.496	320.2	40.6509	29539.4	62863.2	0	0.883716	0.294572	1.47286	807.422	2059.06	1773.91	2.94572	137.86	21.7983	30.6355	0	731.128	955.003	31950.5	1720.01	132.557	438.029	0	56509.5	237.425	763.825	376.169	495.47	112.232	107.519	204.433	78.0616	13.2557	26060.5	7259.14	30.3409	6.48058	1.47286	1199.5	0	99.5654
412.778	29157.1	2449.73	271.478	492.248	413.652	454.413	4312.24	7.02097	407.801	41.1507	124409	52557.4	0	1.36519	0	1.17016	675.963	4519.95	1174.45	3.12043	60.2633	25.7436	69.2346	0	611.019	1304.34	28640.7	1522.97	140.419	466.505	0	49121.8	155.241	1794.64	242.809	387.324	86.3969	86.2019	224.281	84.0566	8.77621	37832.7	11924.3	32.9596	6.43589	0.195027	611.41	0	70.2097
685.085	20477.8	2146.9	521.679	758.245	541.644	393.27	2162.99	9.76712	342.567	49.841	11887.6	161747	0	1.29271	0	0.287268	832.647	4731.02	829.2	2.29815	107.295	7.61261	44.5266	0	351.185	1604.82	29948.3	1397.7	31.5995	246.045	0	91749.5	52.8574	165.323	188.304	132.287	77.4188	117.349	197.641	115.769	15.2252	61116.3	16960.5	20.827	2.72905	0.143634	787.115	0	187.155
908.719	27105.7	3710.9	464.611	2716.93	717.594	389.315	2651.05	8.55637	447.783	71.3031	18039.1	72138.5	0	1.14085	1.14085	0.570425	1219.57	1723.82	1280.89	4.5634	127.49	14.2606	28.236	0	479.442	864.479	35411.7	1361.89	67.8805	235.585	0	26052.1	233.589	55.6164	399.582	151.448	94.4053	154.87	321.434	124.638	38.2184	40985	20364.7	33.0846	2.85212	0	976.282	0	204.782
949.205	21958	3919.91	510.283	1070.92	388.301	619.893	2590.27	5.64328	563.677	51.4407	16672	110134	0.217049	0.217049	1.3023	1.51934	1237.4	2833.58	1641.33	4.77508	66.2	15.6275	57.084	0	477.726	2584.41	30323.1	1271.91	119.594	487.71	0	39890.2	88.9902	1084.81	277.389	319.714	46.6656	101.145	237.452	134.788	26.263	39199.5	20494.7	60.1227	5.64328	0.217049	920.723	0.217049	215.53
624.871	35891.1	2028.4	297.789	651.095	419.028	418.62	3007.49	10.8176	349.836	31.4322	70546.5	80602.7	0	1.63284	0.816421	0.612315	835.198	3896.37	523.121	1.63284	44.9031	10.0012	31.8404	0	523.121	1467.11	23050.6	1039.71	93.0719	410.864	0	102450	40.821	658.647	277.175	338.61	136.955	65.5177	257.172	65.926	13.675	37187.5	7792.53	31.6363	3.26568	0.40821	511.283	0	36.943
455.941	26138.8	2696.83	472.242	639.132	483.705	492.874	4366.18	13.7546	356.245	44.0148	106945	94673.6	0	2.29244	0	0.458488	1364.46	6276.7	1337.87	1.83395	104.535	36.2205	85.2787	0	571.734	1657.89	35106.9	2571.2	38.513	1126.96	0	47036.7	51.8091	699.194	204.027	191.189	124.709	109.12	318.649	74.275	22.4659	74539.1	18654.5	43.5563	5.04337	0	921.561	0	149.467
570.666	9039.61	855.027	457.111	709.672	520.251	486.708	1667.96	53.9325	1677.83	126.939	8348.35	49388.3	0.657713	3.94628	2.63085	1.31543	1873.17	4896.02	737.296	12.4965	133.516	306.494	85.5027	0	326.226	2553.9	26185.5	2001.42	215.73	653.109	0	79716.1	146.67	3326.71	144.039	597.203	370.292	895.147	2488.13	92.0798	11.8388	26193.4	13154.9	72.3484	72.3484	3.28857	1802.13	0	279.528
1008.81	38679.7	2353.11	679.708	2074.17	1333.91	669.456	3508.21	35.7615	391.947	61.5099	22825.4	76015.7	0	9.53641	1.19205	0	1714.65	3563.52	2084.9	6.19867	196.212	48.3973	43.3907	0	557.642	2787.25	48366.5	3503.68	158.304	287.523	0	62750.8	91.788	280.609	745.986	672.794	171.179	455.125	328.291	144.238	25.7483	41238.1	9799.14	44.3443	9.05959	1.19205	2512.13	0	344.98
859.337	39531.9	2143.62	1058.32	2145.35	1164.07	687.78	2132.61	15.5382	408.74	52.4413	18797.3	57651.8	0.215808	3.23712	0.863231	0.647424	2448.12	5476.56	885.46	10.5746	89.3444	26.976	125.384	0	411.977	2893.77	70187.6	4277.53	156.029	476.504	0	33761.4	535.419	238.252	479.309	368.6	246.884	504.127	398.165	134.88	31.0763	43836.6	12522.2	64.0949	8.2007	0.863231	4669.22	0.215808	471.109
1207.39	37525.5	1188.53	514.336	820.926	548.888	554.573	3182.89	12.9021	510.4	46.1416	14120.8	46334	0	1.31208	0.21868	1.74944	885.218	1649.07	432.331	3.49889	57.0756	26.8977	41.9866	0	404.559	795.559	37683.2	839.514	234.207	600.934	0	96257.6	134.051	2256.34	297.187	906.867	70.8524	173.632	423.802	135.582	17.0571	12146.4	5194.97	56.2008	7.21645	0	577.972	0.21868	148.047
499.607	17112.2	907.349	510.664	654.261	682.681	550.752	1639.09	9.57309	250.396	47.5663	25495.2	30257.8	0.299159	2.39327	1.19664	0.598318	741.017	3493.58	926.495	3.58991	29.0184	25.4285	45.7713	0	452.927	2990.99	21870	1156.25	112.185	133.126	0	212499	7.77813	160.948	278.816	254.584	110.988	125.647	297.364	24.531	2.39327	30678.2	10647.7	53.2503	8.67561	0.299159	3200.1	0	482.543
759.184	9369.21	3573.6	368.03	2283.17	472.323	377.047	3194.75	3.15583	978.007	96.328	9345.32	16505.6	0	1.95361	0.450833	0.150278	493.512	1197.11	1242.5	1.65305	18.7847	15.4786	78.8958	0	711.114	1308.62	131211	459.399	64.1686	346.54	0	337262	23.5936	979.51	365.926	180.784	102.64	197.916	345.789	136.602	44.933	32424.2	11295.2	42.9794	7.96472	1.05194	351.65	0	120.072
717.445	21181.3	861.953	541.672	1118.09	1383.13	429.417	1509.2	84.1908	378.636	18.2636	16786.9	22578.3	0	2.22727	0.445454	0.445454	1203.17	5074.61	244.554	7.57271	132.745	25.3909	45.4363	0	626.308	5309.36	13769	824.98	1073.99	792.462	0	163408	23.609	580.872	123.836	942.58	105.127	267.718	2846.89	377.299	102.454	30927	10041.9	31.6272	29.8454	0	683.771	0	36.9727
544.086	18560.1	1300.71	286.467	925.489	466.721	739.751	11645.5	4.20469	857.3	238.296	9514.12	30164.5	0	2.65078	3.19922	0.457032	793.773	2000.24	835.362	2.01094	94.6056	21.4805	137.932	0	2303.07	1764.42	42056.6	972.106	510.87	1352.91	0	72062.9	17.1844	3268.96	202.831	890.389	229.247	169.285	1181.15	164.44	33.6375	11044.1	4504.69	104.66	25.2281	0.457032	498.073	0.182813	60.3282
322.716	6624.68	1287.71	985.532	1078.67	1346.14	1077.33	2649.55	23.6187	2077.71	119.067	7510.62	34191.2	0	3.16539	1.3392	0.730475	1329.34	11149.4	773.451	8.64395	925.146	107.38	71.7083	0	991.254	2042.16	40791.1	3398.66	296.938	529.838	0	241870	73.8997	4653.12	216.829	1210.76	306.678	536.29	2270.56	106.771	13.392	9095.38	4648.98	51.742	145.973	4.2611	1826.31	0	152.547
540.545	30545.2	5736.61	936.087	1091.59	708.224	814.458	5154.64	21.5546	891.438	93.9167	7595.7	17945.8	0	1.53962	1.53962	0	1816.75	2191.65	274.822	32.332	35.4112	64.6639	160.89	0	441.1	1491.89	33405.8	925.31	1969.17	732.858	0	33142.6	28.4829	59.2753	751.333	788.284	96.9959	203.999	937.627	66.2036	16.166	56679.5	42477.3	66.2036	17.7056	0.769809	1915.28	0.769809	88.528
745.646	15630.4	1320.04	346.752	621.034	293.546	825.599	8295.44	23.8507	903.573	42.1973	8849.51	52698.9	0	2.752	1.83466	0.917333	980.629	4745.36	1498	2.752	68.8	57.792	78.8906	0	564.16	2164.91	48644.3	2125.46	97.2373	571.498	0	37843.6	76.1386	1242.99	225.664	313.728	111.915	128.427	787.071	92.6506	29.3546	23294.7	12870.2	86.2293	52.288	0.917333	629.29	0	302.72
1590.59	36356.4	4901.57	986.381	1545.32	1830.28	331.055	8310.9	11.574	1159.59	25.343	4228.29	35431.5	0	1.19731	0.199551	0.199551	2524.92	12452	477.326	8.9798	98.3787	19.9551	55.4752	0.199551	491.893	4516.24	13724.1	1864.8	165.428	105.962	0	191341	49.4887	351.01	161.836	109.154	178.997	422.051	963.034	38.9125	12.7713	57720.6	7189.03	15.565	27.7376	1.59641	1701.77	0	192.367
719.005	17718.9	3291.38	587.734	1549.97	317.839	357.066	4213.71	16.4284	779.175	143.832	18586.5	57096	0	1.67637	0	4.02328	970.616	703.738	1543.26	2.01164	26.4866	10.0582	109.299	0	904.567	1286.11	146028	608.186	121.369	297.387	0	21000.2	25.4808	815.049	546.495	320.856	82.4772	201.834	542.807	172.33	27.1571	53832.8	26731.3	41.9092	6.70546	0.670546	691.669	0	61.0197
646.596	63063.5	1477.27	375.328	1266.99	370.519	277.727	1833.36	3.24903	686.065	100.72	25373.9	21542	0.259922	0.519844	0	0.259922	436.149	570.139	210.147	0.389883	9.09728	6.88794	38.2086	0	460.192	2448.34	121038	308.528	25.7323	129.051	0	57229.4	108.518	102.929	171.679	117.745	169.209	257.843	255.893	30.9307	4.6786	89725.5	22727.3	49.3852	1.94942	0.519844	432.641	0	64.3307
942.96	39843	6352.69	179.587	1065.01	431.65	601.167	6741.77	6.71354	227.65	56.9125	47882.8	59167.1	0	0.457742	0	2.59387	487.495	1716.84	1408.47	0.610322	44.0958	6.71354	96.5835	0	1646.95	568.515	58920.7	780.907	158.073	472.694	0	26060	5.34032	1631.85	243.519	357.038	116.419	83.7667	315.689	130.456	26.7016	4922.25	1313.41	63.4735	2.13613	0.305161	150.75	0	42.1122
977.457	10238	395.077	236.81	624.259	307.617	230.148	864.722	26.3242	388.953	52.8632	365938	68420.1	0	0.107446	0.322337	0.214891	887.501	1860.74	172.88	0.644673	22.7785	7.09141	56.0866	0	553.022	1735.46	11416	578.057	36.5315	302.352	0	29659.8	124.422	232.942	58.4504	156.333	98.7425	102.396	780.27	147.523	45.2346	60474.5	16227.6	35.7794	13.2158	1.61168	768.343	0	122.595
684.858	25228.7	2942.43	350.584	1047.83	356.775	420.771	3175.4	9.59072	341.866	44.5533	18219.5	104661	0	2.2669	0.52313	0.784695	899.958	1138.94	955.149	1.13345	62.7756	10.0267	65.2169	0	967.965	739.183	22118.7	1464.76	29.9928	482.762	0	40742.3	191.64	92.9428	214.396	107.067	188.85	121.628	293.563	199.138	70.5354	52533	15127.6	48.6511	2.35409	0.087188	1110.52	0	84.5727
236.911	20799.4	2655.87	279.954	1624.86	480.361	536.249	3687.23	8.91463	281.839	52.1163	16694.2	224224	0	0	0	0.685741	1080.04	2186.66	398.244	0.857176	57.2593	9.42893	63.6024	0	1195.93	1198.5	30591.1	1154.27	84.5175	800.602	0	27608.3	17.1435	312.012	285.782	288.525	293.154	175.721	489.276	163.892	63.431	59069	12860.4	49.2019	6.17166	0.34287	408.873	0	39.6015
494.167	10109.9	1719.99	768.41	1180.1	626.565	646.227	781.652	13.0409	807.332	67.8127	9531.5	39906.6	0	1.60503	1.20378	0.200629	858.292	4281.43	362.337	0.802517	175.149	79.2486	125.393	0	1042.07	2371.24	25605.7	973.855	541.498	1863.24	0	75805.2	72.6278	2193.68	92.4901	975.861	394.036	438.174	2409.96	122.384	48.3517	48549.7	24395.7	109.744	84.0637	0.401259	1357.06	0	66.2077
157.688	11074.5	2966.36	1028.35	752.085	662.934	634.426	8035.03	88.1148	621.987	91.2247	7042.96	25186.3	0.518322	1.03664	2.07329	0.518322	680.557	866.635	518.322	6.73819	273.156	32.6543	130.099	0	1746.75	3582.64	14394.3	1031.98	83.9682	840.719	0	34645.7	634.945	12.4397	167.936	255.533	224.952	164.826	6036.38	166.9	59.0887	84966.5	38470.4	59.6071	156.015	0	567.563	0	123.361
778.185	7532.03	1094.85	341.523	1354.16	354.919	247.93	1584.47	10.0934	902.163	80.1963	15819.4	89747.6	20.3702	0.183516	0.183516	0.550547	905.65	1457.66	302.067	0.367031	26.6098	21.6548	54.1371	0	902.163	2341.11	30659.2	673.135	69.0019	515.679	0	7794.83	614.227	407.221	72.8557	220.586	262.611	190.673	847.292	63.3129	18.7186	113632	40136.7	71.3876	11.1945	0.183516	597.16	0	74.3238
717.776	12462.5	681.129	435.397	887.219	373.854	455.984	1742.68	20.8062	787.131	84.3198	8281.52	19639.9	0	0.438025	1.7521	0.219012	457.517	583.449	536.799	1.53309	61.7615	30.2237	78.4064	0	348.668	1035.93	21643.2	350.858	21.0252	838.818	0	7956.5	50.5919	27.5956	151.995	199.739	330.928	202.367	1002.2	51.2489	16.4259	31415.1	14917.4	46.6496	20.8062	1.09506	431.235	0	123.961
379.71	14395.4	665.181	680.042	710.419	744.552	355.373	1250.5	7.67579	405.184	37.7257	64448.7	38320.5	0	1.30652	2.44972	0.326629	883.533	4103.61	381.993	1.79646	22.2108	12.4119	102.072	0	365.662	1743.22	16479.6	2104.15	24.0073	173.277	0	280989	17.9646	139.961	203.164	87.2101	118.403	180.626	376.277	78.0644	15.8415	40727.1	16911.4	24.3339	4.89944	0.326629	1475.39	0	79.0443
417.702	35480	1159.49	79.7832	520.008	295.238	361.252	3017.59	21.8695	338.977	29.5643	234917	69590.4	0	0.404991	0	0	535.803	509.074	446.705	0	9.71978	4.4549	48.5989	0	377.857	1490.77	25665.5	290.784	60.3437	279.444	0	33120.6	0.809982	1350.24	83.8331	187.916	73.3034	616.801	281.064	101.653	24.2995	34432.3	8259.39	38.8791	4.85989	0.404991	144.582	0	26.7294
904.548	19726.1	927.015	332.819	546.713	402.955	380.738	1922.42	7.8413	432.143	30.4939	13013.1	41098.4	0	1.30688	1.74251	1.74251	781.516	2858.59	570.236	3.04939	36.5927	23.0883	28.7514	0	270.96	1223.68	20325.1	1011.09	110.214	341.532	0	17811.9	112.828	601.602	195.161	341.968	89.3036	79.2842	285.336	95.4024	17.8607	52850.8	13081	27.0089	7.8413	0	771.496	0	134.609
834.204	23150.6	1786.45	961.845	1112.29	494.685	605.913	3146.45	25.2621	538.045	50.9013	21066.3	73838.5	0	1.13114	4.52456	13.9507	1200.14	3974.07	1701.23	10.9343	46.3767	45.9997	69.3765	0	360.079	2434.21	51067.2	1685.77	87.8518	731.093	0	74670.6	464.521	206.244	512.406	292.588	132.343	277.506	609.684	115.753	13.1966	30092.8	22345.7	64.0979	10.9343	1.13114	2032.66	0	369.128
979.803	21399.3	2367.98	1185.64	990.693	556.948	773.694	2979.68	144.751	2477.75	58.0524	2924.67	13070.9	0.253504	0.253504	1.01402	0.253504	2041.72	1125.81	243.11	6.08409	207.366	39.5466	52.4753	0	262.123	5968.5	12918.3	385.072	198.747	422.084	0	86960.2	24.5899	126.245	115.851	415.239	64.1365	202.043	4987.69	949.372	218.774	70364.1	26729.4	25.0969	46.6447	0	1347.37	0	56.2779
405.111	12481.9	1610.03	979.184	925.018	857.778	643.917	2541.58	38.2895	1098.72	98.5254	111757	48892.4	0.93389	2.33473	2.80167	0.93389	1141.68	7789.58	738.707	7.00417	142.418	35.9548	35.0209	0	497.763	3349.4	23802.1	2080.71	157.36	560.801	0	64334.7	93.389	2735.83	163.898	422.585	167.166	276.898	984.787	401.573	44.3598	59576.1	59302.9	26.1489	27.5498	0.466945	1293.44	0	152.691
559.369	20666.1	1216.13	514.808	326.394	399.19	688.473	2164.86	14.2738	330.676	94.6828	17706.6	38196.2	0	3.33055	1.90317	0.951586	325.918	1869.87	909.241	2.85476	30.9265	14.2738	34.2571	0	273.105	2433.21	20876.8	709.407	71.8448	274.057	0	61378.7	19.9833	152.254	422.98	232.187	89.9249	94.207	570.952	104.674	16.6528	29264.6	11856.8	32.3539	4.28214	0	991.077	0	176.995
521.736	12811.4	1913.29	738.645	863.147	811.477	869.053	3150.44	29.5261	1031.94	44.2892	7252.11	28363.8	0	1.96841	0.984205	0.984205	777.522	2197.24	481.768	4.42892	57.0839	53.147	55.1155	0	390.729	2899.96	19208.7	545.249	188.475	1633.78	0	70184.1	8.85784	1314.9	149.107	1142.17	192.412	222.43	1083.12	66.9259	9.84205	57700	29022.7	53.6391	19.6841	0.492102	1358.2	0	109.247
852.757	16824.7	3005.06	955.478	1279.79	873.126	820.382	5187.97	22.1566	492.935	57.6463	20479.9	134479	0	0.98038	1.37253	2.15684	1285.47	8281.66	1065.67	4.70582	64.1168	23.5291	83.1362	0	693.521	2195.07	31998.6	1918.02	402.74	926.655	0	54125.6	147.449	6253.45	134.9	1348.61	105.097	139.018	761.559	67.4501	11.9606	27138.9	14928.2	64.7051	16.6665	0.588228	1164.1	0	132.94
951.638	22868.9	2078.82	784.616	1047.26	476.385	615.859	4979.7	12.3775	366.194	52.5291	28933.9	74588.3	0	2.11324	0.905674	0.301891	1364.85	3135.14	1025.22	5.73594	74.8691	25.3589	57.6613	0	434.422	1610.89	22963.4	1065.37	48.3026	533.744	0	105945	60.0764	143.7	422.044	202.569	104.153	151.248	570.575	46.4913	7.2454	26377.5	12764.3	53.7367	4.83026	0	1009.52	0	500.536
1256.39	20174.5	1437.76	790.22	1343.02	772.414	760.892	5104.08	10.8233	310.036	29.5605	44893.6	100836	0.11638	1.62932	0.81466	0.46552	1532.49	6014.63	786.379	5.12072	157.928	22.3449	50.9744	0.11638	519.52	781.491	29510.6	3199.05	112.889	575.15	0	37852.2	166.889	145.824	480.184	325.747	119.057	99.3885	248.355	56.2115	10.4742	21334	9225.55	32.2372	6.4009	0.23276	621.585	0	229.85
683.81	31245.3	1721.92	650.164	1019.06	687.624	410.162	2359.38	14.6033	497.147	40.0003	21200.2	54975	0	1.90478	0	0.634925	1338.42	5217.18	1111.12	4.44448	116.191	29.2066	75.5561	0	434.289	2861.61	35137.4	2804.47	86.9848	406.987	0	71549.8	158.096	344.13	329.526	356.193	209.525	214.605	276.193	206.351	38.7305	97183	26017.3	31.7463	5.71433	0.634925	2030.49	0	288.891
984.88	15867.7	1324.23	620.922	813.83	583.747	534.515	3164.89	13.0615	512.411	55.2601	16275.6	63866.6	0	3.01418	4.01891	0	1368.44	2243.56	1208.69	6.02837	106.501	35.1655	76.3593	0	384.811	3154.85	23342.9	1306.15	38.1797	560.638	0	68585.8	429.019	139.657	303.428	187.884	152.719	181.856	819.858	161.761	18.0851	29613.4	15084	30.1418	13.0615	1.00473	3016.19	0	231.087
573.602	20887.4	4567.48	520.097	1135.89	521.257	538.511	9547.77	8.84469	496.897	74.5274	27501.6	208164	0	3.33488	0.144995	5.21981	1140.09	6096.45	935.217	2.46491	60.1729	10.8746	78.4422	0	1021.49	908.683	66076.6	4360	203.573	449.049	0	25278.7	191.538	5679.45	249.101	1228.11	106.716	123.246	360.892	86.5619	16.5294	24961.9	5540.11	46.5434	3.91486	0.579979	654.652	0.434985	108.746
876.947	64546	4254.85	440.464	2075.92	649.151	443.128	2827.79	2.66409	454.08	62.1622	29718.6	129383	0	2.36808	0.29601	1.18404	1041.66	1158.88	849.254	0.29601	19.8327	15.3925	81.1069	0	1025.08	890.991	99572.9	1398.65	131.725	538.147	0	14120.3	21.6088	1138.46	267.593	536.963	86.139	166.062	235.328	60.9782	32.8572	71028.3	14114.7	35.2252	1.18404	0	468.585	0	134.685
888.225	17471.3	1090.47	448.969	1194.93	437.499	450.198	2554.95	10.6507	661.575	56.5308	106338	50423.9	0	1.63857	3.27715	0.819287	1428.43	4338.13	645.189	3.27715	90.9409	16.3857	49.5669	0	419.885	2398.05	32337.3	947.506	82.748	607.502	0	28376.8	529.26	1056.06	145.833	282.244	103.23	93.8084	507.549	108.965	24.9883	32107.5	12181.2	31.5426	4.09644	0.409644	1425.56	0	85.6155
959.419	34035.4	1192.34	167.715	859.069	319.792	429.804	1966.21	7.01061	249.146	69.5668	17281.7	63333.3	0	0	1.07856	0.539278	697.825	321.949	503.685	0.539278	26.4246	4.31422	53.9278	0	324.106	1417.76	38309.8	481.036	47.9957	576.488	0	25125	44.2208	1028.4	150.458	182.815	108.395	539.278	251.303	168.255	30.7388	17577.8	5136.62	41.5244	0.539278	0	139.134	0	95.9914
744.753	8177.56	964.538	686.548	1461.85	548.513	457.841	2477.16	26.8816	394.69	107.526	10703.6	46883	0	4.26692	5.33365	0.426692	1930.36	5395.1	817.756	4.26692	90.2454	18.3478	73.1777	0	506.057	893.067	40375.3	1046.68	163.636	814.769	0	27664.6	770.819	1606.92	224.44	716.203	165.13	208.012	443.76	46.0828	9.17388	48783.1	21356.2	82.9916	5.12031	1.06673	1895.79	0	253.028
500.861	17627.2	1859.81	612.536	1636.37	717.566	541.377	2464.94	10.8162	160.25	31.0253	59893.3	59085.8	0	2.56172	1.42318	0.569271	1411.79	3693.72	1530.2	3.70026	58.9196	14.5164	95.6375	0	289.474	1190.35	21953.9	2019.2	37.5719	327.331	0	34346.4	29.6021	212.338	396.782	156.265	304.845	152.28	441.185	84.8214	16.7935	26365.5	8483.85	36.1487	5.12344	0.569271	801.534	0	165.373
1284.71	17521.3	898.106	389.679	1073.87	518.286	430.262	3444.67	11.003	552.867	62.7317	12314.3	52347.5	0.142897	0.42869	3.42952	0.142897	1445.26	4179.59	585.019	2.00055	50.5854	23.4351	43.7264	0	319.088	2719.04	22677.8	1458.83	64.8751	226.063	0	27419	425.403	119.033	324.376	184.623	101.314	147.327	375.675	93.3115	17.5763	39431.9	14828.8	34.8668	6.43035	0	1300.79	0	274.362
554.187	13087	1872.49	588.202	1538.76	795.722	544.224	2806.56	15.5754	355.028	32.7542	34081.6	141817	0	0	0.458101	0.916202	928.571	11240.2	995.912	5.03911	42.3744	26.7989	80.1677	0	488.794	2055.04	26921.7	2365.18	95.7431	488.336	0	103548	382.744	1003.93	188.509	218.972	123.687	141.324	570.336	30.4637	5.03911	37599.1	14423.3	49.2459	7.78772	0.229051	904.063	0	344.721
568.267	32390	2177.98	566.923	897.088	1003.44	701.486	1205.98	65.2007	960.439	61.9638	10379.4	115149	0	5.08658	1.38725	0.924833	916.047	5708.07	1521.35	4.16175	156.759	43.0047	73.0618	0	637.21	4548.79	23519	3676.21	253.404	904.949	0	50049.2	570.159	3095.88	294.097	550.276	192.365	200.226	812.003	137.338	30.5195	65826.8	18431	55.0276	21.7336	1.38725	1983.3	0.462416	119.766
709.417	27811.9	1059.98	209.039	1014.37	380.916	443.416	3035.5	7.60142	3151.64	95.8624	29996.9	78309.5	0	2.11151	0.844603	1.2669	783.369	385.561	642.743	0.844603	65.0344	14.3582	64.1898	0	413.011	2469.62	59841	630.496	43.9193	591.222	0	18123.1	19.8482	324.327	150.339	212.418	130.491	946.8	549.836	130.491	23.6489	35345.4	15395.8	54.0546	3.80071	0.844603	638.097	0	220.864
973.214	34857.6	986.701	1279.41	1571.13	735.592	589.899	1862.68	13.0941	817.638	150.997	20808.4	37039.8	0	3.31497	3.48072	0	1918.04	2394.07	1966.77	6.62995	100.444	17.4036	93.9795	0	262.214	2550.87	20413.4	1557.37	11.4367	297.187	0	69588.6	831.395	44.0891	330.171	108.731	97.4602	294.867	392.161	122.654	25.5253	18988	7386.59	26.0225	6.79569	0.662994	1253.23	0	400.946
749.984	19129.5	1255.33	125.153	555.146	189.776	241.241	2990.8	3.65516	444.175	45.324	23220.1	175411	0.146206	0.584826	0.584826	2.1931	457.626	343.293	598.715	0.292413	15.4979	3.80137	34.3585	0	304.986	836.885	30508.7	288.173	22.3696	161.997	0	19564.8	7.45653	102.052	151.177	167.845	74.1266	479.996	107.023	125.884	25.0013	81363.3	28220.3	28.5102	0.584826	0	134.217	0	87.7238
924.154	8053.21	770.945	1086.1	2170.39	695.356	533.789	3381.02	24.6943	803.921	172.258	16552.6	92396.6	0	1.65633	2.10805	0.903451	1561.92	3930.01	1079.02	2.25863	34.6323	46.6783	120.46	0	637.535	1616.88	29086.8	1661	80.2566	337.439	0	26212.7	446.455	1127.81	223.002	277.36	171.505	221.948	1262.72	50.2921	7.37819	20348.1	18413.2	66.4037	13.5518	1.35518	1158.07	0	175.27
608.578	13905.8	805.992	996.158	1756.09	809.071	524.56	2339.52	8.86788	352.744	47.2953	16520.5	69581.6	0	3.81811	0.615825	0.98532	2769.49	5133.89	1451.75	6.77407	77.5939	31.4071	44.9552	0	393.882	1908.93	38018.7	3645.31	128.584	353.237	0	37414.7	931.25	1643.64	344.985	595.379	207.902	174.402	588.852	84.2448	13.9176	34069	11865.7	44.9552	14.5335	0.369495	1811.26	0.123165	328.111
884.473	9986.43	919.652	589.035	2571.31	557.582	429.624	1271	24.3048	754.165	105.798	14103.6	41408.3	0	1.07227	2.85939	0.357424	3253.99	5189.44	738.796	6.43364	133.319	72.9145	55.4008	0	465.366	4005.3	22977.4	1635.93	112.231	757.739	0	31900.8	878.906	1249.91	493.245	428.909	157.981	247.695	864.967	98.6491	20.0158	48090.7	22027.3	88.2838	8.93561	0	1789.98	0.357424	257.703
450.718	23567.9	1052.78	694.853	1911.7	500.509	989.787	4259.94	15.1373	520.529	30.763	21367.1	76270.2	0	3.90641	0.976603	0.976603	1663.64	965.86	1682.69	6.83622	53.7131	35.1577	55.6663	0	380.875	1131.88	21879.8	1013.23	46.8769	797.396	0	87246.3	66.409	29.2981	482.442	410.661	99.1252	351.089	492.208	83.9878	16.6022	31159	19658	83.4995	6.34792	0	2684.19	0	636.257
770.616	27846.4	4142.54	700.946	1476.02	619.895	579.98	2275.53	8.96037	229.711	41.9508	19097.8	71454.5	0	2.03645	1.22187	3.66561	1806.33	2365.54	1930.55	3.25832	72.4976	20.7718	46.8383	0	434.578	1409.22	35673.7	1855.2	78.6069	486.711	0	40926.1	64.3518	351.084	450.87	270.848	56.6133	91.2329	367.783	74.9413	17.5135	29524.8	8558.79	45.6164	3.25832	0	1304.96	0	116.485
847.875	12702.9	1646.16	125.495	617.718	128.063	369.809	5315.32	7.53314	976.056	51.7048	28167.3	108735	0	1.19846	0.342416	1.36966	631.414	240.718	862.545	0.513623	43.658	12.327	44.8564	0	331.801	1090.94	55861.3	611.897	18.4904	229.761	0	10490.9	51.3623	93.9931	261.263	85.2615	69.5104	1318.98	247.909	142.102	22.7706	42859.3	24398.3	45.7125	2.91053	0	204.08	0	154.087
430.364	37136.4	1618.44	439.135	625.92	585.008	595.548	3080.83	10.8087	444.406	53.0607	99213	64602.6	0	1.6079	0.446639	0.535967	594.476	7499.96	1293.73	3.03714	85.576	33.1406	68.0678	0	598.139	1587.18	38039.3	2908.78	66.6385	449.051	0	35056.4	261.105	2780.77	212.511	454.857	180.085	209.474	254.227	129.257	19.4735	54652.2	16374.9	38.7683	8.0395	0.625294	962.507	0	119.878
560.686	8170.28	466.786	1163.91	1548.37	553.014	536.719	886.893	18.8412	763.322	78.0805	9578.27	27878.6	0	2.37636	1.01844	0	1695.87	8832.09	794.214	6.28039	80.9661	74.0067	104.73	0	609.877	2278.42	14749.1	1843.55	18.8412	535.7	0	14073.3	372.58	263.267	475.612	165.327	162.611	358.491	1154.91	112.707	12.391	53402.3	25163	65.8592	10.1844	1.01844	1877.33	0.16974	200.293
877.13	16341.1	3258.76	819.33	937.04	524.322	748.997	2675.22	6.96003	568.036	42.3707	86263.6	82380	0	3.54107	1.22106	5.25055	1476.38	3622.51	2435.89	7.57056	144.94	16.8506	53.8487	0	424.684	773.418	27817.3	1946.73	109.529	268.877	0	55685.3	238.228	578.537	247.875	380.115	119.42	148.236	399.774	85.1078	14.2864	38637.7	16694.3	25.5201	6.47161	0	959.996	0	249.584
897.05	11126.4	1162.37	202.201	432.516	228.328	360.667	5664.17	3.69186	897.691	51.6861	48588	98997.6	0	1.70394	0	5.67979	475.682	318.068	1274.83	1.70394	44.0184	7.66772	65.8856	0	383.954	581.61	74309	526.233	62.7617	247.355	0	10032.2	53.106	1119.77	268.086	356.975	69.2934	754.844	236.847	104.792	22.4352	14399.1	7878.44	36.6346	5.11181	0	243.947	0	113.312
703.308	14988.4	1250.49	562.076	1916.72	691.714	475.966	3631.14	5.89797	461.575	139.546	17240.4	99668.1	0	3.06694	0.471837	0.943675	2393.16	9962.38	1068.36	3.53878	62.8723	30.6694	106.045	0	513.123	2761.66	70999	3665.82	78.0891	261.044	0	29746.1	517.016	944.265	265.762	290.416	125.155	228.487	484.813	77.3813	11.4421	32874.5	12828.7	52.374	5.54409	0	1286.23	0	287.585
606.857	10890.9	500.731	1294.19	1348.89	982.36	754.28	1529.29	7.67341	841.626	78.53	9519.11	38900.9	0	1.79591	3.10202	0.489792	957.871	3527.32	545.955	1.63264	69.3872	47.3466	64.8158	0	460.242	3217.28	15486.6	803.423	254.529	684.73	0	83401.2	575.506	3147.73	105.632	1235.91	102.693	390.691	322.447	88.3259	14.204	52736.6	26752.6	76.0811	7.51015	0.653056	3067.9	0	206.366
1120.93	13440.7	1908.83	1239.13	979.136	549.191	645.549	5321.45	4.17299	492.54	70.5615	26859.7	87026.7	0.126454	1.77036	1.13809	2.782	1293.12	6594.72	2020.99	8.72535	154.527	36.4188	78.2752	0	595.979	1227.87	28938.3	3052.35	66.1356	320.182	0	39256.7	395.296	443.728	503.415	368.361	118.614	191.831	320.309	91.9323	14.4158	24963.2	10361.8	32.1194	7.4608	0.126454	1052.61	0.126454	542.742
562.544	24309.4	1500.92	1403.61	500.77	819.188	470.657	518.615	102.608	2691.78	70.5428	2991.24	20642.3	0	2.50943	0.278825	0.55765	658.864	4264.63	330.408	5.5765	59.1109	174.823	54.6497	0	352.993	11002.2	15452.8	651.057	382.269	277.152	0	103635	15.893	1175.53	81.1381	1638.38	276.037	617.04	8058.88	416.007	133	35943.9	13863.5	63.5721	159.209	5.29768	1393.01	0	49.3521
440.774	41650.2	1059.09	1039.51	858.88	667.023	426.813	1538.8	12.0582	834.883	78.5575	16256.9	52299	0	2.38777	3.1041	0.119388	1283.19	8700.31	842.046	3.34287	52.1727	21.9675	103.39	0	417.262	2434.33	19282.1	1990.08	82.0198	315.424	0	124127	134.312	1261.7	106.494	407.234	151.504	211.317	448.661	122.254	22.8032	74686.4	24083.5	36.2941	4.53676	0.358165	4425.61	0	451.407
463.01	15026.4	2357.32	1082.9	619.311	945.971	991.614	3946.77	73.3866	480.593	51.9076	13104.9	67638.3	0	3.57984	0.894959	1.78992	710.597	3320.3	1078.43	8.05463	58.1723	64.437	82.3362	0	749.08	2797.64	19541.4	887.799	636.316	1997.55	0	160784	1.78992	5448.51	260.433	1652.09	153.038	195.101	1584.08	200.471	63.5421	11756.2	5597.07	59.9622	34.9034	1.78992	1036.36	0	36.6933
1378.31	22180.1	1743.75	722.437	1076.42	897.05	753.124	4209.07	14.6951	1396.25	76.2849	13093.1	51306.5	0	3.67378	1.94494	0.864418	1228.34	3395.43	812.769	15.3434	277.478	55.755	110.862	0	1808.8	2778.89	51717.9	2703.47	99.4081	704.501	0	62484	77.3654	965.771	311.191	582.834	118.425	298.656	1576.48	254.787	69.5857	30128.6	19203.9	60.7254	40.1954	1.51273	964.907	0	158.189
822.159	52082.8	2426.26	244.737	2520.49	551.286	264.587	1782.38	0.50254	277.904	46.6106	10560.6	50461.3	0	0	1.00508	0.879444	1065.89	1002.06	305.419	0.50254	7.66373	12.061	108.297	0.125635	466.734	825.547	42175.1	553.422	22.6143	208.051	0	22713.3	28.2679	125.384	92.8442	131.54	79.4013	71.7375	163.828	149.506	69.3505	173299	68196.3	44.2235	1.13071	0	449.647	0	39.1981
859.861	20246.1	1205.32	915.872	784.606	473.057	317.033	1380.46	11.1327	697.04	51.011	7300.73	40859.3	0.332319	0.830799	0.830799	0.498479	1702.47	3671.63	805.376	3.15704	163.169	75.1042	57.6574	0	232.457	1822.61	14180.1	1756.81	28.2472	231.627	0	141713	238.273	785.437	112.989	152.368	72.2795	140.073	631.075	29.5764	5.98175	117336	37939.6	44.0323	8.80647	0.664639	1156.47	0.16616	261.203
411.136	11701.1	2787.8	914.904	985.866	998.538	1303.29	2521.69	28.5115	606.979	84.901	10416.9	45747.7	0.63359	2.53436	1.26718	0.63359	989.667	3531.63	6844.04	3.16795	31.6795	31.6795	70.9621	0	646.262	1367.92	17015.1	643.727	429.574	1376.16	0	147659	89.9698	6283.31	206.55	1623.89	126.084	439.711	1027.05	108.977	20.2749	45557	30914.8	41.8169	31.0459	3.16795	1979.33	1.26718	122.283
686.754	31280.1	892.178	680.469	1379.5	881.467	599.426	1300.6	26.776	551.23	58.9073	30209.4	68077.9	0.357014	2.14208	0.357014	1.07104	1678.68	3398.06	1161.37	3.21313	32.4883	15.7086	87.1114	0	341.662	2457.68	17129.5	957.868	88.5395	765.438	0	122796	202.07	953.227	321.313	377.721	186.718	261.691	639.412	123.527	30.3462	62963.3	15124.5	26.776	7.14028	0.357014	1920.74	0	451.623
744.151	31987	1167.12	846.102	990.898	733.699	568.495	1938.07	9.07	298.986	50.5329	70702.9	53769.6	0	3.88714	0.971786	0	1414.92	5144.31	796.865	3.56322	78.7147	26.2382	55.7157	0	493.991	2227.01	24300.5	1517.28	122.445	532.539	0	50096.9	346.604	287.001	351.787	625.83	142.853	187.879	266.593	131.839	34.0125	17579	6644.43	57.0115	3.88714	0	1685.4	0	306.437
884.704	27737.7	2504.03	262.436	2849.31	629.668	322.779	3038.19	7.85523	348.13	94.7984	109268	92752.1	0	0.714112	0.178528	1.07117	881.929	736.25	1034.21	0.89264	14.2822	13.5681	58.2001	0	675.372	938.522	83034.5	622.17	106.76	276.718	0	11890.5	264.221	327.599	431.502	280.646	59.0928	87.1217	228.694	50.5234	21.4234	47268.7	19031.8	47.8455	3.03498	0.535584	400.617	0	67.4836
427.094	8397.63	878.649	748.739	1101.6	317.314	394.558	2958.09	15.361	590.74	150.538	15081.9	57239.9	0	1.31666	0.438885	0	669.739	742.594	1397.41	0	11.411	22.3832	96.5548	0	563.529	1468.95	167049	661.839	86.4604	395.436	0	9285.94	235.681	186.965	481.896	506.913	133.421	511.74	560.018	42.133	15.361	17951.7	8472.24	81.6327	9.65548	0	524.029	0	184.332
977.337	20655.9	4202.22	304.408	2053.21	2170.07	814.781	8382.73	13.1607	577.493	113.051	14652.4	44243.5	0	0.526429	0.263215	2.76375	263.346	1247.9	691.333	1.18447	29.3484	12.8975	62.1187	0	2474.88	715.549	138829	517.217	456.151	737.264	0	45656.3	16.5825	5769.93	348.233	1765.78	129.502	221.232	567.491	106.865	17.767	17903.1	6740.8	79.3592	7.63323	0.658037	291.773	0	33.2967
929.92	66327.2	1687.81	301.443	783.283	503.121	304.371	1448.84	2.14758	286.214	67.3561	110907	22743.1	0	1.56188	0.976175	0	960.166	3125.91	172.392	2.92853	30.6519	16.7902	85.7082	0	684.494	2072.03	46203.9	814.325	46.6612	186.449	0	61455.5	14.6426	410.97	131.588	126.903	229.206	165.169	355.913	86.8796	22.2568	41748.1	10014.4	71.2608	2.53805	0.195235	382.465	0	263.762
701.995	20318.6	1186.77	693.193	848.675	750.891	923.582	14305.6	21.8647	636.709	120.054	6737.98	17542.6	0	0.607353	0.202451	0.607353	683.677	2569.51	674.162	7.89559	140.501	32.1897	136.452	0	1592.68	3018.75	67347.6	881.067	510.987	1364.52	0	48846.2	6.68089	7344.52	239.095	1653.82	127.342	231.807	950.913	214.598	30.975	4462.63	2174.73	118.231	19.0304	2.22696	400.246	0	40.4902
593.363	17794	5758.2	158.726	741.856	360.714	438.424	6458.8	6.20884	322.159	61.9883	41940.6	48976.1	0	1.10157	0	2.40342	299.326	923.014	1322.98	1.00143	49.7709	4.30613	44.5634	0	902.685	522.043	93674	595.248	91.8307	343.088	0	24667	18.0257	780.111	445.434	291.014	79.4131	72.8037	373.432	141.401	18.3261	14310.5	3642.19	28.3404	2.00285	0.200285	196.079	0	46.4662
475.67	14553.6	493.773	426.703	1333.88	483.944	440.58	912.96	39.3168	680.528	51.4588	13910.6	64632.3	0.578189	0.578189	1.15638	0	1281.27	5349.4	478.162	1.73457	127.78	27.7531	64.179	0	1113.01	2744.08	36011.3	3077.12	36.4259	450.987	0	38442.6	151.485	84.9937	209.304	265.967	291.985	191.38	668.386	90.1974	34.6913	99669.9	31366.7	43.3642	12.142	0.578189	2007.47	0	120.263
223.341	8594.07	315.519	426.719	1672.08	631.38	551.221	1645.82	71.2904	568.617	131.665	11666	39784.5	0	1.36441	0.341102	0	1131.09	1437.06	148.721	0.682204	30.3581	19.7839	39.909	0	1036.61	2782.37	33853	784.876	159.636	754.859	0	10782.2	600.34	310.403	54.2352	452.643	705.74	366.685	927.798	56.2819	28.9937	68056.4	15445.8	84.2522	16.3729	4.09323	2704.94	0	56.623
605.885	9316.64	2508.79	166.711	697.728	581.952	578.7	1656.27	56.1722	434.025	58.8815	44767.5	155099	0	0.180618	0.180618	1.62556	508.982	1848.99	290.073	1.26433	40.6391	3.9736	48.0444	0	1397.98	1136.99	32087.4	774.671	331.434	1399.25	0	22139.4	47.3219	1640.37	62.4939	988.342	391.58	160.57	680.388	26.9121	15.1719	92535.2	19349.6	41.3616	15.1719	0.722472	640.111	0	46.0576
278.424	8093.9	2594.84	321.905	1046.19	432.82	748.887	1077.05	56.7086	339.835	59.2105	34900.4	86303.8	0	4.58673	0.83395	0.416975	1161.69	4879.03	2140.33	6.6716	243.513	42.1145	84.6459	0	987.814	2495.18	23151.3	2211.22	100.074	1858.46	0	19461.5	74.6385	407.802	254.355	728.872	591.271	251.853	1474.42	30.0222	13.3432	39879.5	10956.9	101.325	89.6496	1.25093	1052.86	0	203.484
520.885	18163.6	148.796	280.781	1254.66	503.294	232.281	73.2621	8.74602	540.663	118.355	4286.23	22437.9	0	0.340754	2.15811	0	1123.92	3827.92	139.368	0.227169	13.403	9.99545	50.8859	0	633.803	1114.95	14212.3	683.893	10.677	130.85	0	35722.5	300.772	18.9686	36.8014	59.2912	185.825	308.496	307.701	17.1513	3.86188	132688	51532.7	62.0172	4.65697	1.24943	1650.27	0.113585	49.9773
438.498	12024.5	210.427	322.108	1612.8	522.681	212.07	319.85	30.9996	225.825	81.0915	17974	88599.4	0	0.41059	0.205295	0	1384.51	1019.29	100.389	0.82118	31.8207	4.3112	79.4492	0	489.629	1813.37	6406.64	199.341	31.6154	600.693	0	13047.1	243.891	68.5685	106.138	202.626	231.983	228.083	671.931	150.892	39.6219	19005.8	4601.28	132.005	10.6753	1.23177	870.04	0	30.9996
710.506	11701.3	1617.98	535.597	1905.37	378.407	425.976	1586.88	2.46895	323.432	49.7082	21787.5	59139.5	0	0.987579	0.822983	0.329193	1146.91	2438	581.52	0.329193	35.3883	6.91305	70.7765	0	868.411	1524.99	24167.7	1125.18	22.5497	1137.36	0	37254.8	23.7019	188.134	122.789	170.357	245.413	160.975	365.075	115.711	37.0342	76957.4	26287.9	34.5653	2.30435	0.164597	1004.86	0.164597	57.2796
627.494	18440.9	3795.46	237.978	697.354	428.166	493.512	4390.41	26.3337	429.141	41.4511	20927	107295	0	1.46298	0.975321	0.48766	1096.75	2960.59	1249.87	2.4383	79.001	20.9694	60.4699	0	744.17	874.863	36017.6	1776.55	98.9951	1255.24	0	18828.1	114.6	772.454	194.577	216.034	119.964	76.075	336.973	79.4887	16.0928	30109.6	10048.2	59.0069	2.4383	0	667.607	0.48766	57.0563
971.956	26437.1	5180.21	480.031	849.376	455.174	585.089	3452.14	7.03514	327.603	34.7067	42635.8	102082	0	1.40703	0.469009	1.17252	1251.79	2867.99	1842.5	6.80063	98.0229	18.2914	47.6044	0	580.633	1054.33	26142.6	1178.39	89.1118	437.351	0	42727.4	157.118	639.729	420.467	241.54	72.6964	86.2977	254.438	87.0012	10.5527	43640.1	15861	40.5693	4.45559	0	1015.41	0	161.105
626.445	36017.4	1898.54	479.306	636.502	459.403	453.31	1541.9	12.9981	381.008	35.7449	76966.4	47411.9	0	0.812383	0.812383	0.812383	871.281	3126.05	1030.1	5.28049	63.7721	29.652	41.0253	0	374.102	1458.63	33534	1325.81	133.637	661.28	0	93267.7	52.3987	1728.75	175.475	504.084	93.0179	84.894	280.272	112.515	20.3096	100388	31659.4	48.3368	4.46811	0	1100.37	0	129.981
671.726	8266.33	1058.06	449.531	505.245	719.453	803.406	3141.37	12.2114	623.797	46.5558	10897.1	75849.9	0	0.508807	1.27202	1.27202	910.51	4872.08	432.231	2.54403	52.1527	44.775	48.3366	0	830.882	1647.26	15251.2	620.49	498.376	853.778	0	141128	226.419	3205.23	108.121	2723.13	184.951	125.675	590.725	182.916	23.9139	49045.4	20289.4	81.9179	19.3347	0.508807	979.453	0	94.1293
657.363	36457.9	311.437	570.633	664.734	300.888	276.107	467.825	10.0464	514.876	53.9154	4544.47	21055.3	0	0.502318	0.669757	0.167439	1826.93	2643.03	207.625	1.00463	24.6136	8.87428	29.1344	0	185.523	3226.22	13042	549.87	62.2874	272.256	0	80083.7	471.844	357.148	54.7526	371.715	135.626	195.736	478.541	108.333	26.6228	223828	48537.6	24.4461	4.35342	0	1026.07	0	300.721
660.85	26996.7	2676.46	580.821	1700.62	1102.26	602.416	3408.44	7.6483	375.217	42.7405	37950	140561	0.4499	0.4499	0.8998	0.8998	1595.8	4158.43	1214.73	6.7485	98.978	24.2946	80.982	0	500.739	1648.43	69860.9	2998.58	128.671	832.765	0	41084.4	186.259	901.6	331.126	387.814	118.774	273.989	298.284	108.426	35.0922	34332.3	10236.1	37.7916	3.1493	0	2290.89	0	102.127
653.874	62329.3	2449.16	493.51	2139.03	991.374	442.707	1572.94	26.6108	649.304	92.896	28253	48823.6	0	0	0.967666	0.483833	1461.66	3212.17	741.232	2.41917	51.2863	40.1582	40.642	0	381.744	3045.25	45743	1878.72	87.5738	322.233	0	29105.5	612.049	1016.05	208.048	391.905	183.857	387.067	465.448	56.1247	9.67666	59478.1	19098.3	51.7702	10.1605	0.967666	3205.88	0	172.245
538.947	31428.6	1074.42	509.277	1868.93	1075.9	418.24	1528.72	25.124	341.39	51.1346	148346	129068	0	1.77346	1.1823	0.295576	1233.73	2898.71	323.656	4.43364	40.1983	17.1434	34.2868	0	336.661	3598.64	38381.7	980.425	258.038	297.645	0	35409.4	375.086	1262.11	99.0179	1122.01	183.553	382.18	311.537	159.315	31.6266	38652.2	13148.1	49.0656	3.54691	0	3374.3	0.295576	50.5435
829.078	10684.7	631.985	649.871	1396.56	576.338	380.44	1319.62	34.0693	853.435	93.6905	40104.1	50081.5	0	1.13564	1.98737	0	1449.93	5215.44	249.841	5.96212	24.7002	27.8232	88.2962	0.567821	317.696	3599.13	34256.4	472.427	86.3088	425.014	0	46701	160.693	1131.67	1307.12	529.493	223.438	381.292	1085.67	101.072	24.7002	35996.7	19821.2	65.5833	19.022	0.851731	1615.17	0	198.17
483.65	4783.43	542.755	296.431	875.14	491.884	467.022	1558.65	9.17979	1003.66	112.835	20605.2	51331.8	0	3.05993	5.35487	89.8854	1152.83	5089.81	730.94	2.67744	33.2767	74.9683	33.2767	0	461.667	2590.61	11064.7	462.432	224.522	588.654	0	142693	322.057	4781.9	133.489	875.14	82.6181	201.19	315.173	101.743	8.7973	66762.7	70742.1	49.7238	14.1522	1.52996	1616.79	0	138.844
1140.25	20038.7	2012.88	404.122	1641.62	347.567	936.306	14137.5	7.51183	1749.32	93.8979	12869.1	21141.2	0	1.08344	1.01121	0	926.411	1107.63	741.504	3.03362	108.488	38.7148	222.682	0	1046.53	1352.06	88973.3	1214.97	99.6762	1421.54	0	36136	10.9788	389.459	350.022	183.318	146.842	144.675	1369.39	232.289	46.2266	30579.3	16460.4	73.3848	12.7846	0.288916	396.61	0	64.2839
349.085	57348.7	171.038	225.193	557.191	243.245	223.99	166.225	3.15902	280.1	32.7937	23581.6	43405.7	0	0.15043	1.35387	0	1084.6	1605.69	58.3667	0.752148	6.01718	9.02578	60.3223	0	145.315	1245.86	9062.33	287.17	4.0616	46.0315	0	17309	288.073	33.2449	43.775	13.0874	74.3122	87.2492	160.659	34.4484	7.22062	49943.5	18090.4	25.1217	1.5043	0.15043	1132.89	0.15043	66.0386
568.992	23896.7	955.956	489.842	1143.06	870.043	348.563	1400.8	27.0013	622.394	50.457	111408	59771.7	0	2.45467	1.3637	0.272741	1097.24	3118.24	542.209	9.00044	116.46	65.7305	41.7293	0	424.93	1712.27	24690.4	1181.79	99.0049	476.205	0	39778.4	621.576	453.022	189.828	343.926	157.099	225.557	1009.69	130.643	20.4556	11406.8	6519.32	49.9115	12.2733	0.272741	2053.46	0	184.645
426.589	5697.98	749.195	255.487	673.982	256.365	424.934	1898.45	23.1197	378.987	40.6789	10054.7	39754.1	0	1.46327	0.292654	0	576.236	3279.48	839.332	2.92654	64.0913	19.9005	75.2121	0	351.77	1825.28	35398.3	1079.31	79.6019	633.304	0	28621.9	874.158	609.599	230.904	361.428	99.2097	136.962	429.909	58.5308	7.31635	28804.2	24261.6	72.5782	7.90166	0.877962	3484.63	0	119.403
596.515	62407.5	435.772	1035.41	1181.7	862.24	710.779	1101.58	9.82168	740.244	95.1152	250532	28207.3	0	1.55079	14.991	0	1717.24	3040.59	627.554	7.23703	17.5756	58.4131	94.0814	0	227.449	1642.29	12216.6	726.287	128.716	462.653	0	69190.6	676.145	746.448	206.255	395.969	214.526	212.975	355.648	54.7946	13.4402	16027.9	8019.66	45.4899	5.68624	0	2024.82	0	18.6095
1121.7	26539.4	6965.01	507.373	821.511	489.29	830.811	6759.64	11.8835	417.989	35.9088	29561.5	193851	0	4.65006	0.77501	4.39172	1260.42	9825.58	1802.41	5.94174	129.168	18.0836	125.293	0	1076.49	419.539	57893.8	4382.16	146.219	1428.6	0	27392.7	73.8843	1923.57	299.412	434.522	81.376	92.7429	325.763	58.3841	8.52511	18044.8	7676.47	37.4588	6.20008	0.258337	455.706	0	101.268
816.053	21310.2	1790.48	281.089	628.507	406.467	508.387	2467.52	12.1333	582.401	41.2534	72536.4	61790.7	0	1.21334	1.21334	2.42667	681.894	3112.2	838.819	4.85334	123.356	12.5378	34.7823	0	438.823	1814.74	27865	1352.46	55.4089	303.334	0	64345.2	360.765	590.489	191.302	239.836	145.6	147.622	182.405	184.831	51.3645	67947.1	20054.8	24.2667	6.47112	0	1935.27	0	40.4445
513.667	21316.2	2994.02	1609.72	1794.03	685.522	1140.33	5262.08	70.276	1643.53	75.5798	6157.1	33590.6	0	0.662981	3.97789	1.32596	1837.78	2805.07	976.571	14.5856	250.607	76.9058	66.9611	0	616.572	4056.12	21153.7	1088.61	172.375	1115.8	0	57583.2	58.3423	1451.93	226.076	1011.71	198.231	663.644	3298.99	186.298	25.8563	24395	14234.2	57.6793	85.5245	2.65192	954.03	0	199.557
681.451	38316.6	1072.81	489.64	1433.16	794.061	902.258	1155.33	5.50157	496.059	118.284	8359.64	52528.1	0	0.916929	1.83386	0.916929	1899.88	2846.15	824.319	1.83386	57.7665	19.2555	49.5142	0	348.433	2546.31	23003.9	538.237	111.865	525.4	0	92307.2	19.2555	689.531	176.05	376.858	95.3606	135.705	270.494	60.5173	8.25236	38989.7	11110.4	29.3417	13.7539	0.916929	1325.88	0	427.289
957.269	5852.14	1639.77	608.929	742.189	555.625	447.662	3230.76	25.2968	637.84	70.9213	14899.3	58869.6	0	1.35518	18.9726	0	749.868	1798.78	1344.34	8.58283	179.336	18.9726	61.8867	0	360.931	1444.63	17772.8	796.848	110.673	505.935	0	77611.4	759.355	478.38	335.634	256.13	61.435	121.967	669.009	85.8283	10.8415	27738.8	19114.4	24.3933	11.2932	0.451728	1039.43	0	572.791
963.99	29597.9	3049.57	822.938	596.432	971.08	947.678	6095.28	27.9108	485.433	54.9627	12454.4	65458.1	0	1.93228	1.07349	4.29397	1130.6	7595.38	1295.49	8.37323	87.5969	25.3344	76.0032	0	1137.04	2123.15	45529.3	2413.64	404.921	1330.91	0	111999	36.0693	15182.8	316.465	1170.11	115.508	192.37	729.545	170.256	22.3286	14718.4	4548.6	69.3475	22.758	0.858793	813.921	0	60.7596
622.222	12971.9	2579.76	1510.64	1690.09	604.825	583.936	1792.64	21.8383	2161.04	44.626	7201.88	25807.1	0	0.94949	4.74745	0	1897.08	2223.71	468.099	2.84847	302.887	103.494	56.9694	0	360.806	4842.4	26150.9	1002.66	164.262	1383.41	0	70684.8	34.1816	831.753	223.13	563.048	114.888	346.564	1240.98	211.736	37.9796	64271	48009.1	53.1714	26.5857	0.94949	1014.06	0	267.756
988.598	12407.2	3448.08	241.968	1205.22	553.439	665.378	5113.16	2.90162	1206.62	178.586	15116.4	51534.1	0	0.544054	1.04277	1.36014	622.897	1233.42	956.9	1.13345	58.0778	10.9264	130.845	0	1426.28	1632.57	31800.3	625.209	177.951	754.83	0	29755.7	141.001	1375.19	226.281	329.107	161.085	96.6603	503.341	230.951	59.8459	92623.1	63274.8	73.0846	6.71	0.317365	959.621	0	179.402
878.767	13834	9321.87	694.398	512.186	523.393	911.891	1791.82	57.6936	695.228	65.5798	3746.35	22474.3	0	3.32049	3.32049	6.22593	844.236	2252.13	277.261	4.98074	139.461	28.2242	40.6761	0	364.839	1712.54	15502.6	233.68	163.119	1585.12	0	73275.4	7.88617	1093.69	133.65	1294.99	124.934	175.156	1862.8	64.7496	12.0368	32821	17907	64.3346	48.5622	1.24518	932.229	0	80.1069
397.46	13476.6	1264.12	1538.23	900.58	529.267	387.351	1617.45	6.31815	1777.35	128.793	17460.5	44620.3	0	0.486012	4.37411	0	723.672	1777.35	1566.42	8.2622	110.811	91.3702	106.923	0	361.593	1986.33	44873	491.358	42.283	598.767	0	16575.4	614.319	77.7619	564.26	123.447	267.793	1328.76	716.381	272.653	43.2551	18683.3	11047.5	127.821	8.2622	0	980.286	0	217.733
904.055	14300.7	3642.52	543.696	1269.35	492.241	545.246	3446.61	22.3182	614.991	54.8656	14966.8	85922.3	0	0.929925	0	0.61995	1335.99	8330.89	1768.72	5.88953	177.926	50.216	93.3025	0	586.163	560.745	38095.9	2264.06	31.3075	673.266	0	18134.8	162.737	284.247	325.784	145.378	96.7122	179.476	748.59	50.526	6.81945	38897.9	26727	36.887	11.4691	0.61995	647.848	0	158.087
836.684	62647.1	1377.08	309.393	457.139	523.033	515.826	2345.93	15.9587	416.47	67.9531	18318.5	71701.9	0	3.08878	0.514797	1.02959	854.562	4660.97	947.74	3.60358	59.2016	25.225	49.9353	0	528.696	3470.76	37044.2	746.97	159.587	641.951	0	145753	99.3557	1044.01	174.001	410.808	150.321	69.4975	253.795	46.8465	10.2959	23090.2	3891.86	45.8169	5.14797	0	1354.43	0	165.764
792.731	13226	1773.54	341.122	967.25	468.119	429.233	4806.71	5.41463	442.031	34.949	20551.5	82149.8	0	1.96896	0.984478	0.984478	1262.59	4982.44	1329.54	2.95343	52.1773	10.8293	52.6696	0	552.292	1066.19	58156.6	1640.63	90.572	387.392	0	48908.9	95.4944	801.365	275.654	231.352	65.4678	93.0332	188.528	79.7427	10.337	34792.9	12373.9	28.0576	2.4612	0	661.569	0	124.536
808.287	28833.5	4150.31	332.704	485.628	530.573	557.979	7831.98	13.1547	322.838	33.983	17453.6	124764	0	2.19245	0	2.19245	1251.34	3874.61	1252.99	5.48113	351.888	18.6358	106.334	0	859.441	1265.04	44105.5	4841.48	86.6018	775.58	0	56141	87.1499	1419.06	219.793	196.772	98.6603	94.8235	341.474	135.932	18.6358	45199.6	10367	13.7028	8.7698	0.548113	1599.39	0	47.1377
370.677	8132	5363.06	373.811	1226.97	400.397	327.89	6077.65	22.5576	1471.08	89.4246	12137.6	56118.4	0	0.805627	3.22251	0	733.926	234.437	220.742	0.805627	88.619	45.9207	64.4502	0	322.251	984.476	21238.7	166.765	42.6982	965.947	0	21012.4	50.7545	552.66	182.877	186.1	77.3402	1326.06	779.041	97.4809	33.8363	60629.9	49851.4	100.703	25.7801	0	167.57	0	33.8363
1524.89	12501.8	2622.73	327.763	906.223	267.683	385.955	3443.08	4.71827	614.948	70.145	18295.9	36398.6	0	2.83096	1.25821	0.314551	674.713	1798.61	1468.64	4.40372	105.375	31.4551	112.924	0	619.352	723.783	125865	1453.54	45.2954	493.846	0	21377.2	133.37	249.439	647.032	204.144	91.5345	125.191	418.039	211.064	22.3332	36499.6	27292.7	89.9617	6.92013	0	431.565	0.314551	163.567
962.551	24813	2141.24	720.52	1030.37	562.792	628.012	4367.83	3.29005	712.779	96.9596	16487	137095	0	0.774129	0.387064	0.193532	1191.97	7493.76	953.533	3.48358	78.3806	22.0627	108.185	0	574.597	1622.38	41700.6	1729.4	101.991	449.575	0	49118.9	231.465	1323.76	149.213	405.644	73.7358	189.275	318.167	83.2189	20.3209	36955.9	11029.6	51.4796	7.54776	0.193532	836.833	0	183.275
946.267	29625.4	2506.42	569.864	1743	577.541	642.155	6176.03	8.10334	833.01	105.13	19220.1	83639.1	0.071082	0.924066	4.26492	2.63003	1269.17	5272.51	707.905	3.05653	85.9381	8.672	114.868	0	745.366	2186.13	66575.4	1674.41	118.494	571.001	0	17002.5	520.107	1800.36	186.803	456.133	118.138	199.101	477.6	67.67	14.8561	13555.3	7291.94	48.8333	8.95633	0.497574	1488.88	0	84.5165
1323.78	95591.2	1961.39	753.858	1837.29	848.126	483.795	2484	16.9423	1011.18	60.2391	14925.5	53898.7	0.144806	1.88247	0.579222	0.144806	1594.74	7888.28	1259.81	3.47533	40.256	27.5131	115.989	0	684.206	3594.07	62533.3	2064.06	28.9611	196.501	0	83536	318.717	419.791	311.042	210.982	253.989	553.592	550.406	223.001	54.8813	11919.7	2628.95	55.3157	6.08183	0.724028	1421.27	0.144806	155.232
808.814	22903.3	2771.04	186.384	1305.69	442.244	499.194	4011.26	33.0681	352.726	67.4722	20012.7	65029.9	0.334021	0.334021	0.16701	1.16907	1062.85	1258.92	523.244	0.16701	54.9464	8.35052	54.4454	0	1109.12	1413.24	23150	671.382	301.621	1069.53	0	51463.8	215.611	1248.4	116.74	694.931	382.621	125.425	654.347	121.25	46.7629	51270.2	11200.9	87.3465	10.1876	0	789.792	0	67.6392
617.016	9692.48	2240.67	522.19	627.578	701.001	691.665	4943.72	11.0768	1625.44	117.414	8277.82	26174.4	0	1.42416	0.632958	0.474718	507.157	4542.26	1083.62	7.27901	152.701	46.5224	183.4	0	1316.08	729.009	62196	671.41	236.884	1661.99	0	56410.3	19.7799	5205.29	274.862	1546	199.223	301.446	1065.43	280.4	33.5468	12799.5	5293.27	160.771	21.2041	1.10768	427.563	0.158239	44.4653
442.034	8291.07	563.831	395.989	1228.29	360.75	252.852	418.877	41.7787	531.497	39.9622	9507.37	49170.6	0.726586	0.726586	1.45317	0	1675.87	3859.99	109.351	0.363293	12.352	10.8988	49.7711	0	430.139	1735.09	11173.1	616.508	19.2545	474.461	0	40184.6	33.7862	303.713	31.6065	340.405	561.651	190.002	603.429	13.8051	2.17976	157610	53337.9	47.5914	7.26586	0.363293	910.412	0	82.1042
805.934	11620.9	2114.11	172.293	606.857	227.629	378.615	2561.09	13.7957	134.585	18.7008	159754	151681	0.306571	0.613141	0	0.919712	889.055	1470.31	453.725	0.766427	73.1171	3.06571	28.8176	0	463.382	732.397	20464.7	1222.14	18.7008	284.344	0	26734.2	45.679	66.066	98.1026	94.1172	141.176	47.5185	368.345	58.0952	19.9271	31076.8	6302.79	18.3942	3.06571	0	334.929	0	32.3432
644.742	17770.8	1217.77	380.387	1141	294.984	270.965	1583.4	1.41291	485.884	138.465	8761.76	27556.8	0.31398	0.47097	0.62796	0.47097	482.901	907.402	772.076	0.941939	42.7013	9.41939	51.3357	0	320.73	1816.69	42401.6	487.925	21.6646	179.91	0	14082.9	173.474	78.024	234.229	95.2929	83.3616	80.2218	277.087	146.629	22.4496	64323.3	26827.2	39.0905	2.19786	0	439.101	0	60.7551
1110.9	5402.42	1519.1	453.865	219.107	736.573	502.481	420.899	5.66082	1184.11	90.9062	2910	10978.3	0	0.33299	0.998969	0	83.9134	1026.94	34.6309	1.33196	89.5742	21.3113	28.6371	0	842.131	7455.64	14552	177.483	546.103	797.843	0	196601	2.99691	906.398	111.552	1467.82	189.471	190.47	1721.56	249.742	69.2618	12602.3	5792.69	73.5907	46.2856	1.66495	567.081	0	82.9144
1662.05	20264.5	2603.1	360.396	1668.62	394.083	406.043	3563.29	8.17269	764.645	98.0723	16410.4	68727.7	0.199334	2.19267	0.797336	1.196	751.289	2612.67	1019.59	0.99667	61.3948	14.95	132.557	0	840.192	961.188	53438	771.821	74.7502	477.803	0	20323.1	218.271	531.424	196.543	154.284	218.071	198.935	559.53	246.177	39.2688	70198.2	24264.1	52.2255	5.38201	0	652.021	0	115.215
574.421	1817.92	338.88	80.1697	735.699	131.717	141.026	797.806	1.25048	356.248	48.074	27859.7	15069.5	0	0.416827	0.555769	0.138942	439.891	739.451	284.137	0.416827	23.3423	4.44615	26.399	0	180.347	560.91	18267.8	168.398	29.7336	248.012	0	28015.8	18.8961	258.294	124.075	166.87	80.4476	80.1697	372.365	120.046	30.9841	39701.6	17346.5	43.9057	6.2524	0.138942	341.659	0	110.042
644.244	12509.4	3422.59	373.235	1905.54	355.941	415.832	4684.4	0.766747	221.931	40.5524	65665.7	101971	0	1.19272	0.085194	1.02233	1103.69	1183.52	1075.66	0.681553	16.9536	4.51529	64.066	0	731.221	1347.09	44209.5	665.281	56.7393	343.843	0	17452.7	36.2075	131.54	284.293	186.831	78.549	122.339	129.239	47.9643	19.5946	21855.1	7332.23	55.2058	0.511165	0	197.224	0	17.8056
635.832	34638	1788.93	639.975	1739.04	687.899	1573.15	6693.19	12.0425	724.518	93.8826	18541.8	10813.9	0	1.96613	0.737298	0.737298	850.596	871.732	338.174	3.68649	106.417	52.1024	110.595	0	2520.33	6378.37	53106.1	419.768	292.216	601.635	0	44146.5	46.4498	81.1028	765.807	299.835	123.129	316.055	1704.39	335.716	61.4415	31188.4	9709.48	101.747	25.0681	0.491532	320.479	0	118.951
616.775	68998.6	3844.97	264.199	2427.45	650.088	353.601	2576.86	4.34208	271.325	76.3761	151347	20545.1	0	0.890684	0	1.44736	372.417	1148.65	1155.55	1.11336	30.6173	8.68417	55.4451	0	820.765	2019.96	97548.6	570.483	32.2873	315.302	0	34479.5	103.097	231.244	354.381	154.534	149.969	251.173	259.857	136.386	36.9634	28216.5	7060.67	75.3741	3.78541	0.334006	785.694	0	81.7202
1587.4	13961.5	4406.04	240.655	1176.67	783.752	487.281	1927.71	9.34583	1114.23	81.3866	14754.2	149708	0	0.77882	0.129803	1.68744	222.613	702.365	1297.51	1.42784	25.5712	11.0333	86.7086	0	755.715	1040.24	145070	411.347	148.365	321.263	0	25019.8	139.149	789.593	372.146	512.463	102.545	207.685	481.051	56.075	7.52859	48444.8	18171.3	35.4363	6.87957	0.77882	889.023	0	73.9879
260.999	12524	2361.87	338.183	924.087	520.915	580.889	3132.11	16.6484	1294.16	95.8788	17819.8	33184.1	0.401166	0.802333	0.60175	1.40408	248.924	1144.13	1196.48	1.60467	38.512	25.2735	143.216	0	1170.6	1276.11	166844	822.391	259.956	780.87	0	78650.9	17.0496	2146.24	448.905	848.467	126.568	323.14	549.397	94.4747	22.6659	40034.6	25569.1	64.3872	22.4653	2.407	544.583	0	205.397
1595.95	67417.1	3117.93	317.332	3167.84	970.304	361.302	2468.87	1.40828	467.548	468.331	9406.67	36469.4	0	0.625901	0.469426	0.625901	634.195	1895.23	882.991	0.938852	19.7159	10.0144	100.301	0	948.554	1869.57	144488	592.572	93.8852	285.098	0	17668.4	444.234	304.971	343.933	165.551	127.84	308.1	442.825	76.2035	23.6278	35348.1	15090.6	181.511	6.57197	0.469426	945.424	0	152.563
565.736	14853.6	4848.34	601.318	1083.08	639.12	606.592	2968.2	1.4652	882.636	103.443	22358.1	45032.6	0.29304	2.05128	0.29304	3.51648	367.765	1100.36	2101.68	0.879119	27.5457	17.8754	141.538	0	979.339	1298.46	259729	710.328	203.077	1190.62	0	48210	7.91207	1961.32	681.024	963.222	69.1574	320.292	261.685	55.9706	8.49815	28349	13212.6	77.6555	8.79119	0.879119	1153.11	0	135.97
469.377	12907.6	914.111	553.131	790.911	725.002	834.513	28359.7	4.56295	1585.88	99.8779	10407.1	30085.5	0	4.05595	0.506994	0.506994	393.935	2773.77	939.46	1.01399	73.5142	59.8253	102.92	0	1360.77	1130.09	173040	1054.04	211.924	573.917	0	102710	59.3183	1235.04	538.428	1169.64	126.242	422.326	405.595	81.1191	8.11191	39090.8	16340.9	113.567	17.2378	2.02798	708.778	0	66.4162
499.609	28936.5	1481.36	855.267	890.469	893.221	650.287	2172.21	14.3414	1740.52	87.2071	154063	29704.2	0	0.434587	0	2.02807	369.544	2192.49	863.09	1.01404	50.5569	54.4682	135.301	0	1180.77	1692.14	102856	522.084	314.206	875.982	0	14608.3	51.2813	4208.39	257.275	1499.47	113.572	631.6	478.48	193.681	53.4542	41137.9	26621.8	118.063	8.69174	0.289725	967.246	0.434587	107.633
858.386	60451.7	5976.12	382.887	2385.16	1173.86	716.347	4614.2	3.57967	517.538	155.44	12396.7	46276.1	0	0.413039	0	2.0652	391.561	1238.7	1043.34	1.23912	45.2966	12.5288	118.68	0	1888.83	3074.66	106921	634.703	401.887	1332.46	0	23799.7	20.5143	4843.29	272.33	897.671	123.636	254.983	547.69	191.512	55.7603	18278.2	4709.33	102.709	4.68111	0.963757	652.188	0	125.702
1375.1	20114.7	3586.7	392.438	1662.12	606.415	515.48	2577.73	1.86928	615.322	59.2671	14399.9	78449.4	0	2.08919	0.109957	0.329872	647.429	1811.11	1298.16	1.75932	35.9561	13.8546	91.1547	0	1318.83	706.477	281686	992.916	115.565	685.805	0	8636.5	65.8645	859.647	574.967	406.623	84.7772	266.097	236.628	77.7399	16.6036	59362	25002.7	46.8419	4.3983	0.43983	558.144	0	68.1736
1181.33	19523.8	3305.35	365.13	1625.34	646.268	543.416	3261.13	2.37715	732.638	72.5823	16416.9	183112	0	1.10934	0	0.792383	282.881	830.576	882.239	0.95086	23.2961	11.2518	76.8612	0	954.029	1307.59	189789	648.803	140.252	650.547	0	19924.3	73.0577	738.184	477.649	309.663	68.9373	197.62	249.284	66.7187	19.3342	47318	17502.3	47.3845	5.07125	0.158477	675.111	0	87.4791
438.206	60426.2	519.964	614.388	1290.29	599.705	435.919	1034.61	9.61958	488.32	134.674	59872.8	143034	0	0.759441	0	0	512.623	1089.8	594.136	1.26574	14.4294	12.9105	73.4126	0	826.778	1611.28	44512.9	394.656	41.0098	213.15	0	29480	5.56923	117.46	250.869	197.708	122.776	275.677	360.988	135.18	30.3776	35046.9	13172.2	101.765	12.1511	2.02517	643.5	0	34.6811
627.458	23499.9	2704.31	365.144	615.367	654.025	749.265	4465.72	17.9233	678.978	61.1501	39262.3	24747.5	0	1.75719	0.351438	1.40575	386.581	1601.85	1524.19	3.16294	57.2843	19.3291	54.8243	0	1325.97	1253.23	160966	1127.41	240.032	572.14	0	89900.2	57.2843	1620.48	475.144	1409.97	146.549	283.61	335.974	98.754	17.9233	17026.5	4037.32	37.9553	4.56869	0.351438	619.233	0	95.2396
461.614	17054.6	1597.88	496.324	2772.18	2342.47	842.259	3700.05	15.1206	1063.35	225.992	5747.47	17722.2	0	1.02166	0.81733	1.63466	349.817	926.24	559.054	1.43033	23.0896	25.1329	69.4731	0	2486.93	1113.61	66222.1	274.623	798.736	1043.32	0	31622.3	270.741	13253.8	228.648	3100.75	269.31	463.222	1063.14	188.803	28.6066	28958.4	15526.6	164.896	20.6376	0.612998	766.247	0	67.2254
628.603	38723.9	2692.54	211.745	821.957	398.047	324.031	6483.97	8.83146	678.551	138.78	17613.1	53331.9	0	0.420546	0	1.26164	642.384	1656.74	733.222	0.420546	35.3258	13.0369	98.8283	0	1108.98	1744.63	75056.9	600.96	83.8989	349.474	0	45153.2	137.098	686.331	215.319	229.197	168.849	158.125	766.024	125.743	28.5971	62333.3	16604.8	82.2167	7.99037	0.841092	254.64	0	44.7881
684.575	33855.3	2646.96	478.282	950.45	389.228	506.2	2624.74	9.37408	863.638	120.029	83421.4	48970	0	1.83406	0.611353	0.611353	553.071	1963.26	992.634	2.44541	139.592	13.0422	93.9446	0	530.451	2937.96	55692.2	615.021	45.0363	324.832	0	58518.3	60.1164	414.905	461.572	167.103	254.323	317.904	242.503	228.85	39.3304	50248.3	14352.7	45.6477	5.90975	1.83406	778.456	0	165.065
661.751	22495.9	4249.05	237.033	700.481	395.593	618.316	4972.14	24.6957	313.889	28.1577	33413.3	176592	1.61561	0.692403	0	1.61561	863.426	2145.99	650.859	3.00041	149.328	6.92403	125.094	0	1505.28	1413.42	63368.9	3007.57	69.2403	1775.55	0	34282	70.8559	392.823	107.784	131.787	153.021	63.0087	557.153	69.4711	23.7725	58200.6	10976	37.159	5.07762	0	588.773	0	35.3125
843.544	39960.4	1984.19	889.364	741.317	792.953	837.367	2112.74	27.8039	1931.83	149.852	4608.59	17460.1	0	1.08327	1.80545	3.24981	635.518	2730.2	718.568	6.13852	226.042	47.6638	125.659	0	1171.74	3569.37	69498.6	946.777	226.042	1326.64	0	42923.8	111.577	1523.44	243.736	1225.54	255.29	783.565	3360.66	209.793	42.9697	30446.7	13636.9	166.101	113.021	3.97199	800.175	0	170.795
819.021	26719.4	3924.39	330.929	850.755	506.266	516.615	5572.14	11.0627	1021.69	126.448	24554.4	40974.4	0	1.66535	0.35686	0.713721	617.012	2696.08	2097.03	2.85488	161.063	15.7019	94.3301	0	1122.09	1300.28	117541	1990.81	112.887	405.988	0	17356.4	14.5123	1204.17	491.516	336.281	183.545	194.132	373.99	186.519	31.8795	22312.5	6347	70.8963	8.92151	0.475814	587.392	0	164.275
928.894	9612.38	3845.38	340.234	939.194	537.52	579.509	3513.8	6.48359	236.497	40.1365	41064.6	211875	0	2.77868	0	2.77868	1081.22	6024.8	542.151	2.1612	108.677	8.64478	51.2512	0	2531.07	1038.61	43112.5	4057.8	203.461	1082.14	0	27854.1	25.9343	763.52	113.617	675.219	368.947	142.639	522.392	50.0162	16.3633	38782.7	9344.08	46.0026	5.8661	0	880.224	0	116.396
540.23	21614	3256.83	194.515	543.295	330.296	306.111	3759.02	22.4574	278.644	39.0413	50161.8	161768	0	0.518247	0	2.76398	665.601	1325.85	397.15	0.172749	60.4621	6.39171	63.5716	0	1119.41	1221.51	27556.6	1252.95	171.194	531.203	0	31844.2	25.0486	518.938	86.0289	305.42	165.839	129.216	438.782	71.3453	25.3941	78805.5	17591.9	47.1604	3.45498	0.345498	616.886	0	60.1166
652.208	26203.1	2430.82	147.703	564.426	284.656	331.633	3120.54	7.74812	196.495	30.3642	24248.5	80277.7	0	0.48862	0	1.11685	579.922	1088.92	671.015	0.767832	64.9865	4.60699	39.2292	0	2186.71	742.912	66433	1839.24	34.2732	386.638	0	40024.1	49.211	202.917	176.113	103.169	95.7695	66.3127	227.767	144.562	47.6056	48053.1	7478.61	36.7163	2.09409	0.139606	333.588	0	34.343
185.302	31972.7	1822.7	1328.59	869.472	799.847	551.619	1431.18	96.8696	2614.13	134.205	2963.61	12173.6	0	0.336353	0	0	301.372	1102.23	368.643	4.03623	145.304	51.7983	178.94	0	1048.75	5675.28	46239.1	231.747	511.929	584.581	0	52131	8.74517	825.074	117.051	1266.37	187.685	1277.47	12497.9	545.564	154.05	27969.4	8769.06	45.744	92.1607	3.36353	454.413	0	7.73612
821.942	23111.5	3902.39	174.634	900.594	232.285	507.109	2686.86	18.6574	128.736	22.9486	62498.6	125459	0	0.373149	0	0.746297	1159.37	583.231	669.802	0.746297	50.3751	3.35834	77.4283	0	834.547	837.532	19378.3	1156.39	24.4412	1493.34	0	13811.5	36.7551	114.183	82.2793	97.3918	201.873	68.6593	461.771	62.5024	25.9338	77827	13721.4	33.3968	3.73149	0.186574	399.642	0	34.1431
1366.71	10437.5	1195.16	331.14	1464.98	394.392	646.571	1788.54	6.89014	1075.69	85.8512	11938.6	23922	0	1.37803	0	0.413409	467.014	1225.89	1266.41	2.34265	44.6481	10.8864	75.7916	0	588.005	921.626	110230	964.069	68.2124	520.895	0	24718.5	11.851	270.094	499.811	291.729	89.0207	126.227	590.485	75.1026	10.7486	12505.6	4491.27	60.3577	11.2998	0.551212	525.994	0	323.699
601.115	18288.9	2467.61	240.361	687.628	292.905	311.451	5641.02	7.9999	807.081	78.7263	18524.1	145061	0	0.545448	0.363632	0.727264	496.721	1141.99	1200.71	0.90908	68.5446	11.0908	93.817	0	818.172	1492.71	81857	774.899	26.3633	400.359	0	18740.1	37.8177	245.815	251.27	104.544	195.27	143.271	1054.71	152.725	25.0906	22079.5	8876.98	61.4538	10.909	1.45453	354.359	0	84.1808
782.397	16778.6	3060.78	192.019	858.886	243.328	468.381	3281.9	6.88796	251.481	40.4843	24118.4	181576	0	0.562282	0.140571	0.702853	660.401	840.753	618.23	0.140571	30.2227	6.46625	57.2122	0	819.105	1819.55	17348.2	552.021	80.9687	643.111	0	18890.4	12.9325	510.131	109.926	264.132	197.923	102.476	288.451	123.14	46.9506	70056.3	15576.1	30.785	2.10856	0.140571	345.523	0	63.2568
612.87	26881.2	3569.74	180.932	1254.9	368.693	372.408	5632.24	14.6183	485.999	64.704	18490.7	140791	0	0.958578	0	0.838756	488.515	1567.51	984.1	0.599111	37.3845	8.50738	60.0309	0	987.575	2019.96	51622.4	607.858	46.6109	563.883	0	32841.4	20.25	212.445	195.67	132.284	135.998	151.695	271.278	78.6034	16.5355	27212.3	5544.65	65.9022	2.75591	0.599111	464.91	0	110.955
1140.43	26321.5	1671.61	336.421	612.068	284.949	350.31	4626.18	4.33645	790.177	63.5385	14493	80941.7	0.125694	0.314236	0.251389	0.691318	614.834	3259.13	613.011	1.25694	32.4291	6.97603	94.7735	0	1248.08	2521.05	25728.5	644.246	149.199	462.555	0	12286.8	100.115	2221.02	92.1967	402.285	90.437	118.718	806.14	193.004	44.6215	60157.4	19347.9	33.1204	5.84478	0	747.315	0	175.092
761.239	15526.6	1381.4	230.1	391.428	222.803	255.666	3148.66	10.8586	466.059	47.169	215426	63707.4	0	0.344718	0.057453	1.32142	298.928	2709.72	356.726	0.689437	36.77	9.02013	44.7559	0	484.559	1439.66	31002.4	452.788	37.8041	187.469	0	24902.1	19.8213	365.804	77.3318	150.699	99.6811	167.361	363.218	497.199	79.0554	38053.2	8357.64	32.3461	2.98756	0.287265	370.228	0	71.1269
626.53	17862.6	7237.2	330.542	976.606	633.03	761.11	6077.12	11.9012	327.283	88.1255	20727.2	72370.6	0	1.13345	0.141681	2.26689	552.981	2983.52	2617.7	1.84185	95.7763	15.3015	173.417	0	2254.28	357.036	38438	1366.09	506.934	1488.5	0	38631	6.94236	2299.06	501.409	1096.89	275.144	116.037	535.554	122.837	21.9605	8031.47	2317.47	87.8422	9.77598	0	502.826	0	57.6641
869.406	12059.6	5022.83	243.339	1338.89	422.438	679.393	5291.65	26.5333	262.191	37.3561	23915.1	147382	0.349123	3.66579	0.349123	1.39649	815.027	2126.86	1766.39	1.39649	79.6	8.20438	129.525	0	2270	326.255	45891.5	2212.74	126.557	2398.65	0	20779.8	31.9447	452.638	201.967	418.773	344.235	118.353	524.208	49.5754	17.107	17374.4	3842.97	67.0316	7.50614	0	351.043	0	39.9745
619.696	11290	4354.89	826.906	857.671	1018.47	738.187	12664.2	14.3094	1559.91	67.4332	14919.7	60023.9	0	1.78868	0.536603	0	705.991	6008.53	1171.76	5.90264	95.3365	45.969	73.6935	0	2784.97	2106.35	36226.4	1972.02	310.693	990.749	0	43239.9	67.0754	4857.15	166.347	1624.48	293.343	281.538	1059.43	119.126	31.8385	35725.1	10427.5	73.5147	12.3419	0.715471	667.713	0	67.7909
1010.91	25951.7	282.299	498.562	965.619	399.241	211.813	480.05	15.6635	297.784	78.8515	4113.45	23334.3	0.177994	0.711977	1.24596	0	1028.63	4561.1	33.8189	1.77994	13.3496	13.7056	75.1136	0	1346.7	4503.97	26529.5	1363.97	28.6571	164.111	0	73148	50.0164	37.0228	311.312	154.855	251.15	261.83	557.834	181.554	78.1395	89710.9	30105.1	80.8094	4.09387	0.711977	1191.32	0	113.382
588.012	24109	866.944	333.987	740.749	405.047	406.273	1444.01	19.8481	246.508	35.0404	15150	98557.6	0	0.245038	0.245038	0.490076	937.76	2356.28	266.846	0.735113	27.4442	12.4969	45.087	0	830.433	2085.27	13345	913.011	67.6304	716	0	21658.2	15.6824	268.316	48.7625	250.429	335.212	132.075	407.743	102.916	42.8816	134121	26077.4	64.935	2.20534	0.490076	711.835	0	107.572
405.108	10244.9	2819.65	234.17	657.942	376.741	622.731	2387.26	27.086	362.213	53.9257	17246.9	67028.9	0	1.47741	0	0	498.874	2164.17	1088.12	1.47741	114.007	14.0354	55.1568	0	678.872	772.196	19335.7	1179.96	67.7149	1005.87	0	73089	29.7945	733.044	395.209	370.093	255.1	160.3	462.431	80.7654	23.3924	32537.9	7357.78	42.845	10.5881	0.738708	299.177	0	58.3579
293.975	11540.9	899.472	409.393	1318.17	572.887	580.673	1330.81	3.94328	383.408	117.388	12837	38858.6	0	0.909987	4.44883	0.404439	795.531	3210.94	463.588	0.202219	29.6251	33.2651	80.18	0	793.913	580.369	20921.7	1122.52	69.8668	598.569	0	43023.5	32.254	293.521	371.376	137.206	180.076	228.407	484.113	62.8902	22.8508	40266.3	19971.3	111.423	6.97657	0.10111	606.557	0.10111	165.719
528.213	4897.06	1205.46	360.403	971.162	577.164	434.139	2507.51	42.4876	572.1	84.9752	16747.1	145398	0.12351	0.617552	1.60563	1.11159	880.382	2748.48	496.759	0.864573	43.4757	13.3391	53.233	0	824.679	2752.31	15882.3	599.767	252.949	928.428	0	37926.2	255.296	4068.93	95.5971	1207.93	175.138	160.069	1019.45	134.379	39.0293	57184.2	30776.2	67.8072	19.2676	1.2351	1283.03	0	139.937
616.825	6293.7	2152.97	665.393	680.826	631.72	806.048	2099.65	16.135	576.3	77.8689	13802.4	57147.7	0	0.701521	1.40304	0	742.56	2420.25	627.511	3.50761	35.0761	27.3593	125.923	0	1252.57	845.684	18733.8	882.865	456.69	1769.94	0	81079.7	7.36597	4687.57	105.228	1874.11	264.474	229.047	786.405	68.7491	16.135	50654.4	33386.1	105.228	11.2243	0.701521	663.639	0	57.5247
677.667	11542.1	1325.68	860.352	2227.94	430.176	758.497	2883.64	11.9275	1053.7	85.376	19506.5	49022.9	0	0.784706	1.25553	0.156941	1175.02	2827.61	921.559	3.60965	130.732	59.1668	109.388	0	1332.43	1445.43	28631.3	1317.68	102.64	1908.56	0	33571.1	27.9355	282.18	177.501	283.279	179.541	345.428	1500.99	54.4586	17.7344	31337.1	19728	100.913	40.8047	0.470824	455.6	0	82.865
486.895	2815.16	323.939	234.737	1774.24	262.26	139.298	351.659	41.6804	194.838	47.7195	160243	15126	0	0	0.198006	0	1332.98	1602.57	89.5979	0.396013	6.1382	2.27707	32.5721	0	423.14	1607.42	4833.24	228.994	5.84119	158.009	0	78570.8	181.869	19.0086	74.7474	31.285	245.726	88.5089	247.805	146.03	61.976	166894	41876.5	31.879	1.68305	0.594019	518.678	0	121.18
730.099	9393.65	716.809	192.7	1116.2	308.138	244.868	882.741	20.8366	322.739	26.464	180571	223245	0.152092	0	0.152092	0.152092	651.866	2219.33	275.743	0.608368	16.2738	7.14832	62.6619	0	492.474	3426.63	12133.3	394.526	16.578	521.979	0	36422.4	11.2548	92.4719	114.525	107.985	325.02	76.046	289.279	87.1487	34.829	69045	18585.5	33.9165	3.49811	0.76046	625.554	0	109.81
503.814	12805.5	1441.52	531.342	1482.82	468.125	687.537	2211.42	3.92219	542.878	35.2997	20093.4	68907.6	0	1.3843	0.461434	0.230717	1090.14	745.678	776.363	2.53789	142.353	28.8397	53.9878	0	1067.99	984.932	47413.1	2795.37	21.6874	482.199	0	21634.4	52.6035	6.92152	228.871	165.655	141.891	194.956	918.024	168.193	63.2165	17266.6	7357.11	50.7578	22.841	0	302.47	0	83.2889
940.834	21042	2179.46	543.611	2414.33	546.314	486.856	7082.52	2.44522	444.901	66.5357	9977.53	33007.8	0	0.900871	0	0.128696	1505.48	1587.46	806.408	2.70261	98.8384	19.047	78.6331	0	8336.14	1889.13	35007.7	547.214	156.365	858.787	0	37461.9	70.9114	1935.71	226.247	338.727	185.965	204.755	1134.97	271.419	55.854	6381.51	2435.7	79.6627	22.6505	0.643479	418.905	0	26.7687
783.287	19850	4823.52	348.938	832.19	568.41	582.949	6174.04	4.84637	981.966	76.6188	18638	113054	0	1.61546	0.461559	1.1539	511.869	2566.5	847.191	1.84624	106.389	19.1547	80.7728	0	1115.36	885.5	110316	1566.99	165.007	669.722	0	26215.8	42.925	1223.59	171.238	324.014	124.621	159.93	588.026	111.697	16.8469	27794.4	16855	93.2349	15.693	0.230779	479.329	0	96.4658
652.806	9447.22	2467.5	366.4	777.986	362.598	297.057	2973.93	3.579	593.443	73.1459	26083.3	39887.1	0	1.7895	0	1.56581	276.031	2162.61	1529.8	1.11844	39.5927	17.895	119.449	0	861.421	1668.49	63517.2	953.804	64.8694	593.443	0	27525	9.61857	276.478	287.886	164.41	158.371	87.2382	388.322	101.107	14.9871	57302.7	21987.4	100.436	5.59219	0.223688	664.352	0	211.385
473.868	12773.2	825.629	336.973	1334.91	543.647	579.238	3394.47	2.44404	590.237	138.547	8288.67	21318.3	0	0.916516	0.458258	0.611011	405.1	1204.15	407.697	0.305505	28.2593	18.6358	96.8452	0	1147.33	1641.48	33881	369.967	183.914	932.556	0	87639.4	116.092	1050.79	164.667	689.679	130.909	172	726.339	171.847	43.84	11684.8	5185.5	139.769	9.62342	0.152753	669.21	0	103.872
1406.78	8864.96	789.76	337.119	1694.23	322.617	306.975	1935.38	1.79232	1135.19	116.501	9722.02	25252.6	0	1.14057	0.651752	0.488814	804.75	1878.67	512.277	1.46644	27.5365	26.233	71.6927	0	649.959	1920.71	27486.3	601.73	90.2676	695.093	0	21991.4	172.388	872.37	107.865	309.908	127.58	246.851	1030.75	50.0219	5.05108	43369.8	23199.3	87.6606	11.2427	0.162938	565.721	0	201.228
764.428	44171	2093.2	371.804	2684.73	569.135	456.241	898.021	7.93057	1926.66	41.5189	10163.7	17188.4	0	0.933009	0.466504	1.39951	624.649	1717.67	272.439	4.66504	50.3825	32.1888	50.3825	0	5274.3	1491.41	59909.4	456.241	45.7174	600.391	0	75094.1	63.9111	174.473	198.264	507.557	136.219	449.71	760.402	64.3776	13.9951	15670.8	4659.44	97.9659	11.1961	0	254.245	0	111.961
313.92	7787.35	898.24	238.921	1064.42	238.471	250.169	2035.7	2.54969	361.606	58.4929	55637.8	43776.4	0.149982	0.599927	0.149982	0	633.223	1224.9	496.439	0.89989	14.0983	6.14925	59.2428	0	711.963	2134.84	18024.5	417.399	37.6454	453.545	0	20728.8	223.323	268.467	160.78	133.334	166.33	46.9443	368.505	84.2897	15.1481	124451	37470.8	65.9919	2.84965	0	570.98	0	66.7418
371.547	11264.5	1060.59	215.753	635.285	400.287	318.391	1209.84	29.7222	478.762	52.388	48942.8	48848.9	0	0	0	0.855314	623.097	1919.33	243.337	0.213829	52.6018	5.34572	34.4264	0	989.813	1410.2	23131.1	1085.39	18.1754	813.19	0	61427	128.939	69.2805	68.4252	118.033	270.493	345.547	567.929	32.9296	11.5467	164103	28472.3	31.8605	7.05634	0	829.227	0	152.246
867.501	23030.1	3357.65	337.624	1131.78	470.228	547.539	3584.69	7.82897	177.375	37.4323	47643.9	177339	0	0.489311	0	1.71259	1716.75	2816.23	518.914	1.95724	103.734	7.58432	72.9073	0	1272.94	1835.16	25253.6	2148.32	62.6318	1978.28	0	31832.8	48.1971	677.695	84.6508	369.674	328.572	181.534	465.09	89.2992	29.848	43016	5164.68	46.2399	3.18052	0	869.505	0	82.9382
566.755	22489.2	2682.46	246.353	1188.85	437.673	811.375	4323.29	27.814	239.797	49.0719	21850.9	112655	0	0.397343	0.198672	0.397343	1219.05	3201.59	555.088	1.98672	54.8334	5.96015	63.3762	0	4411.1	1353.35	126654	4797.92	119.998	1052.56	0	19277.9	83.0447	1419.91	101.124	398.734	367.344	179.599	535.221	75.4952	29.2047	36206.5	7992.36	66.9523	5.96015	0.397343	410.455	0.198672	50.4626
604.306	11311.4	1759.61	319.892	583.405	462.475	521.306	1132.49	19.6103	206.316	25.3299	13817.9	71995	0	1.63419	0	1.63419	524.166	2929.69	712.506	2.45128	40.8547	11.0308	57.1966	0	687.176	2305.02	24172.1	1750.62	88.6547	768.477	0	92861.1	20.0188	242.268	89.4718	365.65	337.46	135.229	598.93	33.5009	12.665	140478	29729.1	93.5573	11.4393	0	1981.04	0	186.706
623.581	7591	692.974	1215.02	450.897	1769.56	526.691	403.719	116.785	1105.97	98.2229	3186.44	21425	0	1.54682	23.9757	0	601.712	1699.18	115.238	4.64045	16.2416	41.7641	64.9663	0	616.406	4863.19	9105.34	212.687	750.206	1477.21	0	40395.1	20.882	1668.24	29.3895	2012.41	337.979	461.725	3635.79	25.5225	12.3745	77459.2	41750.1	74.2472	191.032	2.32023	2800.51	0	82.7547
908.602	14957.3	504.941	530.116	976.605	513.622	409.451	723.122	55.8473	463.273	83.6263	7357.09	24561.3	0	0.289364	1.44682	0	1471.71	2238.23	308.173	0.289364	36.1706	16.4938	53.5324	0	553.844	3909.31	12756.9	711.258	87.3881	700.841	0	7440.72	41.3791	280.394	38.7748	337.11	291.679	139.474	1089.17	279.526	146.418	274899	91715.8	124.716	10.9959	0.289364	1903.44	0	145.55
666.127	19232.1	2111.03	191.978	894.158	370.348	322.232	3153.67	3.76667	411.66	51.2753	33426	105161	25.0301	0.972043	0.121505	2.55161	890.877	1153.45	357.712	1.21505	101.457	7.53333	32.0774	0	904.121	1620.52	20641.4	817.002	75.5763	511.416	0	22808.3	78.9785	297.567	64.8839	396.472	186.268	94.8957	839.359	166.705	47.6301	57953.2	11985.2	28.7968	8.14086	0	870.221	0	25.2731
839.741	17814.8	2526.18	278.861	906.73	377.219	415.265	4323.42	4.75576	200.174	43.2342	151144	82647.4	0	0.540428	0.108086	3.35065	672.4	2220.19	389.54	0.540428	31.9933	5.9447	73.8224	0	1591.34	543.346	26641.1	1270.98	162.669	779.189	0	65365.7	65.8241	1762.23	91.3323	433.963	131.432	89.8191	311.178	51.8811	11.4571	38726.5	9501.04	43.1261	1.94554	0	502.49	0	67.6616
682.952	19778.5	2924.42	246.781	871.934	322.706	477.547	5963.65	11.2875	340.554	48.5265	53886	88359.9	0	0.096474	0	0.868268	768.321	1524.1	859.875	0.771794	69.6544	5.9814	162.945	0	1181.71	1254.26	38439.2	1847.77	56.8233	1581.41	0	35057.6	56.7268	454.297	135.353	135.16	147.123	76.0217	542.475	136.511	42.0628	41116.2	10353	37.432	3.95544	0	590.133	0	56.0515
1711.7	17991	1274.61	1557.42	1200.8	508.716	471.422	1122.52	30.8843	1803.14	114.796	21281.4	23460.6	0	1.35968	13.2084	0.388481	1199.44	1062.5	623.706	1.74816	327.684	21.1722	43.3156	0	368.474	3274.31	17258.1	393.531	71.4805	643.713	0	46310.1	105.084	73.0345	157.335	2223.28	215.413	577.089	2495.41	389.064	177.147	7237.21	3998.25	60.7973	44.8696	0.582722	512.601	0	102.948
829.486	22849.1	3612.43	420.97	917.537	498.37	505.434	5352.37	18.1854	470.566	38.4749	19551.7	131645	0	0	0.300585	0.751463	1009.37	2385.75	882.518	1.50293	88.2218	12.0234	151.796	0	1173.94	1488.2	37952.7	2562.04	83.5627	1056.26	0	61083.6	54.4059	820.297	119.182	204.849	193.878	166.224	690.144	188.317	48.9954	56657.6	17367.5	46.2901	4.20819	0.751463	749.509	0	82.9615
500	12698.4	3087.05	325.927	799.176	432.388	660.314	4734.25	8.93826	787.046	46.9259	21296.8	118034	0	0.798059	0	1.11728	670.848	3179.79	830.46	1.27689	59.3756	12.1305	117.634	0	1816.86	566.143	37717.4	2049.42	196.323	1824.68	0	51969.8	11.6517	3145.63	143.331	778.746	205.261	130.403	630.786	86.35	24.261	11393.4	3531.25	65.6004	7.18253	0.319224	362.798	0	73.1022
646.036	2471.17	301.924	471.68	639.709	167.115	167.115	230.202	25.3974	833.847	54.5536	2206.02	13342.8	0	0.203179	0.812716	0.203179	570.933	1078.68	168.435	0.10159	4.36835	18.8957	15.9496	0	681.666	2988.56	3114.33	331.08	7.72081	126.073	0	15600.3	91.329	56.687	15.0353	65.7284	55.0615	97.7291	463.655	161.731	71.0111	113340	78668.1	21.2322	14.2225	1.52384	1067.81	0	120.282
555.57	7039.76	1749.91	226.894	1120.71	358.891	725.101	3347.25	6.05723	760.561	80.8892	13533.2	42620.9	0	0.630961	0.504769	1.13573	612.916	3242.76	964.866	2.14527	92.2465	44.2935	88.4608	0	1568.7	1341.3	43636.9	1281.99	287.466	1330.19	0	22459.9	32.3052	789.711	212.382	535.055	264.499	255.918	1779.56	97.2942	35.3338	23851.7	12040.5	96.6633	50.7293	0.252384	523.698	0	64.1057
557.131	26492.7	731.143	320.346	812.44	445.613	388.543	1842.75	10.5885	414.206	54.5575	10922.6	60140	0.179466	1.25626	0.358931	0.538397	678.559	4420.42	340.626	0.358931	33.3806	9.15274	104.808	0	1043.95	1531.2	26625.1	1342.94	70.171	799.519	0	47596.1	51.5066	437.357	204.232	328.601	169.415	132.446	605.158	94.3989	33.3806	60070.5	21185	66.7612	8.43488	0.179466	713.555	0	48.9941
1537.82	8741.08	1309.61	743.771	908.547	479.15	582.536	2123.37	19.7327	687.609	77.5815	15594.4	51486.1	0.168656	1.01193	0.843278	2.19252	695.029	1752.5	480.837	2.86714	39.2967	16.8656	77.2442	0	2254.08	1815.41	34538.8	955.602	309.652	1296.12	0	40229.7	14.3357	1685.88	90.062	1603.24	225.492	218.746	1318.38	145.55	46.3803	26850.3	12618.5	72.8592	33.8998	1.5179	467.682	0	52.1146
683.191	23604.9	3395.9	501.536	1514.88	519.822	429.418	4260.69	6.57483	397.777	58.1461	28806.8	160119	0	2.05463	0.821853	0.410927	1831.29	5403.89	881.438	2.67102	73.5559	9.65678	136.633	0	2033.27	1614.94	32969.7	4058.72	50.544	1400.03	0	12998.2	165.398	436.61	153.07	230.53	179.164	127.387	738.23	53.215	17.4644	35914.8	10889.6	63.8991	5.54751	0	1451.19	0	153.687
615.895	17470.1	2594.57	264.676	562.529	249.267	336.25	3468.12	17.645	227.397	32.1836	141149	76069.4	0	0.372783	0.124261	1.24261	669.021	1786.25	695.985	1.36687	41.2546	7.33139	62.7518	0	649.387	633.109	14941.6	1212.17	28.8285	303.818	0	45029.2	111.214	61.6334	122.646	104.006	78.0358	72.5684	309.41	114.444	21.3729	55875.5	12179.9	30.6924	1.86391	0	370.297	0	160.172
698.089	7702.19	3695.51	293.006	1622.38	484.368	599.43	2652.24	3.79472	364.564	104.49	16503.5	71747.4	0	1.76183	0.271051	2.03288	707.715	1695.97	803.531	0.677628	57.4628	5.2855	79.418	0	1338.99	1332.35	30564.9	1024.57	73.4549	840.801	0	32904.1	75.2167	451.978	130.918	263.326	401.969	255.195	392.482	37.134	16.2631	60869.6	15450.3	40.7932	2.57499	0	671.123	0	129.427
360.226	34283.8	4346.08	136.984	1435.85	349.286	476.796	3678.34	3.05124	375.141	53.4769	16560	74986.7	0	0.481774	0.160591	1.44532	719.931	1179.06	755.743	0.321183	23.9281	3.85419	48.4986	0	966.599	1118.2	20547.3	524.331	35.3301	608.32	0	85684.8	25.0522	313.153	167.818	162.358	192.228	138.43	301.751	156.577	101.815	107248	16807.3	44.1626	1.9271	0.160591	240.084	0	16.8621
1027.68	38000.4	2565.57	421.074	1627.38	206.333	297.533	1858.29	6.46811	422.691	79.8811	21933.7	82966.4	0	0	0	1.94043	2034.54	893.569	967.305	1.29362	45.9236	16.8171	98.962	0	1130.95	1059.15	11995.1	1067.56	41.7193	509.04	0	16033.5	499.014	169.141	85.379	213.448	171.405	302.061	833.092	74.7066	21.9916	150652	31043.4	49.481	5.49789	0	1989.27	0	191.779
422.302	9468.72	2190.18	383.548	637.079	501.744	676.971	2747.18	14.1836	460.375	48.4606	22861.3	94057.6	0	2.06844	2.95491	0.886474	449.147	5139.48	1114	0.886474	42.8462	15.9565	96.9212	0	1851.84	1400.33	24206.4	1298.68	179.954	1181.37	0	98761.5	7.38728	1337.98	161.929	1533.01	364.341	298.151	653.331	48.4606	10.9332	18147.3	6379.36	83.3286	7.38728	0.295491	1118.73	0	189.41
246.474	12743.1	1148.74	1005.15	1190.5	605.341	419.046	1629.26	9.38512	2774.24	159.078	7972.19	28444.4	0	1.87702	3.28479	0.469256	351.473	1414.34	696.376	6.10033	114.029	62.4111	136.554	0	732.509	1669.61	48101.1	260.906	422.8	699.192	0	17105.8	25.3398	1457.04	139.369	569.677	234.628	541.991	4642.35	300.793	44.5793	42540.9	31390.9	140.308	144.531	4.22331	1171.26	0	120.13
666.714	26553.1	4528.19	165.479	1009.97	374.357	476.276	4896.03	18.5642	295.675	105.976	18009	66700.6	0	0	0.122942	1.22942	609.299	794.941	827.151	0.73765	61.7167	4.18002	86.428	0	1071.56	1189.58	28437.4	526.559	62.9461	808.464	0	62375.9	15.9824	834.651	175.438	147.899	185.15	103.886	559.261	90.2391	28.1536	37689.8	9165.17	47.5784	3.68825	0.368825	582.129	0	46.349
440.827	29135.3	2970.93	190.251	1651.85	486.269	305.047	6292.04	7.09411	366.529	72.4459	18604.6	68865.5	0	0	0	0.644919	765.519	1801.47	535.928	1.50481	53.7433	6.44919	90.9336	0	996.185	1894.77	55538.1	773.043	68.3614	309.776	0	20009.3	43.4245	524.534	130.704	101.467	134.788	187.456	892.783	165.744	32.8909	20574.6	4627.08	67.2865	3.22459	0	298.383	0	94.8031
798.109	27986.9	4036.01	598.408	2810.57	637.969	1016.97	10649.1	2.83542	613.53	60.7589	21325.2	164388	0	1.21518	0.27004	0.405059	1578.79	1814.26	3826.46	5.94087	253.027	46.7169	2478.02	0	1951.85	475.405	23296	945.139	77.7714	2090.51	0	42944.9	108.961	304.47	256.403	187.272	334.039	164.589	651.876	228.724	63.8644	18297.3	5941.01	39.8308	13.0969	0	615.42	0	99.9147
604.786	13052.6	1605.17	398.671	1248.74	425.355	542.256	1936.81	49.8735	583.87	75.6045	29863.8	100493	0	1.58833	0.317666	0.952998	1184.89	4078.51	331.643	0.635332	67.6628	19.06	53.0502	0	1162.02	3288.79	28139.2	1448.56	96.8881	1290.36	0	14862	36.5316	636.602	63.5332	463.474	339.267	388.188	1338.33	140.091	63.2155	54120.7	13036.1	69.2512	21.9189	0.317666	710.618	0	177.258
783.3	8193.29	780.91	312.76	983.776	358.696	402.653	814.978	51.4306	362.432	32.9684	24217.2	64963.3	0	0	0.439578	0.219789	1214.77	1870.62	264.186	0.879156	35.6058	7.25304	33.4079	0	733.656	1831.06	14801	711.457	72.5304	556.506	0	31584.6	174.952	436.061	52.5296	415.181	232.097	183.304	301.331	25.2757	13.1873	211846	57542.5	34.9465	4.17599	1.9781	725.084	0	98.0259
633.356	14091.4	770.268	314.753	380.8	494.111	418.363	1136.21	48.2965	259.439	25.1802	230892	47270.9	0	0.206395	0	0.825582	541.994	4360.31	116.613	0.412791	27.2442	8.04942	33.6425	0	812.166	1706.48	16397.5	783.064	136.634	762.837	0	97975.9	55.1076	1872.21	39.6279	929.399	296.177	192.98	297.622	33.6425	11.3517	99876.8	16333.1	59.4419	7.01744	1.03198	687.503	0	103.404
307.728	8706.94	1192.74	967.402	675.386	790.461	621.535	1647.92	11.5396	1147.87	100.651	8849.58	36560.3	0	0.320544	0.641088	0.641088	426.323	2534.22	478.893	2.8849	365.42	38.4653	58.9801	0	686.605	1031.51	24973.9	602.623	217.97	1283.78	0	81450.5	16.3477	2288.36	229.189	938.873	189.121	330.16	2958.3	153.541	41.6707	61718.2	31166.5	97.7659	56.0952	0.320544	415.425	0	75.3278
792.255	28112.9	353.98	294.592	921.388	567.16	377.983	911.366	23.2605	543.652	68.0493	5187.59	171575	0	1.36099	0.371178	0	606.629	2882.45	247.328	2.3508	49.7379	11.6303	63.8427	0	1132.46	957.392	29537.4	929.059	37.6127	673.812	0	34983.2	37.489	122.736	229.388	150.451	322.801	302.758	703.383	179.527	59.7597	32601.2	9129.01	163.442	17.6928	1.11353	711.672	0	69.6578
548.987	25212.8	7415.34	309.084	824.672	500.818	972.367	7058.45	6.71338	363.865	39.2062	17089.6	215437	0	1.07414	0	1.61121	784.66	3068.29	1816.1	2.14828	281.425	11.01	219.93	0	1756.49	760.224	70341.2	3555.68	140.981	2593.78	0	55523.2	45.3825	757.807	216.977	314.186	129.434	98.0154	841.321	84.0516	24.9738	10700.3	2444.48	37.3264	13.1582	0.268535	561.776	0	40.0118
807.089	11960.9	2100.52	506.76	1160.47	828.126	706.012	2163.53	15.6892	775.567	89.4282	13222.6	47843.3	0	1.30743	2.09189	0.522972	329.995	7419.14	683.263	3.13783	62.4951	31.9013	157.153	0	1684.49	582.329	319218	1943.63	130.22	1529.95	0	27991.8	4.96823	1627.23	197.683	612.139	172.842	249.458	974.297	74.0005	15.1662	12118.8	5377.98	91.7816	43.1452	1.04594	526.633	0	81.8451
557.162	13865.2	1127.92	324.897	3869.11	416.91	320.524	1780.37	7.98459	724.317	109.693	60007.3	29485	0	2.0912	1.33076	0	775.456	1930.56	752.833	0.950547	31.9384	19.0109	55.702	0	622.418	2008.51	41031.7	494.094	65.7778	433.449	0	25444.4	353.223	936.479	220.907	195.623	194.672	205.128	415.959	92.7734	15.3989	31685.9	22050	95.2448	6.46372	0.190109	308.928	0	135.168
841.044	23409	1318.18	166.161	1058.3	299.671	235.031	3611.91	19.0351	370.26	114.872	13631.5	32468.9	0	0.528753	0	0.396565	480.372	610.049	499.54	0.264377	18.1098	6.34504	59.3526	0	704.3	2283.42	39785.8	368.145	87.9053	280.636	0	35420.5	71.5139	438.204	143.292	195.639	139.327	144.746	642.568	132.321	26.702	21864.7	4802.14	60.2779	4.62659	0.79313	245.342	0.132188	134.7
433.037	19433.6	1846.65	235.558	3126.6	403.478	222.062	2767.85	2.66788	556.96	78.4672	46509.5	44623.8	0	0.156934	0.156934	0.313869	927.168	1231.78	434.237	0.313869	24.3248	7.68978	91.9635	0	781.376	2428.24	28304.2	366.756	40.1752	459.347	0	19883.9	48.1788	433.923	75.3285	107.971	185.653	284.208	360.792	215.785	58.0657	27702.5	6631.1	92.5913	1.56934	0	318.263	0	113.934
338.13	23812.5	3678.96	799.242	2161.28	984.243	556.56	1795.57	23.7746	714.018	78.0794	5397.74	18616	0	1.81882	0.259832	0.129916	1071.16	3903.58	451.328	2.85815	65.4776	28.8413	137.971	0	1135.85	3350.66	24093.8	595.664	258.013	1183.01	0	51979.6	9.48386	916.686	206.436	454.316	675.433	461.201	3303.24	275.552	85.2248	6054.86	2217.92	140.569	20.7865	0	620.348	0	227.483
1702.68	11737.2	477.005	568.521	1079.78	535.544	723.944	1418.75	24.5405	752.83	121.935	6953.64	18469	0.25563	0.51126	0.766889	0.25563	584.625	1843.86	296.531	3.57882	150.31	42.4345	101.485	0	1340.78	2740.61	28127.5	295.252	479.05	1234.18	0	59356.5	10.7365	2005.67	123.469	1973.21	218.052	273.524	6541.57	236.202	62.8849	14184.1	6675.01	70.2982	103.274	0	559.318	0	40.6451
534.429	29059.8	1756.72	247.007	1796.72	263.508	327.343	2506.57	9.16693	488.181	75.5022	12254.4	25737.4	0	0.666686	0.166671	0.166671	872.358	641.018	720.854	0	29.1675	8.83359	54.5016	0	799.356	2216.56	24252.2	631.352	47.0014	528.682	0	24472.7	77.3356	130.337	191.339	104.836	286.008	129.504	561.683	220.173	39.0011	47716.5	15482.4	60.0017	5.00014	0.166671	516.015	0	84.3358
843.219	15687.7	398.123	1102.69	1590.36	437.871	438.726	1083.67	9.1891	445.778	126.297	6949.31	19751.7	0	0.2137	0.6411	0	1284.12	1836.11	241.908	0.8548	21.1563	7.9069	109.628	0	377.394	1558.3	7653.45	206.862	30.3454	150.659	0	104713	256.654	89.5403	69.2388	96.3787	234.002	143.606	893.053	95.5239	27.9947	41286.6	16205.5	73.7265	10.2576	0.2137	922.116	0	91.891
611.412	20552.5	3314.89	233.006	1221.47	447.296	356.328	2755.45	18.1356	265.505	56.583	14094	34506.6	0	0.435254	0.290169	0.290169	624.734	1256.87	734.709	1.59593	55.1322	11.4617	81.6827	0	763.435	1716.79	31470.7	914.323	37.1417	423.357	0	48374.6	13.2027	221.834	222.415	108.378	132.027	114.472	400.289	121.871	26.5505	26834.3	8757.45	71.8169	5.07796	0.145085	1739.86	0	69.3505
536.452	11753.1	2400.43	424.725	1042.24	590.047	923.682	3439.95	11.6922	406.235	42.69	15222.7	55712.4	0	3.26293	1.63147	0.271911	709.144	5735.15	1799.78	2.4472	99.7914	38.3395	95.4408	0	1326.38	512.009	44535.8	2373.24	121.544	1377.77	0	177893	15.227	2400.97	268.104	729.809	175.111	218.888	778.481	134.324	47.8563	15886.4	9101.41	79.9419	20.9372	1.63147	683.041	0	131.605
801.475	10644.1	515.869	470.601	1916.13	613.695	367.913	2311.08	7.74714	389.484	123.802	14917.5	41123.7	0	1.82286	0.455714	0.30381	945.759	2187.28	231.959	0.30381	23.3933	18.8362	57.7238	0	738.257	4538.92	15709.4	156.31	210.996	843.983	0	175882	91.7505	2023.52	88.1048	831.223	222.389	141.271	1132.75	68.8129	12.9119	38460	15438.2	105.27	7.29143	0.151905	678.407	0	49.2172
417.188	2696.82	165.291	496.421	998.334	529.919	246.563	365.177	3.84397	832.494	70.8389	3855.78	19805.5	0	0.549139	2.47112	0	866.266	2238.56	182.589	0.823708	21.4164	10.1591	32.1246	0	362.981	4245.39	8733.5	325.09	44.2057	155.406	0	23511.6	250.407	45.5785	56.5613	84.0182	106.807	191.649	733.375	139.481	24.1621	54792.5	19486.2	42.0091	7.41337	0.274569	3275.06	0	179.568
426.194	11597.8	1818.48	334.481	1189.42	511.672	408.363	2781.7	18.4176	850.387	84.8905	10545	25207.5	0	0.846788	0.317545	0.317545	575.604	2689.93	567.454	0.952636	33.1306	15.9831	84.8905	0	1249.75	734.694	39588.8	549.777	120.244	940.57	0	139988	26.3563	1060.71	217.836	343.584	276.265	201.006	1216.52	231.702	80.0215	14201.2	6420.56	128.5	20.0054	0.423394	390.475	0.105848	135.063
442.787	12458.5	1625.9	372.472	2480.34	446.404	264.536	2639.12	1.87172	489.142	92.0261	10238.6	36587.7	0	1.55976	0.623906	0	942.409	907.783	824.491	0.623906	77.9882	11.2303	67.3818	0	486.334	2025.51	42673.3	714.996	27.4518	284.189	0	32277.1	269.215	174.382	184.052	92.338	84.2273	149.425	360.306	271.711	32.1311	48838.7	18690.3	73.6209	4.05539	0	842.273	0	152.233
691.03	37885.1	5671.64	339.185	1723.75	801.628	563.853	5269.68	19.7762	451.864	66.2274	22731.6	87554.2	0	0.689869	0	1.37974	905.108	2072.6	1026.75	2.52952	85.5437	8.04847	88.7631	0	792.659	1559.79	85936.7	924.194	22.5357	1018.02	0	24516.1	89.223	113.598	287.905	68.7569	161.429	189.254	431.858	152.691	28.5146	44313.5	8046.63	45.9913	5.97886	0.459913	600.646	0	119.577
320.978	15376.8	2424.63	554.514	1361.83	752.603	533.745	4317.53	8.263	508.509	154.987	12051.5	121048	0	2.90321	0	0.669973	1043.37	3670.56	1024.83	0.446648	60.5209	13.3995	91.7862	0	1814.73	1741.48	26808.7	1007.64	370.942	1175.13	0	62576.3	102.729	5012.29	203.895	1093.17	406.003	237.17	1189.65	159.007	37.9651	32900.6	10387.5	119.702	9.37962	0	933.495	0	87.0964
470.78	23396.8	3892.05	367.141	1484.66	571.68	456.289	2972.98	19.8857	354.831	69.6676	140423	39479.9	0	1.08221	0.270554	0.270554	690.724	1725.46	1018.91	1.89388	166.391	15.8274	94.8291	0	927.323	1199.91	30288.9	1103.99	46.5352	698.57	0	51813.8	349.014	237.817	293.821	152.051	214.008	140.417	409.618	71.9673	17.586	51754.2	14398.5	84.9539	5.2758	0.405831	881.329	0	219.69
690.551	20731	5263.33	201.676	2173.28	870.301	517.645	6049.47	8.06301	518.754	70.5513	32850.7	68055.1	1.10866	0.806301	0	1.10866	880.682	1773.26	838.553	1.6126	110.967	20.9638	135.862	0	1836.35	1110.68	64490.4	809.526	95.7482	2555.87	0	19486.5	13.1024	2340.79	173.153	294.602	247.03	215.786	809.627	103.61	28.926	19731.2	4910.88	97.9656	4.73702	0.100788	321.714	0	44.2458
820.028	18796.9	6581.55	375.599	2547.03	778.399	516.821	5208.27	181.092	452.172	55.1474	56819.6	132133	0	1.49047	0	1.11785	523.901	1847.07	1610.64	1.67678	59.4326	9.87437	92.7819	0	1059.54	1265.41	61228.2	774.486	118.679	1417.07	0	37337.6	5.21665	581.843	421.245	260.833	139.359	142.899	312.626	60.1778	11.3648	33611.4	9638.88	66.6986	3.53987	2.23571	450.122	0.186309	96.6943
671.385	20462	4040.3	295.594	962.166	428.412	779.784	5364.88	8.55995	302.222	51.912	18221.8	69242.4	0.138064	1.38064	0.552255	2.89934	1041	2481.14	878.085	2.07096	90.5698	9.94059	66.6848	0	1198.53	1137.78	34577	1454.09	163.744	1193.28	0	46685.7	42.3856	1802.84	217.45	358.275	163.882	104.79	483.223	100.787	24.9895	40438.6	9206.78	52.3262	8.42189	0.138064	496.201	0	56.4681
559.2	17770.7	1330.77	790.868	1952.82	577.856	388.067	2540.42	49.9443	788.621	146.836	11082.9	32455.8	0	0.749165	0.249722	0	798.859	2320.41	422.029	1.74805	65.1773	37.9577	82.1584	0	656.019	4160.11	31365.5	948.193	58.1851	1168.45	0	15884.5	26.2208	380.076	136.098	169.561	449.249	260.46	1401.69	159.822	31.7146	36644.6	13203.5	105.882	18.4794	1.49833	1552.27	0	407.296
[truncated: 91 more columns]
