# Supplementary material for: Model based on GA and DNN for prediction of mRNA-Smad7 expression regulated by miRNAs in breast cancer
Source: Theor Biol Med Model. 2018 Dec 29;15:24. doi: 10.1186/s12976-018-0095-8 (PMC6310970; doi:10.1186/s12976-018-0095-8)
Supplement: Supplementary file 2 — Dataset descriptive statistics. Dataset with descriptive statistic as a tool to discard miRNAs based on expression levels. (XLS 55 kb) [file 12976_2018_95_MOESM2_ESM.xls]

## Sheet: Hoja2
Statistic	SMAD7	Hsa-let-7b	Hsa-let-7c	Hsa-let-7d	Hsa-let-7e	Hsa-let-7g	Hsa-let-7i	Hsa-mir-100	Hsa-mir-106a	Hsa-mir-106b	Hsa-mir-107	Hsa-mir-10a	Hsa-mir-10b	Hsa-mir-122	Hsa-mir-1228	Hsa-mir-1229	Hsa-mir-1258	Hsa-mir-125a	Hsa-mir-126	Hsa-mir-127	Hsa-mir-1271	Hsa-mir-130a	Hsa-mir-130b	Hsa-mir-132	Hsa-mir-1322	Hsa-mir-140	Hsa-mir-141	Hsa-mir-143	Hsa-mir-145	Hsa-mir-146a	Hsa-mir-146b	Hsa-mir-147	Hsa-mir-148a	Hsa-mir-149	Hsa-mir-150	Hsa-mir-152	Hsa-mir-155	Hsa-mir-15a	Hsa-mir-15b	Hsa-mir-17	Hsa-mir-181c	Hsa-mir-181d	Hsa-mir-182	Hsa-mir-183	Hsa-mir-185	Hsa-mir-18a	Hsa-mir-18b	Hsa-mir-191	Hsa-mir-1913
Max	2186.21	251730	59677.2	3370.04	11617	3342.75	2813.77	28359.7	852.818	4313.67	468.331	402766	410162	408.86	9.53641	23.9757	89.8854	6121.29	16108.7	14607.4	44.3231	1135.45	736.904	2478.02	0.946587	15885.4	17757.1	413254	10612.5	2869.94	4439.6	0.395011	584805	2369.06	35994	1307.12	5400.55	705.74	4007.94	12497.9	1945.03	660.201	298429	144936	274.412	384.075	40.9604	10131.5	1.26718
Min	56.5039	1817.92	148.796	79.7832	156.843	88.6146	110.732	73.2621	0	62.6773	8.88003	1717.19	4118.8	0	0	0	0	83.9134	83.1711	6.4148	0	4.36835	2.21294	9.38919	0	101.2	7.25313	905.712	111.708	4.0616	46.0315	0	4298.34	0.809982	6.92152	15.0353	13.0874	15.0833	13.575	65.503	5.12008	1.11375	392.619	125.521	11.6011	0	0	101.443	0
Range	2129.71	249912	59528.4	3290.25	11460.2	3254.13	2703.04	28286.5	852.818	4250.99	459.451	401049	406043	408.86	9.53641	23.9757	89.8854	6037.37	16025.5	14601	44.3231	1131.08	734.691	2468.63	0.946587	15784.2	17749.8	412348	10500.8	2865.88	4393.57	0.395011	580507	2368.25	35987.1	1292.09	5387.47	690.657	3994.37	12432.4	1939.91	659.088	298036	144810	262.811	384.075	40.9604	10030.1	1.26718
Mean	697.255	28839.4	2487.01	587.815	1255.76	622.882	531.052	3049.59	28.3302	634.433	67.2924	34353.4	69935.8	0.515768	1.27171	0.966787	1.23349	1018.44	3479.94	862.743	3.52305	81.988	28.5539	77.7679	0.00554778	749.419	2128.25	43082.8	1455.68	157.573	739.944	0.00108784	55157.6	183.623	999.058	263.426	485.133	156.821	262.046	754.457	108.66	27.8468	48802.7	18862.9	65.4208	15.518	0.690516	1282.11	0.025234
Mode	702.827	No mode	No mode	No mode	No mode	No mode	No mode	No mode	No mode	No mode	No mode	No mode	No mode	0	0	0	0	No mode	No mode	No mode	0	No mode	18.6358	No mode	0	No mode	No mode	No mode	No mode	No mode	No mode	0	No mode	No mode	No mode	No mode	No mode	No mode	No mode	No mode	No mode	No mode	No mode	No mode	No mode	0	0	No mode	0
Mode count	2	0	0	0	0	0	0	0	0	0	0	0	0	939	124	344	264	0	0	0	26	0	2	0	1055	0	0	0	0	0	0	1070	0	0	0	0	0	0	0	0	0	0	0	0	0	3	406	0	1000
Standard deviation	268.921	21316.4	2519.75	368.678	715.7	340.643	240.421	2428.11	47.1935	465.346	37.6215	46699.5	49440.8	12.5424	1.10421	1.88248	3.71995	610.229	2290.51	815.642	3.41804	84.7956	36.6544	87.6495	0.0524828	922.869	1679.93	39122.1	1217.87	211.624	566.907	0.0183213	47823.5	247.938	2099.48	161.152	551.292	87.6445	274.139	1005.91	107.939	39.2549	34529.5	14691	35.9534	28.2501	1.67803	1201.75	0.115945
Coefficient of variation	38.5685	73.9142	101.317	62.72	56.9935	54.6882	45.2726	79.621	166.584	73.3484	55.9076	135.938	70.6945	2431.79	86.829	194.715	301.58	59.918	65.8205	94.5405	97.0193	103.424	128.369	112.707	946.016	123.145	78.9348	90.8067	83.6635	134.302	76.6148	1684.19	86.7035	135.025	210.146	61.1755	113.637	55.8883	104.615	133.329	99.3369	140.967	70.7533	77.8832	54.9571	182.047	243.011	93.7317	459.479
First quartile	514.978	14857.6	1177.18	337.575	814.085	407.632	374.16	1504.11	8.4745	352.073	42.3473	11161.3	35238.8	0	0.510249	0	0.129611	624.713	1890.96	464.871	1.38213	35.9361	11.5843	48.0458	0	386.784	1164.45	20842.8	704.972	52.8484	350.938	0	24706.5	38.7682	196.852	148.255	186.099	98.6577	123.495	299.261	53.6194	11.2047	25356.1	8868.87	39.6036	3.67172	0	573.623	0
Median	669.661	23374.7	2041.56	496.755	1088.6	543.011	492.94	2469.42	16.8605	496.261	57.952	17664.6	57087.9	0	1.01444	0.442516	0.695474	874.431	2925.3	718.555	2.75717	59.3885	19.8952	64.4757	0	555.721	1657.38	32109.4	1109.77	95.9584	579.085	0	40383	89.1066	456.803	229.289	304.118	134.777	188.041	467.711	83.8242	19.2675	40781.8	15070.8	56.8314	6.59803	0.302061	921.142	0
Thrid quartile	827.19	36496.2	3234.46	741.671	1525.15	750.298	635.23	3916.64	29.4457	765.142	81.4292	31063.7	88880.4	0	1.76722	1.10002	1.45676	1227.68	4520.45	1079.04	4.7155	96.9633	34.4571	89.6077	0	831.793	2578.55	51646.3	1835.17	171.891	947.829	0	70977.4	228.192	1064.25	337.642	535.532	188.918	297.038	761.757	132.329	32.193	62526.4	24789.2	81.1375	13.6807	0.793736	1583.59	0
[truncated: 92 more columns]
