# Supplementary material for: Model based on GA and DNN for prediction of mRNA-Smad7 expression regulated by miRNAs in breast cancer
Source: Theor Biol Med Model. 2018 Dec 29;15:24. doi: 10.1186/s12976-018-0095-8 (PMC6310970; doi:10.1186/s12976-018-0095-8)
Supplement: Supplementary file 3 — Preprocessed dataset. The dataset after preprocessing, integrated by 1074 samples including mRNA-Smad7 expression as the dependent variable and the expression of 99 miRNAs as independent predictor variable. (XLS 1880 kb) [file 12976_2018_95_MOESM3_ESM.xls]

## Sheet: DATADNdmey01
Smad7	hsa-let-7b	hsa-let-7c	hsa-let-7d	hsa-let-7e	hsa-let-7g	hsa-let-7i	hsa-mir-100	hsa-mir-106a	hsa-mir-106b	hsa-mir-107	hsa-mir-10a	hsa-mir-10b	hsa-mir-125a	hsa-mir-126	hsa-mir-127	hsa-mir-1271	hsa-mir-130a	hsa-mir-130b	hsa-mir-132	hsa-mir-140	hsa-mir-141	hsa-mir-143	hsa-mir-145	hsa-mir-146a	hsa-mir-146b	hsa-mir-148a	hsa-mir-149	hsa-mir-150	hsa-mir-152	hsa-mir-155	hsa-mir-15a	hsa-mir-15b	hsa-mir-17	hsa-mir-181c	hsa-mir-181d	hsa-mir-182	hsa-mir-183	hsa-mir-185	hsa-mir-18a	hsa-mir-191	hsa-mir-193b	hsa-mir-195	hsa-mir-197	hsa-mir-19a	hsa-mir-200a	hsa-mir-200b	hsa-mir-200c	hsa-mir-203	hsa-mir-205
0.46193	-0.25308	-0.55339	0.74763	-0.38005	0.65252	0.71344	-0.090439	-0.94541	0.61673	0.62809	-0.82386	0.053256	0.089819	-0.20714	-0.5486	-0.46931	-0.7466	-0.34409	-0.84109	-0.61186	0.60087	-0.77874	-0.26084	0.39071	0.37414	-0.66501	0.71999	-0.0282	-0.10103	-0.26119	0.08749	-0.21159	-0.78521	-0.094254	0.033599	0.51605	0.68961	0.45065	-0.71164	0.74107	0.74627	0.14908	-0.27263	-0.29775	0.67915	0.50157	0.60553	-1.0149	-0.90008
0.28227	-0.58185	-0.73259	-0.36064	-0.70473	0.41103	-0.32842	-0.29824	-0.8332	-0.60091	-0.62859	-0.65756	0.010716	-0.38657	-0.24924	-0.75488	-0.53847	-0.82302	-0.61231	-0.93936	-0.79163	-0.6051	-0.66558	-0.30733	0.030772	0.16539	-0.5302	-0.18058	0.017409	-0.32826	0.10832	-0.24655	-0.59107	-0.86414	-0.56793	-0.5408	-0.72344	-0.70696	-0.21655	-0.81391	-0.36261	-0.50674	-0.15569	-0.75526	-0.45124	-0.73323	-0.72973	-0.74356	-0.89211	-0.6366
0.2121	-0.38488	-0.76767	0.67714	-0.48742	0.12269	-0.18874	-0.43655	-0.75703	-0.12683	-0.44779	-0.67984	-0.48467	-0.15776	0.33837	-0.82632	0.13276	0.69499	-0.078038	-1.0112	-0.68214	0.0065672	-0.6333	0.00060277	0.20599	-0.24157	0.2736	-0.28997	-0.20488	-0.61422	0.053181	0.091857	-0.26297	-0.51149	-0.61603	-0.64757	-0.26922	-0.56925	0.14882	0.61418	0.53299	0.06113	-0.14423	0.71387	0.51217	-0.58159	-0.42855	-0.32154	-0.94248	-0.60856
0.20967	-0.45853	-0.73316	0.50393	-0.55027	-0.028666	-0.14995	-0.31405	0.89178	0.37824	-0.12564	-0.41351	-0.44227	0.097569	0.38617	-0.67992	-0.13569	-0.84992	0.5016	-0.83734	-0.57164	-0.28031	-0.6473	0.38269	0.0072873	-0.002095	-0.33138	0.1208	-0.016153	-0.45321	-0.33387	0.05205	0.59097	0.70696	-0.31391	0.074369	-0.59897	-0.561	0.81099	0.0156	0.48038	0.057321	-0.58552	0.53017	0.070113	-0.58393	-0.7171	-0.38039	-1.0089	0.73779
0.54017	-0.2204	-0.33364	0.34414	-0.61841	-0.17911	0.71703	-0.41551	-0.82992	-0.28694	-0.59933	-0.90855	0.00076584	-0.14319	-0.42203	-0.3482	0.13707	-0.50021	-0.18526	-0.88969	-0.65441	0.48939	-0.68313	0.74498	-0.063921	0.32656	0.19021	-0.76668	-0.1385	0.36758	-0.086325	0.68874	-0.52604	-0.4103	-0.33192	-0.28963	-0.39701	-0.65783	0.45191	-0.5889	0.17037	-0.090412	-0.81024	0.63967	0.24468	-0.045413	0.53098	-0.01025	0.57323	-0.14709
0.058332	-0.68166	-0.66659	-0.2525	-0.6386	-0.22703	-0.24273	-0.41287	-0.83163	-0.62568	-0.51477	-0.75022	-0.014128	-0.51066	-0.43719	-0.77264	-0.74734	-0.8734	-0.66099	-0.94228	-0.65267	-0.77729	-0.5962	-0.6381	0.43119	0.26657	-0.49998	-0.36026	0.39628	-0.55056	0.55535	-0.077156	-0.53882	-0.79012	-0.63911	-0.6452	-0.85215	-0.76368	0.087567	-0.70667	-0.70482	-0.64194	-0.41397	-0.64087	-0.33671	-0.83519	-0.88005	-0.7786	-0.90187	-0.65651
0.65107	-0.088807	-0.62064	0.056365	-0.34874	-0.23982	-0.20295	-0.12951	-0.86777	-0.45094	-0.29307	-0.80625	-0.13083	-0.1984	-0.48082	-0.57336	-0.51935	-0.78391	-0.63302	-0.90848	-0.65333	-0.35717	0.46693	0.18484	-0.12996	-0.0058306	-0.8158	-0.11786	-0.40307	0.14578	-0.23592	-0.34636	-0.21998	-0.84763	-0.54109	-0.57784	-0.70935	-0.69726	0.1964	-0.84174	-0.31878	-0.058014	0.38566	-0.49475	-0.54509	-0.72111	-0.65651	-0.70785	-0.90575	-0.61313
0.72329	-0.46322	-0.71008	-0.15863	-0.64289	-0.2485	-0.49355	-0.2377	-0.88664	-0.63832	-0.5467	-0.75934	0.1191	-0.15795	-0.031604	-0.66596	-0.43994	-0.80412	-0.67014	-0.95274	-0.85874	-0.48793	-0.54999	0.020057	-0.16356	0.12342	-0.55563	-0.16177	-0.19185	-0.4499	-0.26867	-0.35735	-0.32065	-0.94353	-0.60751	-0.61437	-0.68829	-0.67689	-0.1588	-0.87761	-0.16727	-0.41268	-0.35624	-0.49788	-0.50633	-0.93643	-0.25972	-0.78285	-0.94644	-0.69915
0.3845	-0.56196	-0.7521	0.19903	-0.64194	-0.25521	-0.25217	-0.37657	-0.8173	-0.63133	-0.65721	-0.87319	-0.12559	-0.099529	0.034395	-0.75082	-0.40676	-0.8112	-0.61164	-0.94555	-0.79292	-0.10347	-0.69971	-0.048831	0.025379	0.20385	0.49278	-0.16573	-0.1822	-0.40198	0.13249	-0.12825	-0.61909	-0.75611	-0.58201	-0.54064	-0.38948	-0.65701	-0.020198	-0.74968	0.1626	-0.10159	-0.47085	-0.30559	-0.089314	-0.57045	-0.42078	-0.51549	-0.86401	-0.59312
0.81305	-0.30696	-0.76883	0.42597	-0.59914	-0.25558	-0.21502	-0.38358	-0.80054	-0.54804	-0.57775	-0.66073	0.063986	-0.073794	-0.087704	-0.75609	-0.47186	-0.80801	-0.59251	-0.92595	-0.78325	-0.0055844	-0.52588	-0.052188	-0.077171	0.022635	-0.0588	-0.3314	-0.31434	-0.3521	-0.13301	-0.28844	-0.45544	-0.85139	-0.6342	-0.60953	-0.54825	-0.65147	-0.047635	-0.83197	0.099175	0.12715	-0.36509	-0.036557	-0.52704	-0.57096	-0.51669	-0.49551	-0.89739	-0.62116
0.28262	-0.20001	-0.43666	-0.057544	-0.32676	-0.25884	-0.21142	-0.23853	-0.88191	-0.67324	-0.44066	-0.69003	-0.29858	-0.2188	-0.37904	-0.50244	-0.54451	-0.7859	-0.69736	-0.91688	-0.68363	-0.50554	0.066077	0.19038	-0.28011	0.22815	-0.68753	-0.13849	-0.32904	0.063313	-0.31391	-0.18296	-0.41676	-0.87911	-0.55039	-0.52231	-0.78525	-0.72384	0.18161	-0.87323	-0.27749	-0.39814	0.073133	-0.47227	-0.56015	-0.81306	-0.78458	-0.67176	-0.90601	-0.62697
0.207	-0.6247	-0.84909	-0.085826	0.77629	-0.27219	-0.38321	-0.40167	-0.80968	-0.10609	-0.34858	-0.67855	-0.019821	-0.45878	-0.13019	-0.87287	0.51251	-0.76165	-0.06459	-0.95147	0.40275	-0.6532	-0.7129	-0.26689	-0.74264	-0.043649	-0.40692	-0.43911	-0.358	-0.10351	-0.63843	-0.0077737	-0.017855	-0.41738	-0.57148	-0.25728	-0.80182	-0.75201	0.18857	-0.33919	-0.79527	-0.35473	-0.66462	-0.47406	0.17887	-0.55511	-0.28862	-0.66999	-0.99593	-0.74966
0.69828	0.41395	-0.62443	-0.10699	-0.41431	-0.31288	-0.43959	-0.13424	-0.88086	-0.66784	-0.42952	-0.79939	0.032988	-0.17858	-0.24601	-0.60867	-0.49132	-0.78101	-0.67867	-0.91823	-0.74078	-0.50023	-0.15131	0.16641	-0.38571	-0.062689	-0.79062	-0.21195	-0.47427	-0.2453	-0.39294	-0.27822	-0.25472	-0.88358	-0.56685	-0.57014	-0.83067	-0.81297	0.00041131	-0.81064	-0.28135	-0.16729	-0.16935	-0.58139	-0.62245	-0.70375	-0.52215	-0.85734	-0.94538	-0.61659
0.46236	-0.51547	-0.70811	-0.17523	-0.68729	-0.31613	-0.25107	-0.31977	-0.86362	-0.72878	-0.64154	-0.76028	0.11004	-0.3662	-0.28881	-0.74101	-0.55416	-0.79957	-0.74402	-0.95037	-0.74431	-0.72075	-0.60968	-0.486	0.48536	0.17874	-0.60209	-0.32036	0.37919	-0.45781	0.53063	-0.39246	-0.70975	-0.87511	-0.62017	-0.61607	-0.91636	-0.79566	-0.11682	-0.82422	-0.64184	-0.63711	-0.2882	-0.69188	-0.53774	-0.82977	-0.89951	-0.82137	-0.92546	-0.66626
0.52343	-0.51059	-0.73547	-0.11223	-0.60291	-0.32001	-0.75034	-0.5523	-0.85964	-0.89292	-0.60657	-0.69493	0.11691	-0.20892	-0.27723	-0.74718	-0.64481	-0.87626	-0.81465	-0.98743	-0.86971	-0.46203	-0.65669	-0.076529	-0.050384	-0.054873	-0.45701	0.010493	-0.32358	-0.49868	-0.18468	-0.42351	-0.43119	-0.90675	-0.64004	-0.62572	-0.59841	-0.71005	-0.058624	-0.87656	-0.22266	-0.45013	-0.27273	-0.617	-0.51999	-0.71734	-0.65052	-0.71329	-0.9048	-0.63064
0.19878	-0.5765	-0.76194	0.064841	-0.44545	-0.33084	-0.44453	-0.40797	-0.77781	-0.55003	-0.58636	-0.59664	-0.16959	0.57084	-0.33821	-0.88702	-0.48655	-0.83591	-0.63334	-0.94953	-0.83286	-0.035931	-0.65539	-0.14244	0.084288	0.15645	-0.42587	-0.13387	-0.26932	-0.55056	-0.099919	-0.015068	-0.34806	-0.74683	-0.57699	-0.50611	-0.6245	-0.71962	-0.052357	-0.72505	-0.34746	-0.090484	-0.58972	-0.35093	-0.23621	-0.44855	-0.37959	-0.65762	-0.9425	-0.59527
0.924	-0.36513	-0.77152	0.086071	-0.62441	-0.36056	-0.38913	-0.30388	-0.85988	-0.59673	-0.56478	-0.74407	0.3164	-0.12537	-0.032408	-0.70362	-0.071479	-0.77637	-0.69853	-0.95166	-0.76762	-0.22238	-0.53679	0.13756	0.027931	-0.031521	-0.47376	0.011226	-0.35736	-0.40728	0.08701	-0.33168	-0.57546	-0.57254	-0.55737	-0.57608	-0.4113	-0.61733	-0.20771	-0.66172	-0.0016494	-0.024743	-0.36622	-0.3591	-0.20117	-0.59187	-0.57386	-0.51703	-0.90301	-0.64977
0.74321	-0.057096	-0.70842	0.096406	-0.60781	-0.36188	-0.43668	-0.22716	-0.85446	-0.68327	-0.55473	-0.21022	-0.55157	-0.18525	0.21519	-0.71304	-0.16955	-0.83086	-0.70774	-0.95787	-0.80707	-0.39485	-0.58546	-0.14137	-0.13551	-0.03507	-0.43847	-0.10732	-0.2356	-0.31668	-0.14144	-0.28606	-0.5447	-0.90764	-0.64007	-0.53429	-0.51108	-0.678	-0.12421	-0.82463	-0.13913	-0.20547	-0.34856	-0.51076	-0.58401	-0.66383	-0.64412	-0.68491	-0.92327	-0.74049
0.43209	-0.04255	-0.70209	-0.0066182	-0.62452	-0.37009	-0.48817	-0.22866	-0.91592	-0.65022	-0.43797	0.27527	-0.44407	-0.19714	0.063646	-0.68752	-0.41033	-0.71613	-0.76906	-0.92526	-0.78474	-0.14468	-0.39859	-0.097581	-0.052881	-0.0060251	-0.27942	-0.035733	-0.20189	-0.35561	-0.02183	-0.44391	-0.52676	-0.8832	0.45011	0.032739	-0.18508	-0.58824	0.027343	-0.95798	-0.13772	-0.12801	-0.23287	-0.47347	-0.81438	-0.54189	-0.5643	-0.52768	-0.90183	-0.65955
0.29389	-0.55468	-0.75242	-0.20734	-0.66944	-0.3782	-0.55101	-0.43989	-0.86603	-0.80273	-0.70361	-0.61245	0.019388	-0.38399	-0.30247	-0.77596	-0.69064	-0.8439	-0.73998	-0.95694	-0.77151	-0.43573	-0.67162	-0.17117	-0.16015	-0.092232	-0.47184	-0.07431	-0.31756	-0.47834	-0.06861	-0.17911	-0.50813	-0.91495	-0.58585	-0.48942	-0.58489	-0.72824	-0.07951	-0.87965	-0.14403	-0.28919	-0.26024	-0.6379	-0.38616	-0.7615	-0.64625	-0.79828	-0.93416	-0.61222
0.38544	-0.32435	-0.64347	-0.10392	-0.48333	-0.38572	-0.37542	-0.12919	-0.86519	-0.57835	-0.51528	-0.74135	-0.18123	-0.30243	-0.48769	-0.63441	-0.43886	-0.8336	-0.62926	-0.91769	-0.69199	-0.45376	0.068079	0.056963	-0.2342	0.047759	-0.75464	-0.17135	-0.36213	-0.016325	-0.34084	-0.26711	-0.42018	-0.82143	-0.53291	-0.51287	-0.7943	-0.74607	-0.071788	-0.83368	-0.46442	-0.37412	0.34287	-0.62514	-0.47066	-0.76581	-0.68807	-0.77215	-0.89939	-0.65659
0.78089	-0.37913	-0.71233	0.40663	-0.45472	-0.38717	-0.15246	-0.28113	-0.82	-0.44043	-0.34895	-0.69251	0.15002	-0.072476	-0.35473	-0.74409	-0.42433	-0.72458	-0.59598	-0.91445	-0.69047	-0.042421	-0.66066	-0.14806	-0.16521	0.28017	-0.52373	-0.056057	-0.46578	-0.39913	-0.027331	0.086847	-0.24217	-0.60855	-0.39016	-0.085479	-0.54312	-0.60418	0.24515	-0.67163	-0.14501	-0.50932	-0.57915	-0.14805	0.15322	-0.42829	-0.2111	-0.24594	-0.68472	-0.58213
0.025406	-0.73144	0.8396	-0.0083777	-0.73856	-0.38855	-0.69893	-0.90226	-0.81793	-0.45772	-0.57756	-0.76237	-0.45924	-0.38369	-0.32431	-0.89569	-0.57224	-1.0268	-0.49488	-0.92664	-0.93666	-0.67164	-0.58897	-0.57208	-0.41838	0.044622	-0.59484	-0.60907	-0.80925	-0.67325	-0.10847	-0.34643	-0.28108	-0.61339	-0.77202	-0.86473	-0.76644	-0.71202	0.10342	-0.45129	-0.72004	-0.28789	-0.95659	-0.59113	0.20107	-0.75213	-0.6243	-0.88527	-0.97012	-0.77751
0.21242	-0.54188	-0.7759	-0.029406	-0.54998	-0.39463	-0.41512	-0.4254	-0.83167	-0.53813	-0.52838	-0.71371	-0.11804	-0.26668	-0.22398	-0.77742	-0.51052	-0.65677	-0.5435	-0.9495	-0.71567	-0.25044	-0.67019	-0.27854	-0.086785	0.15813	-0.40764	-0.21383	-0.3246	-0.53409	-0.086701	-0.10675	-0.34985	-0.71894	-0.61942	-0.57613	-0.57391	-0.67666	0.063418	-0.5975	-0.010827	-0.23757	-0.54611	-0.29687	-0.19899	-0.69095	-0.62672	-0.53919	-0.90893	-0.64123
0.70085	-0.42115	-0.7475	-0.096449	-0.59106	-0.39497	-0.53408	-0.27825	-0.83642	-0.70644	-0.59684	-0.72927	0.12457	-0.22938	-0.13893	-0.77296	-0.54323	-0.84412	-0.691	-0.95902	-0.78566	-0.44413	-0.47135	0.14553	-0.2142	-0.025005	-0.64793	-0.099366	-0.38925	-0.48171	-0.31805	-0.33227	-0.40562	-0.88682	-0.6365	-0.64542	-0.66248	-0.70977	-0.094217	-0.86808	-0.080017	-0.26563	-0.37394	-0.56753	-0.52177	-0.72518	-0.5583	-0.80074	-0.92272	-0.65733
0.28288	-0.53155	-0.78072	-0.10754	-0.69803	-0.39639	-0.42768	-0.39108	-0.87107	-0.72458	-0.6234	-0.63623	0.04794	-0.27746	0.18377	-0.74739	-0.53549	-0.83213	-0.64656	-0.94105	-0.80868	-0.3706	-0.60073	0.090099	-0.12589	0.083492	-0.57604	-0.0090831	-0.079083	-0.52213	-0.046821	-0.24103	-0.39897	-0.88587	-0.6332	-0.63504	-0.6733	-0.72657	-0.069266	-0.87364	-0.013324	-0.15637	-0.39741	-0.46537	-0.5336	-0.71089	-0.68457	-0.78721	-0.92593	-0.64582
0.20373	-0.52838	-0.74358	0.052187	-0.58097	-0.40518	-0.40739	-0.37217	0.20881	-0.54833	-0.32758	-0.67741	-0.14716	0.069247	-0.16181	-0.77182	-0.56838	-0.75082	-0.49323	-0.92537	-0.52721	-0.22814	-0.64652	-0.31806	-0.53754	-0.0090352	-0.45412	-0.14277	-0.17376	-0.41116	0.016874	-0.31931	-0.46569	-0.70726	-0.37805	0.55408	-0.6555	-0.67079	-0.0058401	-0.65326	-0.19665	-0.4987	-0.84465	-0.40185	-0.31225	-0.68836	-0.71174	-0.53801	-0.91885	-0.58445
0.99417	-0.37987	-0.75632	0.18529	-0.65573	-0.41408	-0.33228	-0.32612	-0.84798	-0.53365	-0.5101	-0.64582	0.14303	-0.12407	0.028525	-0.73718	-0.21771	-0.82964	-0.6547	-0.91124	-0.77382	-0.1606	-0.53709	0.0895	0.01773	0.10419	-0.4056	-0.091545	-0.3007	-0.38778	-0.13174	-0.31433	-0.43517	-0.7991	-0.61773	-0.61308	-0.45546	-0.62318	-0.095907	-0.79624	-0.088685	0.015141	-0.4198	-0.35744	-0.42667	-0.56105	-0.52432	-0.55128	-0.91544	-0.65647
0.96726	-0.37666	-0.77115	0.21152	-0.65602	-0.41964	-0.3026	-0.32931	-0.84695	-0.54594	-0.56547	-0.60649	0.10664	-0.095864	0.019281	-0.73446	-0.33506	-0.82455	-0.63399	-0.93671	-0.75882	-0.21228	-0.52177	0.1598	-0.039862	0.043249	-0.41212	-0.086928	-0.30302	-0.3955	-0.062511	-0.30971	-0.44367	-0.79542	-0.56976	-0.55806	-0.4891	-0.64047	-0.10606	-0.80278	-0.065574	0.02827	-0.44826	-0.28103	-0.42638	-0.60584	-0.55445	-0.57103	-0.91056	-0.64866
0.9564	-0.3892	-0.76678	0.1967	-0.62803	-0.41964	-0.2717	-0.3214	-0.84546	-0.54689	-0.60176	-0.62691	0.16764	-0.076471	-0.014776	-0.72568	-0.51526	-0.77833	-0.6606	-0.94097	-0.78063	-0.19718	-0.55244	0.16726	0.016388	0.099522	-0.44812	-0.079887	-0.2898	-0.35268	-0.10311	-0.27856	-0.40277	-0.81628	-0.59737	-0.58053	-0.51203	-0.63662	-0.10848	-0.79245	-0.051619	0.044952	-0.45453	-0.28137	-0.44365	-0.58662	-0.56631	-0.55436	-0.88996	-0.63376
0.38399	-0.61077	-0.77663	0.040587	-0.67542	-0.42028	-0.4205	-0.39155	-0.83556	-0.66573	-0.64442	-0.77162	-0.027058	-0.1838	-0.10241	-0.77869	-0.48077	-0.82537	-0.64441	-0.95248	-0.81344	-0.25271	-0.70483	-0.15516	-0.050422	0.16209	0.011572	-0.10238	-0.22533	-0.49132	0.017381	-0.18843	-0.58805	-0.78814	-0.60687	-0.58756	-0.51079	-0.67935	-0.031084	-0.78702	-0.01915	-0.1785	-0.57348	-0.42678	-0.22254	-0.64802	-0.56482	-0.61706	-0.8872	-0.64963
0.29141	-0.54691	-0.7565	-0.19059	-0.65821	-0.42468	-0.57193	-0.41535	-0.87817	-0.78256	-0.66305	-0.62405	0.028408	-0.30921	-0.26236	-0.74901	-0.62605	-0.85764	-0.68474	-0.95728	-0.79251	-0.43551	-0.62915	-0.21431	-0.1727	-0.037825	-0.55321	-0.016015	-0.27194	-0.45676	-0.066371	-0.23444	-0.47801	-0.90258	-0.60411	-0.54823	-0.59176	-0.71693	-0.10577	-0.88226	-0.15976	-0.33467	-0.32504	-0.6068	-0.4198	-0.77343	-0.68115	-0.7892	-0.92606	-0.61948
0.99777	-0.39328	-0.74749	0.19282	-0.66441	-0.42497	-0.36193	-0.30432	-0.84709	-0.57327	-0.5756	-0.62502	0.13362	-0.14103	0.014844	-0.73951	-0.089999	-0.82089	-0.65413	-0.9352	-0.77615	-0.13557	-0.53965	0.092046	0.0077527	0.095836	-0.40624	-0.092993	-0.31195	-0.4223	-0.10145	-0.29865	-0.45171	-0.81893	-0.61624	-0.61272	-0.43522	-0.62314	-0.092912	-0.80718	-0.11663	0.01733	-0.37414	-0.34648	-0.42516	-0.564	-0.5146	-0.5404	-0.91464	-0.65743
0.21136	-0.58353	-0.78047	-0.086491	-0.54714	-0.426	-0.47264	-0.41292	-0.80316	-0.59589	-0.53636	-0.69139	-0.067364	-0.25207	-0.27102	-0.78804	-0.57016	-0.7775	-0.55257	-0.94919	-0.75926	-0.24821	-0.64871	-0.25949	-0.1852	0.20372	-0.54355	-0.26427	-0.30933	-0.55137	-0.14387	-0.16175	-0.33539	-0.77214	-0.57217	-0.51596	-0.67851	-0.70445	0.067727	-0.73447	-0.13413	-0.32537	-0.58177	-0.45444	-0.31296	-0.68623	-0.66688	-0.57558	-0.90257	-0.60328
0.90666	-0.29989	-0.73109	0.23052	-0.65612	-0.42663	-0.32764	-0.30134	-0.82973	-0.58415	-0.58732	-0.59749	0.11502	-0.13476	0.034176	-0.71963	-0.26562	-0.79939	-0.65319	-0.92734	-0.78157	-0.17006	-0.54986	0.08419	-0.0068964	0.11649	-0.34197	0.07069	-0.26475	-0.41965	-0.096144	-0.31213	-0.44664	-0.83647	-0.60342	-0.60406	-0.38744	-0.6391	-0.073218	-0.82301	-0.12743	0.032271	-0.33131	-0.33468	-0.42079	-0.59888	-0.4661	-0.54127	-0.89705	-0.64986
0.20628	-0.55909	-0.75887	-0.096862	-0.52415	-0.42673	-0.43882	-0.36701	-0.81045	-0.52137	-0.50467	-0.64738	-0.090589	-0.28399	-0.28765	-0.77327	-0.52402	-0.80838	-0.52883	-0.94148	-0.71765	-0.22512	-0.64526	-0.30185	-0.1785	0.21266	-0.56616	-0.18864	-0.30048	-0.55272	-0.13122	-0.0058027	-0.35138	-0.70153	-0.60753	-0.52394	-0.67688	-0.69554	0.065522	-0.69991	-0.15651	-0.36076	-0.47836	-0.35305	-0.17725	-0.66688	-0.62656	-0.53094	-0.88223	-0.63361
0.72276	-0.46772	-0.76748	-0.050703	-0.60714	-0.42682	-0.50965	-0.38992	-0.86058	-0.63423	-0.72204	-0.71255	0.11732	-0.23186	-0.18507	-0.70754	-0.46021	-0.8286	-0.65739	-0.93802	-0.79529	-0.44684	-0.53623	0.045204	-0.12461	0.037703	-0.70393	-0.17957	-0.27216	-0.4194	-0.15972	-0.26565	-0.50924	-0.86911	-0.64592	-0.66557	-0.66684	-0.72271	0.027511	-0.83163	-0.15298	-0.27796	-0.50401	-0.51389	-0.47268	-0.63481	-0.77488	-0.76132	-0.90271	-0.66519
0.9041	-0.33401	-0.73571	0.22646	-0.65295	-0.42756	-0.30047	-0.29289	-0.82901	-0.56885	-0.5571	-0.67928	0.20882	-0.10934	-0.011087	-0.70824	-0.29618	-0.80401	-0.65387	-0.92458	-0.78778	-0.18014	-0.56325	0.075979	-0.033224	0.13572	-0.38048	0.013673	-0.26765	-0.40995	-0.13698	-0.2862	-0.42755	-0.84048	-0.60545	-0.58696	-0.4519	-0.64699	-0.085156	-0.83321	-0.13331	0.0093089	-0.39545	-0.33636	-0.45264	-0.59326	-0.49437	-0.5607	-0.90043	-0.65774
0.078713	-0.64437	-0.82332	-0.20596	-0.73138	-0.42974	-0.80864	-0.45424	-0.82991	-0.51207	-0.632	-0.65616	-0.22828	-0.6884	-0.37319	-0.8211	-0.40113	-0.76777	-0.7592	-0.97483	-0.8552	-0.7376	-0.66389	-0.30319	-0.041606	-0.20678	-0.5158	-0.060742	-0.33018	-0.59144	-0.17568	-0.19219	-0.36074	-0.27854	-0.56934	-0.51821	-0.56356	-0.73102	-0.21767	-0.78504	-0.064981	-0.48904	-0.28093	-0.50963	0.037596	-0.85279	-0.80574	-0.82488	-0.94251	-0.66913
0.20446	-0.55863	-0.76686	-0.017868	-0.53255	-0.43145	-0.44465	-0.38634	-0.79367	-0.49696	-0.53503	-0.62793	-0.066285	-0.24095	-0.25901	-0.78769	-0.55581	-0.80915	-0.51974	-0.94179	-0.72906	-0.25668	-0.68101	-0.27502	-0.16361	0.23036	-0.53793	-0.22948	-0.3081	-0.58275	-0.15665	-0.021394	-0.30325	-0.68079	-0.60161	-0.51261	-0.6426	-0.66746	0.086795	-0.68129	-0.10583	-0.29802	-0.51362	-0.30413	-0.15957	-0.67097	-0.64143	-0.50443	-0.89266	-0.59197
0.2119	-0.59169	-0.76883	-0.098633	-0.58791	-0.43168	-0.38974	-0.41509	-0.8219	-0.58766	-0.5658	-0.71343	-0.077782	-0.29767	-0.28854	-0.78276	-0.58564	-0.79402	-0.58826	-0.93872	-0.71477	-0.3029	-0.6742	-0.32709	-0.050679	0.19519	-0.48575	-0.20526	-0.29707	-0.55551	-0.03434	-0.12232	-0.39009	-0.73845	-0.62748	-0.59633	-0.60942	-0.68649	0.1161	-0.68518	-0.088746	-0.27114	-0.57299	-0.39403	-0.26831	-0.71882	-0.6761	-0.57612	-0.91308	-0.64035
0.085793	-0.65188	-0.78757	-0.23834	-0.66969	-0.43365	-0.43588	-0.4455	-0.87888	-0.74111	-0.43593	-0.7101	-0.13078	-0.34774	-0.46742	-0.77715	-0.75555	-0.87183	-0.68736	-0.95117	-0.79042	-0.44462	-0.67948	-0.30871	-0.19519	0.10873	-0.48517	-0.39638	-0.36589	-0.47379	-0.27419	-0.14911	-0.50593	-0.84167	-0.62614	-0.61299	-0.58134	-0.6932	0.21289	-0.85186	-0.24769	-0.31287	-0.31614	-0.74762	-0.38726	-0.7415	-0.70826	-0.67696	-0.91677	-0.67013
0.21233	-0.56792	-0.79182	-0.07957	-0.54112	-0.43424	-0.49056	-0.42472	-0.82496	-0.58033	-0.54697	-0.68611	-0.1236	-0.2278	-0.26655	-0.79592	-0.57461	-0.77458	-0.54648	-0.94213	-0.7381	-0.20507	-0.66357	-0.23973	-0.23475	0.15734	-0.4665	-0.20396	-0.42543	-0.54622	-0.24246	-0.15601	-0.32915	-0.76248	-0.59299	-0.52586	-0.54972	-0.66483	0.05232	-0.70561	-0.0013785	-0.23103	-0.60861	-0.38824	-0.28205	-0.66434	-0.60969	-0.53223	-0.91269	-0.63917
0.28461	-0.49397	-0.71909	-0.083299	-0.62928	-0.43447	-0.49342	-0.30423	-0.84921	-0.71937	-0.62322	-0.65863	-0.06652	-0.29056	-0.19143	-0.71327	-0.56042	-0.85161	-0.68154	-0.95617	-0.78097	-0.40582	-0.53963	-0.13193	-0.13848	0.11562	-0.46081	-0.18338	-0.22883	-0.3672	-0.069358	-0.30318	-0.51783	-0.86039	-0.64735	-0.62184	-0.61768	-0.70769	-0.030207	-0.85897	-0.14209	-0.30407	-0.38019	-0.50464	-0.45105	-0.72741	-0.7059	-0.72721	-0.92609	-0.63225
0.71771	-0.46175	-0.74785	-0.03376	-0.61741	-0.43522	-0.45881	-0.35316	-0.85993	-0.69233	-0.60591	-0.7043	0.1348	-0.19513	-0.12753	-0.70419	-0.45993	-0.82919	-0.67189	-0.93936	-0.79322	-0.46161	-0.55275	0.025647	-0.13913	0.060101	-0.59734	-0.137	-0.22989	-0.42716	-0.19875	-0.29883	-0.44919	-0.86546	-0.61514	-0.63435	-0.67046	-0.72235	-0.077768	-0.83199	-0.13322	-0.30931	-0.44632	-0.51729	-0.47632	-0.72487	-0.59554	-0.79152	-0.91514	-0.65195
0.91728	-0.27908	-0.77537	0.21924	-0.66483	-0.43602	-0.39643	-0.30185	-0.84925	-0.55144	-0.57657	-0.27609	-0.22521	-0.14575	0.078153	-0.74085	-0.36208	-0.81335	-0.63176	-0.92774	-0.80866	-0.098462	-0.53292	0.063235	-0.067241	0.029593	-0.30948	-0.1324	-0.24381	-0.33632	-0.077848	-0.31465	-0.4526	-0.88116	-0.61689	-0.64021	-0.47734	-0.63241	-0.083291	-0.85438	-0.059985	0.041458	-0.39588	-0.39428	-0.55057	-0.55342	-0.53856	-0.56235	-0.90741	-0.62732
0.20728	-0.5596	-0.7624	-0.080675	-0.59799	-0.43701	-0.41222	-0.36938	-0.822	-0.57849	-0.53358	-0.65983	-0.1194	-0.26712	-0.24661	-0.7575	-0.63676	-0.82023	-0.58625	-0.95199	-0.78146	-0.18749	-0.65463	-0.28475	-0.10002	0.19956	-0.48198	-0.17687	-0.32006	-0.57117	-0.041178	-0.022268	-0.41175	-0.74227	-0.63015	-0.57925	-0.61747	-0.67977	0.0055849	-0.73361	-0.02971	-0.31711	-0.48475	-0.30672	-0.2412	-0.71688	-0.68012	-0.53971	-0.91914	-0.62701
0.19922	-0.5274	-0.74209	0.04447	-0.54354	-0.44016	-0.44235	-0.33949	-0.87205	-0.46504	-0.55148	-0.66092	-0.07164	-0.1289	-0.24668	-0.79975	-0.60697	-0.8432	-0.69398	-0.92868	-0.72814	-0.266	-0.66138	-0.17584	-0.11506	0.20981	-0.48225	-0.13721	-0.29333	-0.56529	-0.19311	-0.068432	-0.29603	-0.68389	-0.58321	-0.63671	-0.6467	-0.72674	0.096879	-0.6224	-0.14708	-0.28522	-0.52436	-0.29176	-0.13416	-0.65238	-0.61394	-0.56359	-0.88621	-0.51908
0.97034	-0.39793	-0.76118	0.21126	-0.62502	-0.4412	-0.29334	-0.3129	-0.84693	-0.54764	-0.55498	-0.63844	0.13557	-0.088638	0.013691	-0.73786	-0.33074	-0.83264	-0.64632	-0.93759	-0.76855	-0.20087	-0.51043	0.11032	-0.075554	0.07421	-0.40058	-0.074662	-0.29832	-0.38861	-0.075533	-0.2969	-0.43572	-0.80666	-0.57309	-0.59779	-0.48928	-0.65102	-0.054494	-0.83768	-0.074906	0.030171	-0.45186	-0.28646	-0.43304	-0.6103	-0.57665	-0.5606	-0.9128	-0.65705
0.97871	-0.4092	-0.74502	0.19066	-0.66156	-0.44334	-0.35179	-0.2823	-0.85382	-0.56393	-0.56015	-0.63465	0.14688	-0.15684	-0.0073471	-0.7432	0.063575	-0.79851	-0.6803	-0.93855	-0.7581	-0.1426	-0.53758	0.077637	-0.07352	0.070518	-0.38748	-0.11779	-0.31142	-0.46773	-0.041458	-0.26795	-0.432	-0.82657	-0.59036	-0.59799	-0.42724	-0.62723	-0.11273	-0.83607	-0.11924	-0.004722	-0.3727	-0.29469	-0.47118	-0.58107	-0.54155	-0.52713	-0.92587	-0.67311
0.29468	-0.52605	-0.7416	-0.20847	-0.65318	-0.44729	-0.56422	-0.35498	-0.86674	-0.7237	-0.61838	-0.63158	-0.009635	-0.32521	-0.20544	-0.72988	-0.61942	-0.8542	-0.67592	-0.95241	-0.80768	-0.41701	-0.588	-0.20927	-0.20579	0.11014	-0.53197	-0.13816	-0.22492	-0.45877	-0.15412	-0.27454	-0.52198	-0.89751	-0.67954	-0.4439	-0.57356	-0.69452	-0.090877	-0.8384	-0.13716	-0.3319	-0.37448	-0.57946	-0.40893	-0.74177	-0.73146	-0.73359	-0.91761	-0.64458
0.9569	-0.42172	-0.72773	0.16075	-0.64049	-0.44735	-0.30599	-0.28276	-0.83951	-0.61931	-0.55011	-0.65791	0.13752	-0.1308	-0.063644	-0.74489	0.47337	-0.79569	-0.69627	-0.9326	-0.72059	-0.20515	-0.52099	0.040113	0.025418	0.073873	-0.37778	-0.053906	-0.37194	-0.50421	-0.07859	-0.24391	-0.49685	-0.82314	-0.65795	-0.62275	-0.40494	-0.61899	-0.11197	-0.81751	-0.036666	-0.034992	-0.32965	-0.37779	-0.43745	-0.66941	-0.58258	-0.50076	-0.92729	-0.71895
0.2069	-0.59368	-0.77047	-0.080907	-0.54618	-0.44769	-0.42381	-0.37569	-0.78338	-0.56748	-0.55113	-0.65702	-0.035485	-0.24072	-0.26145	-0.77267	-0.58251	-0.84028	-0.554	-0.94157	-0.73121	-0.29914	-0.6907	-0.24809	-0.17712	0.21941	-0.55037	-0.25529	-0.30914	-0.56762	-0.15738	-0.061897	-0.34052	-0.70981	-0.6272	-0.55513	-0.68203	-0.68751	0.055782	-0.71623	-0.16892	-0.33462	-0.55966	-0.35167	-0.23451	-0.69642	-0.68164	-0.55127	-0.9194	-0.60824
0.91129	-0.40173	-0.73037	0.23849	-0.62128	-0.44873	-0.31622	-0.29124	-0.84377	-0.557	-0.57085	-0.80648	0.45475	-0.097774	-0.077321	-0.7391	-0.33382	-0.7927	-0.66144	-0.92204	-0.76069	-0.1813	-0.60226	0.13736	-0.11446	0.13733	-0.48363	-0.12007	-0.28652	-0.44791	-0.18094	-0.28144	-0.40076	-0.81211	-0.5784	-0.53853	-0.58032	-0.67337	-0.096375	-0.83007	-0.21773	-0.034579	-0.45629	-0.34096	-0.38362	-0.57407	-0.51753	-0.54033	-0.88022	-0.65298
0.32385	-0.41107	-0.52892	-0.070496	-0.6617	-0.44977	-0.1619	0.058881	-0.84333	-0.65631	-0.58838	-0.51454	0.72367	-0.055358	0.50483	-0.56267	-0.32892	-0.74986	-0.60465	-0.91247	-0.68945	-0.49674	-0.59804	0.3103	-0.016127	0.147	-0.4801	-0.01423	-0.18924	-0.28456	-0.1238	-0.29971	-0.67019	-0.87444	-0.62047	-0.64639	-0.25451	-0.60086	-0.05162	-0.85648	-0.027793	-0.19846	-0.2454	-0.45043	-0.39168	-0.73009	-0.73073	-0.72585	-0.94358	-0.73168
0.71621	-0.47436	-0.75741	-0.03296	-0.62015	-0.45001	-0.46894	-0.36743	-0.86332	-0.68594	-0.62422	-0.7105	0.14039	-0.2035	-0.1409	-0.71022	-0.46013	-0.83019	-0.66752	-0.94164	-0.79229	-0.45474	-0.55196	0.014036	-0.12262	0.055647	-0.60221	-0.14712	-0.234	-0.44222	-0.16926	-0.2984	-0.46108	-0.87024	-0.62453	-0.63564	-0.67088	-0.72191	-0.057042	-0.83386	-0.12705	-0.2871	-0.48209	-0.50441	-0.47179	-0.71615	-0.62576	-0.7863	-0.91507	-0.6556
0.71933	-0.44804	-0.72683	-0.0019119	-0.6085	-0.45365	-0.44475	-0.33164	-0.85419	-0.69074	-0.5807	-0.69955	0.12067	-0.18961	-0.13427	-0.70063	-0.459	-0.82704	-0.689	-0.93838	-0.80719	-0.48889	-0.56662	0.029516	-0.14246	0.072615	-0.61732	-0.10126	-0.22589	-0.40072	-0.22675	-0.2908	-0.46699	-0.86259	-0.63011	-0.62118	-0.66912	-0.71672	-0.121	-0.83048	-0.14383	-0.3116	-0.42487	-0.53878	-0.46963	-0.73554	-0.60854	-0.78927	-0.91124	-0.65642
0.70802	-0.5115	-0.74247	-0.030539	-0.61725	-0.45566	-0.43983	-0.34786	-0.85254	-0.67813	-0.59671	-0.7198	0.14875	-0.19978	-0.11721	-0.71304	-0.47115	-0.83446	-0.68478	-0.94622	-0.79667	-0.48174	-0.5311	0.030518	-0.083736	0.065479	-0.60852	-0.12951	-0.19189	-0.43069	-0.16773	-0.31089	-0.46947	-0.87676	-0.637	-0.65387	-0.65373	-0.7005	-0.084549	-0.83689	-0.14427	-0.27734	-0.48099	-0.52148	-0.46463	-0.73663	-0.62635	-0.78643	-0.914	-0.67144
0.21173	-0.58223	-0.77368	-0.11784	-0.60764	-0.456	-0.42055	-0.41003	-0.84916	-0.59738	-0.55605	-0.71551	-0.078435	-0.28173	-0.28631	-0.77566	-0.56948	-0.8145	-0.56118	-0.93064	-0.72352	-0.31139	-0.66165	-0.28618	-0.061535	0.17948	-0.49598	-0.15431	-0.33176	-0.55653	-0.038692	-0.12821	-0.39081	-0.7379	-0.63287	-0.60015	-0.57396	-0.68801	0.057765	-0.67201	-0.063945	-0.29426	-0.55444	-0.42111	-0.2725	-0.73014	-0.68879	-0.60127	-0.91019	-0.63347
0.70643	-0.52277	-0.75322	-0.040483	-0.61677	-0.45679	-0.45706	-0.35918	-0.85312	-0.66999	-0.59441	-0.71211	0.15883	-0.19002	-0.12511	-0.73785	-0.47655	-0.82968	-0.68404	-0.94595	-0.79865	-0.4755	-0.52009	0.03048	-0.087636	0.044836	-0.60001	-0.12189	-0.21411	-0.45598	-0.16805	-0.30736	-0.46099	-0.8783	-0.64023	-0.66066	-0.64746	-0.69871	-0.09738	-0.8314	-0.12573	-0.27287	-0.48344	-0.52769	-0.46421	-0.73396	-0.62651	-0.78589	-0.91605	-0.67245
0.89571	-0.34804	-0.75853	0.20828	-0.66463	-0.46094	-0.33406	-0.30089	-0.85219	-0.60088	-0.5626	-0.63183	0.11596	-0.10436	0.012248	-0.72221	-0.29431	-0.82259	-0.65725	-0.93548	-0.76694	-0.1792	-0.54061	0.089989	-0.043323	0.082284	-0.40709	-0.08452	-0.30321	-0.35887	-0.082178	-0.28965	-0.43691	-0.82662	-0.59756	-0.58636	-0.46366	-0.63055	-0.068484	-0.82238	-0.076351	-0.030122	-0.42658	-0.34663	-0.46012	-0.59838	-0.55628	-0.57339	-0.91957	-0.66264
0.72816	-0.42467	-0.73882	-0.022599	-0.59655	-0.46132	-0.45516	-0.3454	-0.85711	-0.71659	-0.62123	-0.67638	0.048335	-0.21592	-0.11818	-0.7166	-0.43458	-0.8475	-0.68993	-0.94093	-0.79938	-0.46709	-0.53579	-0.010263	-0.10632	0.079222	-0.6263	-0.16898	-0.20781	-0.42596	-0.18114	-0.32839	-0.51479	-0.87354	-0.65378	-0.64561	-0.68715	-0.72538	-0.082737	-0.82898	-0.164	-0.34123	-0.50264	-0.53347	-0.473	-0.72634	-0.64708	-0.78453	-0.92305	-0.66748
0.87839	-0.35511	-0.75062	0.20582	-0.63912	-0.46156	-0.33955	-0.30754	-0.85031	-0.55519	-0.56804	-0.63284	0.14136	-0.11044	-0.00054667	-0.72876	-0.3992	-0.8121	-0.66222	-0.93539	-0.76148	-0.18499	-0.54493	0.11398	-0.055867	0.090462	-0.41046	-0.076665	-0.29703	-0.39628	-0.098325	-0.28684	-0.42709	-0.82228	-0.60189	-0.59117	-0.47371	-0.64378	-0.038712	-0.81961	-0.096906	-0.033747	-0.42554	-0.34263	-0.46131	-0.59385	-0.57836	-0.55827	-0.9043	-0.6476
0.87578	-0.35224	-0.74942	0.19996	-0.64276	-0.46181	-0.3444	-0.31122	-0.85179	-0.56729	-0.57802	-0.64701	0.14757	-0.10199	0.016054	-0.72901	-0.3959	-0.81658	-0.66675	-0.93861	-0.75276	-0.19404	-0.54012	0.12981	-0.053333	0.093973	-0.40062	-0.057515	-0.30812	-0.39391	-0.097431	-0.28749	-0.42906	-0.83401	-0.60783	-0.60549	-0.46867	-0.64446	-0.029412	-0.83182	-0.09618	-0.066336	-0.40529	-0.33511	-0.46947	-0.59777	-0.57784	-0.5693	-0.91044	-0.65102
0.89103	-0.35196	-0.74634	0.21014	-0.65328	-0.46327	-0.3275	-0.30367	-0.84537	-0.58164	-0.56628	-0.64468	0.13744	-0.10846	-0.0063105	-0.7207	-0.32276	-0.81578	-0.65465	-0.93519	-0.76648	-0.18772	-0.54403	0.094968	-0.040646	0.10164	-0.41077	-0.052935	-0.29608	-0.39448	-0.083701	-0.28819	-0.43548	-0.82717	-0.60593	-0.5876	-0.44399	-0.63523	-0.053589	-0.81886	-0.098181	-0.0098844	-0.41885	-0.33582	-0.45182	-0.60819	-0.55352	-0.56003	-0.90921	-0.6528
0.70955	-0.44942	-0.73339	-0.022883	-0.60801	-0.46336	-0.4215	-0.34833	-0.85648	-0.68459	-0.59788	-0.72633	0.14176	-0.20324	-0.12552	-0.68636	-0.46651	-0.83543	-0.68256	-0.94233	-0.79156	-0.48531	-0.52695	0.019867	-0.090192	0.080658	-0.61771	-0.14342	-0.17791	-0.40861	-0.16063	-0.30559	-0.47885	-0.87325	-0.63329	-0.64918	-0.66729	-0.71266	-0.065015	-0.83182	-0.16585	-0.27115	-0.48782	-0.51282	-0.46622	-0.72926	-0.63439	-0.79018	-0.91438	-0.66255
0.29057	-0.54278	-0.72988	-0.2034	-0.65253	-0.46437	-0.49814	-0.34907	-0.84551	-0.74974	-0.63334	-0.59376	-0.012074	-0.3216	-0.243	-0.73304	-0.60557	-0.84393	-0.72897	-0.95695	-0.80959	-0.44894	-0.63369	-0.21572	-0.20325	0.10809	-0.53353	-0.092592	-0.22143	-0.47898	-0.098248	-0.27245	-0.5068	-0.86947	-0.62291	-0.58154	-0.60132	-0.71508	-0.14777	-0.85741	-0.19201	-0.29695	-0.4475	-0.535	-0.44933	-0.7514	-0.71402	-0.76017	-0.91609	-0.6392
0.90022	-0.34635	-0.7593	0.21276	-0.66762	-0.46459	-0.32269	-0.29928	-0.85216	-0.60477	-0.56371	-0.65516	0.1531	-0.1059	0.0085551	-0.72594	-0.30549	-0.82035	-0.65635	-0.93271	-0.76682	-0.17052	-0.55075	0.079991	-0.045618	0.088675	-0.41945	-0.095436	-0.29849	-0.3572	-0.10259	-0.29168	-0.43409	-0.83439	-0.5876	-0.58012	-0.48047	-0.63365	-0.073518	-0.82904	-0.093751	-0.016544	-0.43038	-0.32983	-0.46184	-0.58724	-0.53805	-0.5728	-0.91642	-0.66904
0.71342	-0.47506	-0.75101	-0.023279	-0.62133	-0.46466	-0.46054	-0.36359	-0.8647	-0.69517	-0.61993	-0.71892	0.14002	-0.20709	-0.14019	-0.71546	-0.46958	-0.83344	-0.67844	-0.94524	-0.79481	-0.46388	-0.55954	0.011498	-0.11369	0.07307	-0.60134	-0.14541	-0.22713	-0.45931	-0.15327	-0.30071	-0.46137	-0.87847	-0.64511	-0.63968	-0.67305	-0.71617	-0.069817	-0.83457	-0.12095	-0.27447	-0.50675	-0.50034	-0.46488	-0.73519	-0.61811	-0.7882	-0.91873	-0.65569
0.69126	-0.39998	-0.73106	-0.027804	-0.58712	-0.46469	-0.48326	-0.33843	-0.86236	-0.69771	-0.54036	-0.73245	0.15442	-0.18086	-0.13235	-0.69854	-0.4373	-0.83104	-0.65584	-0.94254	-0.78574	-0.46841	-0.46246	-0.035017	-0.21167	0.00024749	-0.60809	-0.076957	-0.3349	-0.38015	-0.27538	-0.31727	-0.26383	-0.87726	-0.63733	-0.63043	-0.57047	-0.66641	-0.02034	-0.85882	-0.19256	-0.10697	-0.36806	-0.48656	-0.52326	-0.72152	-0.72572	-0.75881	-0.91799	-0.67085
0.70487	-0.46334	-0.74673	-0.0339	-0.60241	-0.46494	-0.42761	-0.36674	-0.86123	-0.65143	-0.5812	-0.71106	0.16659	-0.18351	-0.14266	-0.71984	-0.46695	-0.82215	-0.67917	-0.93975	-0.79447	-0.49707	-0.48412	-0.0049587	-0.066123	0.057889	-0.61039	-0.1417	-0.17661	-0.4317	-0.1264	-0.29765	-0.46792	-0.87847	-0.63961	-0.66266	-0.66416	-0.7078	-0.077982	-0.82088	-0.17581	-0.25097	-0.48668	-0.52421	-0.46867	-0.73454	-0.65223	-0.78911	-0.91774	-0.6678
0.71483	-0.47697	-0.75274	-0.024017	-0.62081	-0.46539	-0.46858	-0.36429	-0.86574	-0.68529	-0.6194	-0.7178	0.14045	-0.20454	-0.14804	-0.71358	-0.46235	-0.83064	-0.67416	-0.94409	-0.79953	-0.46064	-0.55876	0.0057762	-0.10634	0.061148	-0.60436	-0.13959	-0.22948	-0.45027	-0.15657	-0.30225	-0.474	-0.87794	-0.63719	-0.62744	-0.67512	-0.71545	-0.067406	-0.83629	-0.12543	-0.27425	-0.50368	-0.49932	-0.46625	-0.73086	-0.63148	-0.78252	-0.91701	-0.65935
0.21269	-0.57442	-0.78144	-0.06615	-0.60589	-0.46546	-0.43105	-0.42278	-0.86544	-0.62464	-0.54589	-0.69986	-0.09161	-0.2727	-0.27914	-0.78534	-0.59684	-0.8038	-0.56436	-0.93302	-0.76068	-0.29487	-0.66637	-0.3004	-0.091166	0.19763	-0.47503	-0.19305	-0.3558	-0.53653	-0.066138	-0.13912	-0.39657	-0.76118	-0.64654	-0.59575	-0.5868	-0.67992	0.081434	-0.72324	-0.027871	-0.22108	-0.6061	-0.41566	-0.30773	-0.71906	-0.6656	-0.58374	-0.89475	-0.63881
0.29421	-0.50883	-0.72205	-0.20492	-0.64713	-0.46574	-0.53866	-0.34343	-0.84272	-0.71261	-0.632	-0.62475	-0.0061554	-0.32411	-0.27031	-0.74587	-0.59062	-0.85069	-0.71641	-0.95841	-0.79859	-0.43536	-0.58759	-0.20477	-0.18992	0.065095	-0.54604	-0.10801	-0.25445	-0.45897	-0.1424	-0.26241	-0.49022	-0.87401	-0.59784	-0.5687	-0.55617	-0.6936	-0.074284	-0.85701	-0.15972	-0.35731	-0.37249	-0.56267	-0.42245	-0.74826	-0.72266	-0.7445	-0.90978	-0.64046
0.71212	-0.45499	-0.74928	-0.033243	-0.61655	-0.46586	-0.45597	-0.36518	-0.86189	-0.70209	-0.61711	-0.72529	0.14348	-0.20607	-0.13509	-0.70565	-0.47157	-0.83805	-0.67751	-0.94351	-0.79045	-0.45432	-0.54889	0.020272	-0.10913	0.058998	-0.59718	-0.14403	-0.22067	-0.4505	-0.16392	-0.30936	-0.47372	-0.8746	-0.63002	-0.63945	-0.67296	-0.72027	-0.060477	-0.83259	-0.12513	-0.27605	-0.50886	-0.49852	-0.46855	-0.72234	-0.62064	-0.78943	-0.91789	-0.65287
0.48306	-0.47648	-0.74321	-0.13392	-0.65458	-0.46617	-0.45861	-0.33095	-0.87033	-0.71795	-0.55438	-0.56705	0.37743	-0.16013	0.28404	-0.73392	-0.52767	-0.84308	-0.70572	-0.94501	-0.81074	-0.39723	-0.53113	0.16718	-0.19922	0.068698	-0.60657	0.063297	-0.26947	-0.43436	-0.21113	-0.35791	-0.53651	-0.91268	-0.66701	-0.68003	-0.54499	-0.6588	-0.14577	-0.89154	-0.04256	-0.069796	-0.40032	-0.53844	-0.62369	-0.66754	-0.61563	-0.74766	-0.93411	-0.66881
0.86603	-0.37857	-0.76255	0.033984	-0.67174	-0.4663	-0.42157	-0.37322	-0.87076	-0.62155	-0.61574	-0.60899	0.17502	-0.1662	-0.08213	-0.73874	-0.38383	-0.82852	-0.6209	-0.94298	-0.73189	-0.24064	-0.55357	0.039415	-0.11926	0.034468	-0.56632	-0.17392	-0.30318	-0.49091	-0.10623	-0.28719	-0.62203	-0.8747	-0.66592	-0.71418	-0.50905	-0.64668	-0.079003	-0.84635	-0.20429	-0.082987	-0.39424	-0.034438	-0.50676	-0.62014	-0.56448	-0.57984	-0.89607	-0.69365
0.3736	-0.56723	-0.75	-0.3009	-0.63534	-0.46715	-0.66031	-0.36671	-0.82043	-0.78375	-0.75026	-0.66222	0.10758	-0.34362	-0.24046	-0.87415	-0.65244	-0.86793	-0.73249	-0.93843	-0.74318	-0.55874	-0.61571	-0.33167	-0.20574	0.32135	-0.52088	-0.34739	-0.26506	-0.59866	-0.22841	-0.3464	-0.61804	-0.88311	-0.68806	-0.67186	-0.66997	-0.69137	-0.095262	-0.89485	-0.12957	-0.55146	-0.43433	-0.637	-0.45705	-0.75024	-0.71338	-0.75781	-0.91293	-0.6685
0.70316	-0.48351	-0.74136	-0.018891	-0.60486	-0.46815	-0.39653	-0.36522	-0.86235	-0.6455	-0.58098	-0.71234	0.17105	-0.19721	-0.13715	-0.69957	-0.45771	-0.82738	-0.67409	-0.94	-0.78921	-0.51834	-0.47806	-0.034198	-0.027865	0.083118	-0.6191	-0.15685	-0.12267	-0.402	-0.087485	-0.3041	-0.47742	-0.87907	-0.63891	-0.6608	-0.66871	-0.70409	-0.047839	-0.83086	-0.22906	-0.23514	-0.48469	-0.51671	-0.4755	-0.74105	-0.68046	-0.78698	-0.91441	-0.66881
0.71087	-0.43199	-0.74032	-0.027534	-0.60842	-0.46835	-0.43426	-0.35996	-0.85897	-0.69689	-0.60898	-0.72679	0.14165	-0.20507	-0.13253	-0.69022	-0.46986	-0.83776	-0.67913	-0.94135	-0.78772	-0.46826	-0.53431	0.020325	-0.1058	0.070636	-0.60951	-0.14685	-0.19942	-0.42506	-0.16416	-0.30477	-0.4779	-0.87102	-0.62999	-0.64692	-0.67088	-0.7211	-0.05651	-0.82887	-0.14788	-0.27103	-0.50081	-0.50492	-0.46758	-0.71779	-0.63192	-0.79184	-0.9159	-0.65423
0.88217	-0.35966	-0.74881	0.20239	-0.64038	-0.46978	-0.32462	-0.30191	-0.84717	-0.54417	-0.55532	-0.62221	0.1433	-0.11973	-0.025912	-0.72796	-0.39314	-0.80645	-0.65409	-0.93293	-0.77035	-0.17864	-0.55593	0.082283	-0.053073	0.086508	-0.43848	-0.092986	-0.28088	-0.41654	-0.10307	-0.29299	-0.43643	-0.81575	-0.59388	-0.57159	-0.47382	-0.64344	-0.059132	-0.80827	-0.11138	0.022392	-0.44282	-0.32249	-0.45231	-0.59358	-0.56831	-0.54704	-0.89708	-0.6464
0.49166	-0.37539	-0.72806	-0.12942	-0.64425	-0.46997	-0.43057	-0.25272	-0.85751	-0.71364	-0.6566	-0.63856	0.26055	-0.21313	-0.15778	-0.69918	-0.37036	-0.83479	-0.70117	-0.94161	-0.81385	-0.38111	-0.50619	-0.12931	-0.26239	0.096716	-0.59537	-0.19864	-0.3073	-0.40642	-0.22842	-0.22718	-0.57304	-0.89504	-0.73962	-0.76408	-0.44814	-0.66936	-0.068958	-0.86293	-0.21011	-0.52596	-0.35443	-0.55553	-0.53466	-0.68403	-0.64075	-0.68355	-0.93446	-0.67775
0.88656	-0.35883	-0.7435	0.20566	-0.64438	-0.47025	-0.31946	-0.30283	-0.84373	-0.55578	-0.55963	-0.63841	0.1526	-0.11746	-0.029083	-0.72426	-0.36601	-0.8079	-0.65086	-0.93321	-0.76945	-0.18379	-0.55482	0.081467	-0.046531	0.09999	-0.43542	-0.070751	-0.28248	-0.42141	-0.098121	-0.29135	-0.43849	-0.82271	-0.60056	-0.57599	-0.45571	-0.64091	-0.056699	-0.81161	-0.11804	0.026162	-0.43319	-0.3152	-0.44883	-0.60308	-0.55602	-0.54716	-0.89815	-0.64762
0.29454	-0.51228	-0.72135	-0.22614	-0.64775	-0.47087	-0.54906	-0.33745	-0.84415	-0.71572	-0.62825	-0.62638	-0.0010831	-0.32849	-0.28204	-0.74705	-0.59087	-0.85059	-0.72139	-0.95877	-0.80104	-0.44057	-0.59306	-0.20792	-0.19135	0.083312	-0.53862	-0.12392	-0.253	-0.47094	-0.16073	-0.27288	-0.50787	-0.87248	-0.60346	-0.57854	-0.55195	-0.69432	-0.091657	-0.85734	-0.16938	-0.37169	-0.39195	-0.56687	-0.42655	-0.74631	-0.72874	-0.74131	-0.91496	-0.64362
0.70175	-0.53286	-0.74761	-0.031445	-0.6142	-0.47131	-0.45763	-0.36155	-0.85273	-0.68685	-0.58332	-0.71397	0.17138	-0.20185	-0.11871	-0.72478	-0.48415	-0.83323	-0.69335	-0.94347	-0.78947	-0.49541	-0.50894	0.012788	-0.070728	0.053179	-0.60962	-0.12744	-0.18846	-0.43706	-0.14066	-0.31853	-0.45593	-0.88455	-0.64943	-0.66268	-0.64799	-0.6973	-0.082708	-0.83195	-0.16169	-0.24871	-0.46965	-0.52204	-0.48357	-0.74172	-0.65704	-0.78943	-0.92013	-0.67576
0.2876	-0.5226	-0.74945	-0.26902	-0.67151	-0.47133	-0.54976	-0.33157	-0.8601	-0.69873	-0.62821	-0.6342	0.01252	-0.32084	-0.16466	-0.74502	-0.58947	-0.85153	-0.68275	-0.94676	-0.80626	-0.42771	-0.63985	-0.21078	-0.13432	0.14014	-0.54571	-0.15022	-0.12434	-0.5103	-0.084371	-0.30797	-0.52298	-0.85873	-0.62912	-0.59274	-0.60979	-0.70492	-0.099705	-0.84328	-0.1383	-0.35211	-0.45883	-0.51356	-0.43711	-0.73057	-0.72001	-0.7275	-0.90898	-0.63546
0.20641	-0.59159	-0.79351	-0.10828	-0.56804	-0.47201	-0.41798	-0.44086	-0.81815	-0.61186	-0.56191	-0.69265	-0.045611	-0.24133	-0.21635	-0.78461	-0.56731	-0.82266	-0.52631	-0.94282	-0.74663	-0.25336	-0.69059	-0.26365	-0.1141	0.20856	-0.55921	-0.1844	-0.3446	-0.58037	-0.08691	-0.19067	-0.3831	-0.75811	-0.62489	-0.61193	-0.63786	-0.69231	0.01915	-0.71603	-0.067517	-0.23832	-0.51372	-0.43486	-0.27181	-0.69057	-0.64804	-0.56104	-0.90444	-0.61084
0.69852	-0.53601	-0.65607	0.077638	-0.62306	-0.47355	-0.12688	-0.33377	-0.8792	-0.67248	-0.55908	-0.74451	0.21937	-0.31114	-0.048879	-0.46874	-0.42689	-0.86054	-0.69232	-0.92766	-0.73163	-0.7303	-0.46363	-0.24338	0.34712	0.35297	-0.66731	-0.31615	0.43474	-0.12963	0.32279	-0.36304	-0.66031	-0.87105	-0.63362	-0.67262	-0.81743	-0.74297	0.11829	-0.84073	-0.65541	-0.25899	-0.45764	-0.45446	-0.50455	-0.81953	-0.85351	-0.82479	-0.90738	-0.6765
0.2898	-0.53769	-0.73194	-0.21627	-0.65493	-0.47406	-0.49851	-0.33535	-0.84773	-0.72671	-0.6224	-0.60947	-0.011214	-0.32439	-0.21808	-0.73205	-0.59505	-0.84355	-0.71928	-0.95258	-0.80997	-0.44814	-0.63152	-0.21858	-0.18223	0.13468	-0.53252	-0.11738	-0.18261	-0.48933	-0.086978	-0.28767	-0.50999	-0.85871	-0.62868	-0.59906	-0.60167	-0.71208	-0.13453	-0.84909	-0.18116	-0.31403	-0.47852	-0.51457	-0.4533	-0.74708	-0.7286	-0.7475	-0.91201	-0.63937
0.63561	-0.44855	-0.77084	-0.1416	-0.59668	-0.47438	-0.55429	-0.38635	-0.86174	-0.72755	-0.68052	-0.67715	0.08205	-0.11143	-0.50342	-0.75598	-0.49302	-0.83439	-0.70155	-0.96613	-0.84138	-0.39179	-0.60132	-0.14128	-0.1701	0.026049	-0.59632	-0.088307	-0.31024	-0.50153	-0.13979	-0.29804	-0.55155	-0.8884	-0.64927	-0.65192	-0.5077	-0.70736	-0.12681	-0.81545	0.16455	-0.25267	-0.49413	-0.47818	-0.53058	-0.70361	-0.72009	-0.69558	-0.93434	-0.64115
0.72911	-0.43033	-0.73603	-0.019107	-0.59818	-0.47445	-0.44997	-0.34255	-0.85708	-0.7197	-0.6249	-0.69909	0.079472	-0.21659	-0.13212	-0.71226	-0.45353	-0.84744	-0.69132	-0.9425	-0.79582	-0.4791	-0.53676	-0.012589	-0.10899	0.085237	-0.64139	-0.17305	-0.19519	-0.42933	-0.18154	-0.34153	-0.52959	-0.87272	-0.65902	-0.64821	-0.6997	-0.72799	-0.086802	-0.82685	-0.18125	-0.35171	-0.51556	-0.51952	-0.45847	-0.73126	-0.64883	-0.78929	-0.91918	-0.67497
0.64553	-0.44427	-0.76346	-0.11103	-0.62449	-0.47583	-0.55413	-0.40245	-0.85822	-0.72763	-0.6121	-0.72063	0.11224	-0.18321	-0.3043	-0.75573	-0.53401	-0.83281	-0.69429	-0.9563	-0.82463	-0.37759	-0.55759	-0.14476	-0.19512	0.01084	-0.61647	-0.12364	-0.35041	-0.45383	-0.18648	-0.3499	-0.51263	-0.88797	-0.66844	-0.65106	-0.48128	-0.68455	-0.12542	-0.85464	-0.12102	-0.22114	-0.36881	-0.50588	-0.51298	-0.73595	-0.7258	-0.66004	-0.92117	-0.65191
0.2142	-0.58155	-0.74572	-0.16685	-0.57518	-0.47613	-0.43586	-0.42569	-0.82773	-0.67392	-0.5341	-0.7077	-0.01598	-0.32746	-0.30586	-0.78387	-0.70806	-0.89635	-0.65732	-0.95771	-0.72101	-0.42728	-0.62391	-0.39993	0.038959	0.24587	-0.60108	-0.26286	-0.079059	-0.58622	0.12473	-0.20206	-0.42831	-0.79656	-0.60905	-0.54237	-0.70191	-0.71804	0.065107	-0.83192	-0.35179	-0.47	-0.58071	-0.55807	-0.42555	-0.76604	-0.77457	-0.63504	-0.942	-0.63464
0.73569	-0.45822	-0.73089	0.018308	-0.62348	-0.47837	-0.40196	-0.33744	-0.8613	-0.72227	-0.62877	-0.68503	0.12159	-0.24827	-0.11126	-0.70469	-0.43851	-0.84465	-0.7048	-0.93932	-0.77976	-0.52775	-0.55071	-0.057651	-0.021717	0.10358	-0.619	-0.20035	-0.093576	-0.42837	-0.043577	-0.34233	-0.55328	-0.87258	-0.65139	-0.63007	-0.7717	-0.74437	-0.071631	-0.84719	-0.27652	-0.39087	-0.50988	-0.5156	-0.46403	-0.75857	-0.69466	-0.80041	-0.90545	-0.66033
0.87342	-0.35705	-0.74897	0.17645	-0.65033	-0.47883	-0.32743	-0.30105	-0.85289	-0.57053	-0.56712	-0.64114	0.14637	-0.10078	0.01776	-0.73434	-0.40437	-0.81433	-0.67604	-0.93968	-0.75963	-0.19999	-0.55011	0.10804	-0.046512	0.073201	-0.42717	-0.058138	-0.30303	-0.41789	-0.10735	-0.30889	-0.44037	-0.83448	-0.58879	-0.5805	-0.48315	-0.65209	-0.068378	-0.83262	-0.10408	-0.055502	-0.40308	-0.33541	-0.47678	-0.60006	-0.57249	-0.5789	-0.91132	-0.65259
0.99667	-0.38126	-0.74336	0.21143	-0.65911	-0.47958	-0.38298	-0.29478	-0.84722	-0.57289	-0.58566	-0.63467	0.14623	-0.13971	0.0304	-0.73884	-0.11556	-0.82159	-0.64695	-0.94326	-0.77066	-0.12716	-0.51311	0.099203	-0.032629	0.078479	-0.40289	-0.12369	-0.29461	-0.43454	-0.073418	-0.29141	-0.43852	-0.82673	-0.59959	-0.61484	-0.44189	-0.63662	-0.075962	-0.8212	-0.10859	0.017815	-0.37972	-0.30908	-0.43078	-0.5726	-0.53944	-0.54037	-0.91961	-0.66159
0.7269	-0.44835	-0.74812	-0.0048937	-0.61487	-0.481	-0.45536	-0.35863	-0.86365	-0.70043	-0.63382	-0.67745	0.078614	-0.21598	-0.13835	-0.70542	-0.40333	-0.83822	-0.69726	-0.94621	-0.79877	-0.47479	-0.54588	-0.019709	-0.11009	0.062096	-0.61674	-0.17996	-0.20372	-0.43464	-0.15624	-0.31942	-0.51318	-0.87446	-0.64738	-0.64687	-0.68181	-0.72532	-0.067714	-0.82903	-0.18077	-0.30884	-0.51852	-0.528	-0.48507	-0.7191	-0.66514	-0.78467	-0.9126	-0.65389
0.091616	-0.6306	-0.7799	-0.22647	-0.64837	-0.48156	-0.53844	-0.42833	-0.8633	-0.70179	-0.57814	-0.72695	-0.1081	-0.41005	-0.3869	-0.78805	-0.70932	-0.87502	-0.71696	-0.94982	-0.79419	-0.43755	-0.65505	-0.2738	-0.083962	0.1389	-0.4561	-0.28539	-0.26951	-0.57629	-0.11362	-0.091972	-0.46097	-0.81475	-0.6202	-0.59295	-0.60652	-0.70772	0.038224	-0.80965	-0.25388	-0.37825	-0.53478	-0.57372	-0.37834	-0.73196	-0.71163	-0.68139	-0.91105	-0.65699
0.52503	-0.46703	-0.73574	-0.18443	-0.64801	-0.48175	-0.56008	-0.45066	-0.8807	-0.82377	-0.6454	-0.69954	0.043524	-0.19865	-0.21528	-0.72096	-0.56468	-0.85253	-0.75369	-0.9425	-0.81059	-0.46152	-0.5879	-0.033194	-0.1762	-0.0035815	-0.50739	-0.11488	-0.36096	-0.45079	-0.2385	-0.274	-0.54986	-0.8915	-0.62158	-0.58597	-0.63801	-0.725	-0.11978	-0.88268	-0.13696	-0.26739	-0.34809	-0.56673	-0.50909	-0.75502	-0.66747	-0.75486	-0.89777	-0.63039
0.19838	-0.52943	-0.75231	-0.010729	-0.56195	-0.48221	-0.47593	-0.37586	-0.86182	-0.55292	-0.56577	-0.66932	-0.127	-0.1878	-0.26964	-0.81839	-0.64286	-0.83205	-0.69518	-0.93225	-0.72632	-0.23925	-0.65416	-0.26172	-0.15986	0.19191	-0.51631	-0.11241	-0.26112	-0.55601	-0.15728	-0.14545	-0.40339	-0.7564	-0.57364	-0.52245	-0.6503	-0.7098	0.049822	-0.70216	-0.15367	-0.32864	-0.53377	-0.35053	-0.18687	-0.68416	-0.6284	-0.55583	-0.8935	-0.59983
0.72048	-0.44501	-0.72198	0.028418	-0.6048	-0.48259	-0.45487	-0.33739	-0.85012	-0.66628	-0.60692	-0.6979	0.11025	-0.2013	-0.1665	-0.70221	-0.45197	-0.82628	-0.69456	-0.93874	-0.8148	-0.50395	-0.5727	0.033522	-0.1346	0.06722	-0.66835	-0.087609	-0.23975	-0.38027	-0.22055	-0.26814	-0.50785	-0.86093	-0.65541	-0.62256	-0.66375	-0.70883	-0.1088	-0.82945	-0.15286	-0.28527	-0.44327	-0.55023	-0.46002	-0.70124	-0.70506	-0.77677	-0.90192	-0.66531
0.43913	-0.43302	-0.75757	-0.10311	-0.69753	-0.48476	-0.40782	-0.31129	-0.85387	-0.72211	-0.60392	-0.66397	0.21485	-0.2545	-0.17134	-0.7605	-0.57766	-0.82457	-0.69111	-0.95395	-0.78738	-0.34659	-0.68642	-0.14783	-0.15918	0.095968	-0.45665	-0.11733	-0.35519	-0.46726	-0.11871	-0.32793	-0.51073	-0.87642	-0.68489	-0.67691	-0.59014	-0.72242	-0.047781	-0.8245	-0.16401	-0.30355	-0.4584	-0.53862	-0.39811	-0.66565	-0.65118	-0.69142	-0.90748	-0.63967
0.29178	-0.52218	-0.73222	-0.19105	-0.6578	-0.4855	-0.53225	-0.34184	-0.84688	-0.71549	-0.62198	-0.61081	0.0045834	-0.32564	-0.21803	-0.74183	-0.59318	-0.84087	-0.70424	-0.95992	-0.802	-0.44971	-0.62117	-0.20671	-0.18285	0.099532	-0.54435	-0.15527	-0.21171	-0.46922	-0.13042	-0.26131	-0.5194	-0.87345	-0.61044	-0.55086	-0.59567	-0.70787	-0.1006	-0.8523	-0.16003	-0.31468	-0.39761	-0.55871	-0.45045	-0.75248	-0.73357	-0.74696	-0.91775	-0.64181
0.82054	-0.23574	-0.75472	0.12942	-0.63889	-0.48564	-0.37649	-0.32099	-0.8614	-0.60054	-0.62138	-0.64692	0.14393	-0.091562	0.090251	-0.75457	-0.48778	-0.80177	-0.66883	-0.94062	-0.78828	-0.27476	-0.60339	0.086974	-0.096271	0.063046	-0.50304	-0.060934	-0.3265	-0.45	-0.1175	-0.29779	-0.4701	-0.85533	-0.61483	-0.57167	-0.56753	-0.68772	-0.12962	-0.84456	-0.15117	-0.12565	-0.42762	-0.34989	-0.51352	-0.62692	-0.64156	-0.58095	-0.88601	-0.65537
0.55982	-0.52638	-0.714	0.0227	-0.56393	-0.48604	-0.41889	-0.34078	-0.85895	-0.76314	-0.62024	-0.70785	0.13083	-0.097385	-0.16243	-0.70685	-0.35197	-0.84487	-0.64707	-0.92621	-0.66723	-0.402	-0.51592	-0.025379	-0.13837	0.15043	-0.51938	-0.24619	-0.33346	-0.36663	-0.15274	-0.30478	-0.14243	-0.80189	-0.48523	-0.44457	-0.54498	-0.70962	0.023203	-0.76692	-0.24551	-0.27676	-0.44863	-0.58836	-0.37813	-0.58154	-0.62992	-0.73845	-0.88351	-0.63072
0.29133	-0.53059	-0.73503	-0.18508	-0.65963	-0.48619	-0.51819	-0.34076	-0.84497	-0.69684	-0.62292	-0.61968	-0.0080088	-0.3375	-0.22426	-0.74594	-0.61358	-0.8443	-0.72059	-0.95812	-0.80239	-0.45118	-0.62208	-0.20913	-0.19184	0.080066	-0.52458	-0.16191	-0.22393	-0.486	-0.13491	-0.25349	-0.48698	-0.87832	-0.61056	-0.55549	-0.60511	-0.71434	-0.09631	-0.85778	-0.16189	-0.30465	-0.40669	-0.54462	-0.4698	-0.75141	-0.74282	-0.76434	-0.92473	-0.64416
0.19936	-0.53877	-0.75914	-0.088304	-0.55366	-0.48786	-0.52893	-0.38652	-0.78969	-0.59017	-0.59127	-0.67569	-0.15569	-0.16304	-0.28273	-0.81775	-0.62249	-0.85018	-0.63407	-0.93628	-0.72922	-0.20503	-0.65043	-0.23866	-0.091807	0.1087	-0.52776	-0.10423	-0.23351	-0.54919	-0.1857	-0.21905	-0.44576	-0.75709	-0.58299	-0.4329	-0.67533	-0.68906	0.042324	-0.73286	-0.18116	-0.32514	-0.55418	-0.37524	-0.28298	-0.6883	-0.63191	-0.53031	-0.8946	-0.57825
0.29114	-0.52692	-0.74175	-0.18983	-0.65378	-0.48816	-0.57178	-0.35311	-0.8632	-0.71794	-0.60667	-0.62499	0.018745	-0.30139	-0.21387	-0.73684	-0.57687	-0.84751	-0.67876	-0.95669	-0.80139	-0.43669	-0.6116	-0.21866	-0.17625	0.079329	-0.56224	-0.10888	-0.21112	-0.45754	-0.12413	-0.26719	-0.49665	-0.87102	-0.60867	-0.57364	-0.58847	-0.70391	-0.11118	-0.85761	-0.15635	-0.34452	-0.3933	-0.56147	-0.45307	-0.75741	-0.72839	-0.75001	-0.92034	-0.63645
0.72446	-0.47208	-0.73118	-0.0070277	-0.59336	-0.48903	-0.42786	-0.36337	-0.86261	-0.74453	-0.61157	-0.67048	0.12188	-0.17054	-0.14195	-0.73143	-0.42816	-0.83761	-0.74126	-0.93626	-0.78606	-0.48316	-0.56686	0.058148	-0.10965	0.080022	-0.61713	-0.15939	-0.20764	-0.4703	-0.1545	-0.27739	-0.4937	-0.87184	-0.64147	-0.63543	-0.7008	-0.72209	-0.10077	-0.82952	-0.14045	-0.36301	-0.50813	-0.54145	-0.4841	-0.73933	-0.6598	-0.78573	-0.92993	-0.57942
0.63412	-0.45697	-0.76696	-0.13511	-0.65078	-0.49025	-0.56873	-0.46094	-0.84914	-0.75706	-0.61413	-0.69786	0.078544	-0.22328	-0.27375	-0.77674	-0.54326	-0.80386	-0.71632	-0.92535	-0.8382	0.037927	-0.68394	-0.17492	-0.19322	0.049348	-0.61032	-0.17176	-0.37978	-0.48734	-0.18422	-0.32835	-0.5414	-0.8555	-0.69081	-0.69567	-0.42268	-0.68919	-0.14418	-0.87193	-0.20972	-0.26152	-0.42057	-0.54184	-0.40932	-0.79634	-0.81475	-0.68712	-0.94046	-0.66255
0.52917	-0.46206	-0.72441	-0.13135	-0.6437	-0.49103	-0.46831	-0.35823	-0.86787	-0.74814	-0.68854	-0.70885	0.056602	-0.27123	-0.17902	-0.72875	-0.59705	-0.84714	-0.69885	-0.94464	-0.81608	-0.51848	-0.55491	-0.021155	-0.26531	0.071492	-0.57644	-0.19342	-0.31585	-0.46777	-0.2381	-0.3153	-0.56299	-0.88374	-0.67367	-0.64264	-0.57467	-0.70052	-0.14298	-0.8621	-0.22617	-0.367	-0.41323	-0.50578	-0.46391	-0.73314	-0.67693	-0.77015	-0.88349	-0.65824
0.64063	-0.43622	-0.76412	-0.12526	-0.6217	-0.49138	-0.55194	-0.37819	-0.85682	-0.73095	-0.63732	-0.70165	0.078549	-0.16654	-0.34247	-0.75647	-0.52865	-0.83447	-0.68397	-0.95375	-0.80805	-0.31725	-0.56262	-0.14684	-0.2093	0.0097522	-0.63754	-0.14586	-0.35834	-0.44168	-0.2181	-0.33784	-0.51582	-0.88647	-0.65426	-0.64303	-0.50108	-0.69334	-0.1315	-0.87052	-0.11282	-0.24946	-0.35542	-0.51263	-0.52392	-0.7241	-0.7099	-0.65537	-0.91816	-0.65132
0.28961	-0.5256	-0.72651	-0.21519	-0.65506	-0.4932	-0.5165	-0.33769	-0.85107	-0.72547	-0.63793	-0.62577	-0.0058074	-0.33028	-0.20861	-0.73231	-0.60479	-0.85042	-0.71324	-0.95364	-0.80067	-0.44961	-0.62127	-0.2072	-0.16739	0.12051	-0.53557	-0.15291	-0.18018	-0.48688	-0.096505	-0.29503	-0.51513	-0.86755	-0.63248	-0.59181	-0.61149	-0.71523	-0.08211	-0.8536	-0.16159	-0.32728	-0.45341	-0.51948	-0.45677	-0.75295	-0.74285	-0.74597	-0.91683	-0.63901
0.65616	-0.48004	-0.71535	-0.13469	-0.60925	-0.49453	-0.51623	-0.40482	-0.8966	-0.79869	0.22294	-0.70891	0.16131	-0.29931	-0.32014	-0.71523	-0.58893	-0.80883	-0.74786	-0.9808	-0.84741	-0.5845	-0.49698	0.00114	-0.28536	-0.040531	-0.70006	-0.20848	-0.4833	-0.42913	-0.30564	-0.6216	-0.4704	-0.91723	-0.73929	-0.8145	-0.57909	-0.70529	0.21059	-0.89394	-0.25036	-0.1595	-0.13455	-0.482	-0.57447	-0.71675	-0.67833	-0.83303	-0.87775	-0.63472
0.12149	-0.59599	-0.72016	-0.046736	-0.60166	-0.49522	-0.4755	-0.47595	-0.86113	-0.76673	-0.66876	-0.73001	-0.21646	-0.27846	-0.28633	-0.79706	-0.6524	-0.8443	-0.65487	-0.95588	-0.84503	-0.42466	-0.66877	-0.30715	-0.2611	0.10277	-0.45251	-0.19667	-0.41068	-0.4874	-0.31686	-0.3928	-0.50671	-0.84313	-0.67112	-0.59999	-0.60925	-0.6862	-0.12253	-0.84866	-0.15214	-0.52616	-0.59122	-0.51276	-0.40527	-0.73435	-0.71828	-0.68065	-0.89814	-0.66005
0.79122	-0.42516	-0.75156	0.025047	-0.62138	-0.49556	-0.41953	-0.29601	-0.85582	-0.65899	-0.59026	-0.63092	0.11131	-0.17845	-0.0092079	-0.75097	-0.46978	-0.82897	-0.6921	-0.94613	-0.7987	-0.37427	-0.61282	-0.057101	-0.16663	0.027782	-0.55597	-0.10856	-0.33572	-0.44301	-0.18673	-0.29169	-0.52621	-0.83919	-0.63206	-0.57648	-0.64068	-0.69691	-0.10909	-0.84198	-0.19046	-0.21542	-0.49434	-0.42006	-0.46517	-0.64489	-0.61823	-0.64294	-0.87117	-0.6696
0.29476	-0.51812	-0.72473	-0.24009	-0.65206	-0.49635	-0.57306	-0.33082	-0.85027	-0.71952	-0.63029	-0.62571	0.0087645	-0.32268	-0.2881	-0.74465	-0.58035	-0.85301	-0.71629	-0.95776	-0.80063	-0.44533	-0.59646	-0.21833	-0.18717	0.092597	-0.54857	-0.12698	-0.25503	-0.48705	-0.17221	-0.29105	-0.52088	-0.87202	-0.61396	-0.60183	-0.54133	-0.69154	-0.09951	-0.85881	-0.18606	-0.39348	-0.4145	-0.56954	-0.43612	-0.74764	-0.73486	-0.73481	-0.92048	-0.64559
0.64154	-0.45947	-0.76332	-0.15151	-0.63267	-0.49682	-0.56992	-0.39541	-0.85747	-0.74467	-0.62732	-0.68976	0.090991	-0.16536	-0.361	-0.75834	-0.52572	-0.8267	-0.69834	-0.95068	-0.8147	-0.28808	-0.60678	-0.15108	-0.23505	0.003775	-0.65647	-0.1532	-0.37252	-0.45881	-0.22014	-0.33397	-0.53522	-0.88942	-0.65963	-0.65712	-0.49493	-0.69898	-0.15035	-0.86531	-0.10889	-0.2478	-0.3866	-0.53009	-0.53016	-0.74091	-0.74793	-0.68031	-0.92864	-0.65219
0.72402	-0.45042	-0.74338	-0.035674	-0.59816	-0.49717	-0.45704	-0.36264	-0.8572	-0.70751	-0.61396	-0.72162	0.12215	-0.22334	-0.16136	-0.72016	-0.46221	-0.84976	-0.68061	-0.93788	-0.79529	-0.46489	-0.52167	-0.014703	-0.12569	0.067306	-0.6334	-0.16447	-0.23696	-0.44014	-0.1843	-0.30079	-0.48226	-0.85912	-0.65324	-0.64632	-0.69074	-0.72893	-0.075756	-0.83294	-0.14963	-0.29429	-0.51347	-0.52255	-0.4682	-0.69494	-0.63353	-0.79685	-0.90574	-0.68957
0.28235	-0.45082	-0.69324	-0.26667	-0.56748	-0.49745	-0.55749	-0.28014	-0.85366	-0.70387	-0.57869	-0.61245	-0.12343	-0.30072	-0.39206	-0.72237	-0.64435	-0.8554	-0.70454	-0.93921	-0.74943	-0.49589	-0.52977	-0.25819	-0.2031	0.1252	-0.5659	-0.26551	-0.26608	-0.42783	-0.17894	-0.23335	-0.51739	-0.87046	-0.55672	-0.4875	-0.6089	-0.70718	-0.033302	-0.86648	-0.39032	-0.51317	-0.37457	-0.52005	-0.46973	-0.72672	-0.64028	-0.73431	-0.9333	-0.64425
0.47484	-0.27104	-0.7581	-0.2712	-0.69503	-0.49822	-0.53415	-0.34727	-0.85753	-0.69663	-0.49795	0.18441	-0.53278	-0.30715	0.017044	-0.73972	-0.61873	-0.88681	-0.71947	-0.93346	-0.81851	-0.30193	-0.50881	-0.24893	-0.089549	-0.042952	-0.29873	0.0025313	-0.21952	-0.29289	-0.15957	-0.39396	-0.63465	-0.94255	-0.6293	-0.68399	-0.25734	-0.55176	-0.049706	-0.91316	-0.030172	-0.20595	-0.29407	-0.65161	-0.66296	-0.62228	-0.57176	-0.67612	-0.96484	-0.72334
0.93606	-0.34258	-0.75514	0.19357	-0.64685	-0.49822	-0.30572	-0.30346	-0.8376	-0.56794	-0.56958	-0.64955	0.11517	-0.096488	-0.050674	-0.75041	-0.22813	-0.81328	-0.65806	-0.93041	-0.75182	-0.11543	-0.55206	0.075613	-0.03734	0.1476	-0.41456	-0.14028	-0.34079	-0.40405	-0.078111	-0.26152	-0.44774	-0.88744	-0.63158	-0.6453	-0.49171	-0.63756	0.011727	-0.87921	-0.0967	0.043793	-0.43215	-0.39503	-0.58833	-0.56169	-0.55432	-0.54409	-0.89834	-0.65269
0.73006	-0.46151	-0.73921	-0.018053	-0.61342	-0.49892	-0.45491	-0.3521	-0.8627	-0.7188	-0.64081	-0.73105	0.14741	-0.22134	-0.16265	-0.70546	-0.46194	-0.84108	-0.69884	-0.94509	-0.79476	-0.49753	-0.54935	-0.014136	-0.11645	0.078273	-0.65731	-0.18733	-0.18533	-0.44772	-0.17202	-0.34908	-0.54372	-0.87358	-0.65917	-0.65373	-0.72032	-0.73328	-0.089203	-0.82872	-0.21493	-0.36339	-0.53361	-0.50821	-0.45212	-0.7417	-0.66334	-0.79565	-0.91127	-0.66867
0.57217	-0.4308	-0.65883	-0.117	-0.59523	-0.49968	-0.39636	-0.23539	-0.87004	-0.71689	-0.52535	-0.68474	0.059286	-0.2399	-0.32575	-0.68446	-0.49999	-0.83059	-0.71235	-0.9264	-0.58975	-0.53184	-0.26761	-0.09757	-0.097031	0.076823	-0.6888	-0.27911	-0.23611	-0.24637	-0.17558	-0.37138	-0.47103	-0.85564	-0.58876	-0.60826	-0.75532	-0.76501	-0.055247	-0.82965	-0.44699	-0.39904	-0.21305	-0.53391	-0.52731	-0.75883	-0.75356	-0.81783	-0.90776	-0.63215
0.54983	-0.4795	-0.72624	-0.11577	-0.69015	-0.50043	-0.51159	-0.37838	-0.8795	-0.75362	-0.66151	-0.68126	0.077523	-0.29088	-0.1186	-0.74071	-0.55015	-0.85249	-0.69592	-0.94164	-0.80682	-0.53466	-0.58592	-0.081266	-0.2105	-0.011061	-0.56139	-0.21371	-0.30247	-0.47599	-0.20382	-0.27113	-0.59285	-0.91256	-0.62913	-0.6236	-0.62829	-0.71962	-0.11772	-0.86086	-0.15632	-0.39231	-0.36504	-0.51721	-0.53176	-0.76014	-0.75091	-0.79309	-0.86864	-0.67423
0.29338	-0.50841	-0.71999	-0.19112	-0.64201	-0.50161	-0.55486	-0.31983	-0.84995	-0.69077	-0.61041	-0.61766	-0.0067878	-0.29942	-0.23947	-0.72771	-0.54776	-0.84611	-0.69529	-0.9527	-0.79075	-0.41964	-0.57576	-0.201	-0.18201	0.096413	-0.5735	-0.10557	-0.23093	-0.44884	-0.14557	-0.27905	-0.48488	-0.85806	-0.59866	-0.60598	-0.54479	-0.68321	-0.071763	-0.84871	-0.16827	-0.3671	-0.39518	-0.53197	-0.43392	-0.74215	-0.72069	-0.72237	-0.91036	-0.63618
0.52541	-0.48435	-0.75532	-0.16938	-0.68307	-0.50253	-0.53396	-0.36831	-0.87769	-0.76671	-0.65923	-0.69788	0.065768	-0.24077	-0.18791	-0.73154	-0.55773	-0.8545	-0.73509	-0.94312	-0.81397	-0.48367	-0.59249	-0.065368	-0.16948	0.036777	-0.54032	-0.11984	-0.29922	-0.46301	-0.2028	-0.31913	-0.56606	-0.89331	-0.63479	-0.62289	-0.66151	-0.72773	-0.11703	-0.88672	-0.18899	-0.2625	-0.40186	-0.57632	-0.5248	-0.74306	-0.69554	-0.78712	-0.90583	-0.65337
0.79427	-0.43751	-0.74847	0.018054	-0.6196	-0.50263	-0.42955	-0.29311	-0.85508	-0.67019	-0.58573	-0.63651	0.12214	-0.1786	-0.015679	-0.74728	-0.45074	-0.83231	-0.69533	-0.94675	-0.79956	-0.39559	-0.62075	-0.056461	-0.1639	0.033779	-0.56929	-0.094013	-0.34837	-0.43376	-0.18861	-0.27438	-0.52826	-0.83376	-0.63563	-0.57631	-0.6426	-0.69836	-0.10208	-0.83448	-0.20075	-0.23429	-0.50407	-0.45438	-0.44792	-0.65191	-0.62417	-0.6479	-0.86931	-0.66931
0.62617	-0.43777	-0.76947	-0.14585	-0.63057	-0.50295	-0.56992	-0.40997	-0.86867	-0.7605	-0.65648	-0.71105	0.045179	-0.19252	-0.34427	-0.77264	-0.58142	-0.83598	-0.73521	-0.96246	-0.84338	-0.35854	-0.63591	-0.12338	-0.22444	0.020669	-0.6123	-0.14115	-0.35037	-0.51965	-0.23478	-0.30654	-0.57037	-0.8851	-0.66928	-0.67194	-0.49152	-0.70544	-0.20096	-0.8663	-0.14036	-0.37582	-0.56679	-0.50815	-0.51845	-0.71978	-0.69307	-0.67251	-0.91987	-0.65371
0.20096	-0.5261	-0.74422	-0.054488	-0.64375	-0.50322	-0.45995	-0.40105	-0.86044	-0.62931	-0.52411	-0.6386	-0.17162	-0.32164	-0.30747	-0.70747	-0.48787	-0.80483	-0.64226	-0.96396	-0.80877	-0.2261	-0.63565	-0.30759	-0.15485	0.18936	-0.46916	-0.20337	-0.34225	-0.48249	0.025388	-0.07276	-0.51574	-0.81232	-0.6261	-0.58945	-0.60691	-0.69023	0.041065	-0.72541	0.16637	-0.28457	-0.45642	-0.44036	-0.10458	-0.73045	-0.82807	-0.52389	-0.89577	-0.7308
0.74893	-0.49002	-0.74584	-0.02117	-0.62799	-0.50385	-0.46039	-0.29902	-0.86503	-0.70247	-0.61362	-0.64294	0.086186	-0.21279	-0.042942	-0.73706	-0.58498	-0.83672	-0.71873	-0.94613	-0.80271	-0.48512	-0.60461	-0.022428	-0.18845	0.040695	-0.62737	-0.14551	-0.29119	-0.43954	-0.20435	-0.31622	-0.53365	-0.85179	-0.64179	-0.60287	-0.70345	-0.7205	-0.13421	-0.8663	-0.23359	-0.32549	-0.48865	-0.47132	-0.46671	-0.69125	-0.64391	-0.73629	-0.88071	-0.67032
0.68986	-0.48607	-0.74128	-0.10628	-0.62073	-0.50407	-0.49329	-0.338	-0.85843	-0.71816	-0.57061	-0.69864	0.21589	-0.22746	-0.16824	-0.71437	-0.53267	-0.83974	-0.69855	-0.94826	-0.79081	-0.51187	-0.48673	-0.039747	-0.17447	0.049687	-0.62744	-0.10716	-0.29332	-0.40808	-0.209	-0.34956	-0.47032	-0.87749	-0.66031	-0.67456	-0.60945	-0.70012	-0.082903	-0.85538	-0.18127	-0.15385	-0.39902	-0.52317	-0.50937	-0.75135	-0.71286	-0.78955	-0.92454	-0.65903
0.20163	-0.56605	-0.75413	-0.12478	-0.54605	-0.50442	-0.49971	-0.35246	-0.83947	-0.6309	-0.60155	-0.68939	-0.039792	-0.14359	-0.34049	-0.80233	-0.70665	-0.86261	-0.67808	-0.92389	-0.73426	-0.28339	-0.64745	-0.16124	-0.093391	0.17029	-0.57128	-0.34657	-0.2875	-0.58813	-0.21095	-0.11841	-0.33668	-0.76368	-0.65057	-0.68229	-0.69488	-0.70211	0.077547	-0.71718	-0.20891	-0.34777	-0.52948	-0.44638	-0.29113	-0.63159	-0.6224	-0.60281	-0.89307	-0.5867
0.38877	-0.62763	-0.76362	-0.14974	-0.65081	-0.50562	-0.78179	-0.35399	-0.79355	-0.52974	-0.57577	-0.67591	-0.073719	-0.34994	-0.21597	-0.80985	-0.3897	-0.8163	-0.44312	-0.97269	-0.91075	-0.32614	-0.60722	-0.0076337	-0.05029	-0.17819	-0.47044	0.013813	-0.26512	-0.45319	-0.087844	-0.35586	-0.5848	-0.63001	-0.54974	-0.55076	-0.59512	-0.71673	-0.26769	-0.64116	-0.23701	-0.41945	-0.31295	-0.55266	-0.049355	-0.86753	-0.86611	-0.66662	-0.95104	-0.68224
0.55076	-0.48878	-0.73573	-0.12059	-0.69341	-0.50567	-0.53147	-0.37429	-0.88039	-0.76149	-0.6575	-0.68002	0.086379	-0.29157	-0.10743	-0.74687	-0.5547	-0.85926	-0.70384	-0.94201	-0.80696	-0.53139	-0.5783	-0.10451	-0.20466	-0.012765	-0.57128	-0.2019	-0.30773	-0.48665	-0.19677	-0.29476	-0.59125	-0.92019	-0.6324	-0.63145	-0.63195	-0.72154	-0.12713	-0.85971	-0.15788	-0.38638	-0.35431	-0.52853	-0.53918	-0.76909	-0.77354	-0.80443	-0.90125	-0.68497
0.5214	-0.44665	-0.75481	-0.12878	-0.66539	-0.50574	-0.49188	-0.25771	-0.86136	-0.68855	-0.64469	-0.70083	0.035856	-0.26311	-0.23537	-0.72287	-0.53321	-0.82229	-0.70878	-0.94738	-0.83476	-0.40248	-0.5784	-0.082078	-0.14934	0.030828	-0.49613	-0.092259	-0.27109	-0.45999	-0.20946	-0.38334	-0.58604	-0.88074	-0.60126	-0.61378	-0.56063	-0.69114	-0.13945	-0.86678	-0.21724	-0.26899	-0.43362	-0.53894	-0.51998	-0.68626	-0.65804	-0.71781	-0.91081	-0.65382
0.76136	-0.42452	-0.75888	0.020815	-0.62646	-0.50601	-0.43668	-0.3169	-0.86574	-0.68516	-0.60305	-0.64917	0.10601	-0.18118	0.027501	-0.75935	-0.49097	-0.83608	-0.70068	-0.94891	-0.80252	-0.4128	-0.62074	-0.040648	-0.19093	0.015089	-0.6193	-0.061757	-0.33752	-0.45949	-0.17961	-0.28642	-0.52027	-0.85162	-0.6418	-0.58746	-0.70488	-0.719	-0.11229	-0.84959	-0.17313	-0.30225	-0.49642	-0.48245	-0.46643	-0.67726	-0.65478	-0.69424	-0.88256	-0.67423
0.27488	-0.50612	-0.7576	-0.11748	-0.6763	-0.50625	-0.46753	-0.39214	-0.83934	-0.71125	-0.62452	-0.7168	-0.1018	-0.28679	-0.2012	-0.74662	-0.58791	-0.84931	-0.69343	-0.94468	-0.80904	-0.37147	-0.72575	-0.19311	-0.15269	0.086504	-0.18513	-0.28336	-0.30661	-0.4844	-0.12809	-0.22238	-0.56159	-0.84113	-0.62656	-0.59896	-0.44523	-0.64643	-0.074502	-0.82043	-0.087423	-0.32067	-0.58343	-0.48294	-0.36499	-0.66539	-0.58544	-0.635	-0.89556	-0.64379
0.62914	-0.44254	-0.77082	-0.157	-0.63766	-0.50662	-0.5848	-0.41796	-0.85989	-0.77086	-0.67973	-0.72298	0.073379	-0.17254	-0.34131	-0.77598	-0.52299	-0.84849	-0.72421	-0.94786	-0.84061	-0.35702	-0.60423	-0.11903	-0.22093	0.034573	-0.5989	-0.12077	-0.3784	-0.49329	-0.22587	-0.35384	-0.52724	-0.88418	-0.66352	-0.63508	-0.49322	-0.70323	-0.16024	-0.87561	-0.11718	-0.40593	-0.43827	-0.54607	-0.55164	-0.72702	-0.7023	-0.68087	-0.91933	-0.64579
0.75698	-0.45631	-0.76513	0.005006	-0.6352	-0.50712	-0.42775	-0.31708	-0.86622	-0.6837	-0.61412	-0.66038	0.12325	-0.19341	0.044195	-0.75609	-0.53489	-0.83768	-0.71415	-0.94598	-0.81397	-0.44913	-0.61983	-0.017033	-0.18303	0.032439	-0.62881	-0.050866	-0.29801	-0.46191	-0.18233	-0.30882	-0.50592	-0.85381	-0.65362	-0.60911	-0.72185	-0.72771	-0.13388	-0.85878	-0.17647	-0.28643	-0.50824	-0.52005	-0.50163	-0.68171	-0.66367	-0.73484	-0.88542	-0.67095
0.1242	-0.64469	-0.79022	-0.22449	-0.71098	-0.50721	-0.783	-0.59732	-0.85929	-0.25074	-0.41551	-0.76082	-0.27217	-0.96109	-0.38012	0.66879	-0.58322	-0.77772	-0.27467	-0.96819	-0.93608	-0.49084	-0.76837	-0.41178	-0.44454	-0.15357	-0.5866	-0.27995	-0.4062	0.50504	-0.20137	-0.48691	-0.33307	-0.84762	-0.65411	-0.72291	-0.56818	-0.69641	0.37172	-0.68704	-0.57567	-0.16813	-0.7491	-0.36363	-0.31828	-0.81095	-0.74951	-0.75922	-0.92363	-0.68592
0.38764	-0.5908	-0.78132	-0.082231	-0.64518	-0.50765	-0.51891	-0.37578	-0.85878	-0.70483	-0.65008	-0.72076	0.018658	-0.21949	-0.2488	-0.77529	-0.57898	-0.86564	-0.68325	-0.94321	-0.78318	-0.25884	-0.57623	-0.20336	-0.19238	0.15326	-0.42085	-0.1456	-0.25838	-0.43101	-0.12478	-0.2296	-0.52259	-0.82647	-0.63785	-0.62322	-0.66771	-0.71841	-0.034086	-0.84791	-0.20202	-0.3103	-0.46011	-0.5863	-0.37993	-0.70816	-0.67167	-0.62915	-0.90745	-0.69201
0.53458	-0.50162	-0.73047	-0.1793	-0.69266	-0.50768	-0.47757	-0.35234	-0.8756	-0.73402	-0.68082	-0.72434	0.084364	-0.28869	-0.099227	-0.73223	-0.54572	-0.84645	-0.68683	-0.94448	-0.81667	-0.54032	-0.57408	-0.00046611	-0.22844	0.024639	-0.55986	-0.25817	-0.29515	-0.47919	-0.22073	-0.27033	-0.62468	-0.8757	-0.64532	-0.66044	-0.62588	-0.72693	-0.13824	-0.8567	-0.25678	-0.3764	-0.39207	-0.48772	-0.47391	-0.75625	-0.71911	-0.80394	-0.85401	-0.66367
0.72511	-0.46966	-0.7469	-0.011913	-0.60983	-0.50822	-0.43243	-0.37321	-0.86528	-0.72398	-0.6063	-0.7046	0.11513	-0.22226	-0.18113	-0.72161	-0.48195	-0.84078	-0.68818	-0.93878	-0.80096	-0.46107	-0.55441	-0.039279	-0.12722	0.075765	-0.60869	-0.16186	-0.22518	-0.44714	-0.18109	-0.33476	-0.50602	-0.85462	-0.64536	-0.63368	-0.69452	-0.72034	-0.099317	-0.81089	-0.18112	-0.26874	-0.51955	-0.51502	-0.46916	-0.72685	-0.61754	-0.79798	-0.90225	-0.67826
0.087009	-0.64084	-0.7716	-0.17059	-0.67086	-0.50874	-0.43654	-0.41769	-0.87976	-0.72855	-0.60346	-0.7261	-0.098789	-0.31642	-0.38965	-0.79935	-0.80208	-0.88111	-0.76142	-0.9436	-0.7056	-0.44896	-0.66029	-0.3062	-0.17052	0.091955	-0.42768	-0.33729	-0.28374	-0.50775	-0.24608	-0.15389	-0.43916	-0.82028	-0.66242	-0.63305	-0.6622	-0.72029	0.056383	-0.84528	-0.22236	-0.31789	-0.47424	-0.68946	-0.45792	-0.76715	-0.74248	-0.68243	-0.92058	-0.66245
0.7557	-0.43519	-0.75754	-0.024738	-0.63095	-0.50883	-0.43105	-0.33336	-0.8767	-0.71133	-0.63868	-0.63521	0.094393	-0.19699	0.066346	-0.76281	-0.50304	-0.83815	-0.68705	-0.94934	-0.79713	-0.43231	-0.59193	-0.004388	-0.20256	0.021585	-0.64269	-0.12098	-0.30551	-0.48484	-0.15046	-0.29918	-0.55435	-0.87186	-0.66253	-0.62639	-0.7074	-0.72721	-0.12618	-0.86327	-0.1756	-0.26901	-0.48862	-0.46271	-0.50463	-0.69151	-0.66569	-0.70767	-0.88	-0.68263
0.21137	-0.55687	-0.77855	-0.14561	-0.56528	-0.50932	-0.56264	-0.44347	-0.80277	-0.6232	-0.55379	-0.65203	-0.1464	-0.23112	-0.34716	-0.79445	-0.64119	-0.79108	-0.58632	-0.95011	-0.77698	-0.26401	-0.66669	-0.28332	-0.2683	0.14653	-0.54127	-0.21782	-0.39431	-0.59028	-0.2458	-0.1544	-0.36166	-0.79219	-0.58261	-0.51191	-0.51539	-0.64598	0.014967	-0.74038	-0.069127	-0.37322	-0.59352	-0.44902	-0.32633	-0.68747	-0.65614	-0.53907	-0.91135	-0.61712
0.093748	-0.62937	-0.78013	-0.17912	-0.65965	-0.50946	-0.46934	-0.41368	-0.86016	-0.69808	-0.5731	-0.7217	-0.10283	-0.36606	-0.40816	-0.79254	-0.70995	-0.86976	-0.70425	-0.95408	-0.71087	-0.42746	-0.65529	-0.2927	-0.10956	0.088065	-0.45611	-0.26511	-0.2742	-0.52233	-0.143	-0.13248	-0.47077	-0.83646	-0.62758	-0.60167	-0.60977	-0.70835	0.05971	-0.82747	-0.28231	-0.35193	-0.50726	-0.5857	-0.44052	-0.73018	-0.71261	-0.67742	-0.91194	-0.65664
0.66001	-0.43147	-0.75828	-0.13341	-0.61137	-0.51137	-0.54232	-0.34936	-0.88115	-0.70278	-0.63439	-0.68095	0.21468	-0.21701	-0.24531	-0.74395	-0.5983	-0.85073	-0.6812	-0.94695	-0.79818	-0.44319	-0.40528	-0.1258	-0.21441	0.013603	-0.62992	-0.067352	-0.33898	-0.34972	-0.19123	-0.32548	-0.43422	-0.89047	-0.62756	-0.63097	-0.5631	-0.68285	-0.11093	-0.88103	-0.14511	-0.13071	-0.41011	-0.58213	-0.55451	-0.74669	-0.73789	-0.74766	-0.93	-0.66421
0.53408	-0.50093	-0.73165	-0.18381	-0.69453	-0.5117	-0.49172	-0.35736	-0.87767	-0.74393	-0.68674	-0.71144	0.076679	-0.29205	-0.086666	-0.73203	-0.56509	-0.84973	-0.69048	-0.94618	-0.82254	-0.56978	-0.57744	0.0039624	-0.23896	0.014431	-0.56081	-0.26061	-0.29357	-0.47998	-0.22789	-0.27549	-0.62948	-0.88929	-0.64926	-0.65641	-0.62688	-0.72666	-0.14729	-0.86903	-0.26444	-0.36868	-0.39304	-0.50341	-0.50528	-0.76298	-0.73537	-0.82602	-0.86077	-0.66977
0.29519	-0.51897	-0.73102	-0.25088	-0.66075	-0.51226	-0.59053	-0.3419	-0.85191	-0.73002	-0.6458	-0.63001	0.019371	-0.32946	-0.3008	-0.7529	-0.5919	-0.85737	-0.71786	-0.95822	-0.80282	-0.458	-0.60317	-0.23255	-0.18611	0.073285	-0.5524	-0.12263	-0.26974	-0.50333	-0.17537	-0.29824	-0.5268	-0.87811	-0.62166	-0.60626	-0.5375	-0.69191	-0.10159	-0.86284	-0.19614	-0.40856	-0.41851	-0.58691	-0.44705	-0.75419	-0.74194	-0.74044	-0.91975	-0.64836
0.6437	-0.47572	-0.77533	-0.14334	-0.65233	-0.51303	-0.59968	-0.42497	-0.86046	-0.76016	-0.61619	-0.7095	0.12969	-0.18253	-0.30791	-0.76907	-0.53532	-0.83919	-0.70755	-0.96003	-0.83991	-0.42577	-0.6436	-0.16675	-0.22586	0.0044543	-0.61469	-0.13478	-0.35853	-0.51413	-0.20388	-0.36465	-0.54946	-0.89712	-0.67888	-0.66201	-0.4771	-0.69023	-0.14803	-0.85919	-0.13056	-0.25626	-0.44057	-0.51941	-0.53632	-0.72948	-0.72069	-0.66416	-0.92236	-0.65343
0.84988	-0.38713	-0.75937	0.090852	-0.67556	-0.51352	-0.41637	-0.30392	-0.86101	-0.62041	-0.60917	-0.6078	0.17305	-0.14336	-0.027637	-0.75636	-0.46403	-0.81863	-0.70554	-0.94383	-0.76502	-0.27028	-0.5797	0.071758	-0.10016	0.061103	-0.48904	-0.078718	-0.3086	-0.45003	-0.10246	-0.32172	-0.46634	-0.83126	-0.59427	-0.58105	-0.52088	-0.67309	-0.099559	-0.82497	-0.18507	-0.12199	-0.40333	-0.41593	-0.46512	-0.60435	-0.56097	-0.62642	-0.90369	-0.65898
0.51645	-0.4741	-0.72256	-0.16155	-0.67612	-0.51415	-0.41742	-0.27867	-0.8782	-0.72424	-0.72145	-0.63984	0.065777	-0.36485	-0.14339	-0.71772	-0.53246	-0.83796	-0.75474	-0.95148	-0.76673	-0.69819	-0.57112	-0.25762	0.11534	0.1295	-0.47364	-0.43971	0.37818	-0.48338	0.066688	-0.505	-0.77571	-0.89331	-0.61645	-0.66002	-0.71745	-0.76208	-0.12396	-0.86185	-0.65834	-0.58519	-0.35457	-0.63246	-0.61358	-0.81044	-0.87085	-0.80011	-0.94451	-0.62893
0.75365	-0.44017	-0.76475	-0.13413	-0.64178	-0.51467	-0.47424	-0.33258	-0.88279	-0.73451	-0.63324	-0.58802	0.049115	-0.22217	-0.055478	-0.77136	-0.70163	-0.83136	-0.68838	-0.95719	-0.78135	-0.47632	-0.6149	-0.078473	-0.16558	-0.036772	-0.69367	-0.22102	-0.26843	-0.56508	-0.20992	-0.37933	-0.73694	-0.8815	-0.69473	-0.70089	-0.75516	-0.74267	-0.16104	-0.85674	-0.25616	-0.32987	-0.46549	-0.19976	-0.51297	-0.70026	-0.64498	-0.73035	-0.87818	-0.67592
0.4404	-0.37097	-0.73816	-0.095312	-0.68116	-0.51482	-0.4562	-0.28243	-0.86075	-0.71185	-0.62241	-0.49668	0.088355	-0.24635	-0.17333	-0.74515	-0.55249	-0.82497	-0.71259	-0.95512	-0.7753	-0.35512	-0.61063	-0.16053	-0.16237	0.027493	-0.47339	-0.11416	-0.31248	-0.43851	-0.12136	-0.35739	-0.51465	-0.88156	-0.49059	-0.54913	-0.52833	-0.69969	-0.07775	-0.86291	-0.22217	-0.36767	-0.42807	-0.56347	-0.49256	-0.67358	-0.67058	-0.69701	-0.91908	-0.63287
0.84263	-0.37528	-0.75902	0.071229	-0.67161	-0.51497	-0.42018	-0.29696	-0.86329	-0.61547	-0.61411	-0.60179	0.16439	-0.14161	-0.018165	-0.75625	-0.47505	-0.81282	-0.70074	-0.94476	-0.7661	-0.28095	-0.58648	0.073797	-0.1088	0.062945	-0.51564	-0.078174	-0.30695	-0.4569	-0.098217	-0.31814	-0.47771	-0.82824	-0.60383	-0.57969	-0.52951	-0.67374	-0.11523	-0.81539	-0.19308	-0.12785	-0.41149	-0.39991	-0.46926	-0.60066	-0.56677	-0.62406	-0.89603	-0.65286
0.68882	-0.41676	-0.73246	-0.093239	-0.61248	-0.51591	-0.48492	-0.33151	-0.8637	-0.70444	-0.53485	-0.70705	0.21934	-0.22598	-0.17573	-0.70126	-0.5155	-0.83277	-0.69412	-0.9423	-0.79264	-0.52239	-0.45901	-0.054446	-0.18152	0.034875	-0.64774	-0.12449	-0.29918	-0.36353	-0.20231	-0.35509	-0.47223	-0.88092	-0.64398	-0.65333	-0.61728	-0.70569	-0.082853	-0.859	-0.18155	-0.12982	-0.39429	-0.53797	-0.52513	-0.74895	-0.70644	-0.79676	-0.92204	-0.66139
0.47221	-0.43176	-0.75053	-0.16022	-0.61467	-0.51601	-0.45378	-0.35316	-0.84901	-0.63848	-0.51164	-0.61312	0.15252	-0.17219	-0.20345	-0.76424	-0.60992	-0.83981	-0.7207	-0.95033	-0.78788	-0.36655	-0.58457	-0.15637	-0.087197	0.058093	-0.61952	-0.0079924	-0.26048	-0.45415	-0.19051	-0.32456	-0.54414	-0.86885	-0.56982	-0.5476	-0.27585	-0.56432	-0.091522	-0.82837	-0.098381	-0.24326	-0.4302	-0.56357	-0.50926	-0.65791	-0.64683	-0.65573	-0.8994	-0.66657
0.53042	-0.46792	-0.73537	-0.11972	-0.66259	-0.51648	-0.44263	-0.31647	-0.85113	-0.70768	-0.67629	-0.70586	0.067601	-0.28153	-0.1804	-0.7346	-0.55506	-0.85102	-0.67133	-0.94261	-0.80339	-0.51408	-0.55757	-0.063702	-0.28925	0.070683	-0.58311	-0.21789	-0.3118	-0.45545	-0.23856	-0.25745	-0.59421	-0.85754	-0.68442	-0.76827	-0.56821	-0.69244	-0.091076	-0.85976	-0.24311	-0.4055	-0.39845	-0.49757	-0.43468	-0.73521	-0.67953	-0.77035	-0.87757	-0.66692
0.73171	-0.46023	-0.74036	-0.023073	-0.62221	-0.51751	-0.47311	-0.3597	-0.86599	-0.72881	-0.64316	-0.71569	0.14619	-0.22407	-0.16571	-0.71116	-0.45243	-0.83772	-0.70408	-0.94233	-0.80319	-0.48783	-0.56813	-0.014146	-0.14781	0.056889	-0.65573	-0.18279	-0.21542	-0.45946	-0.19878	-0.34486	-0.54821	-0.87292	-0.65606	-0.64746	-0.71192	-0.73092	-0.11062	-0.832	-0.21347	-0.36432	-0.53012	-0.51618	-0.45849	-0.74311	-0.66793	-0.79157	-0.90899	-0.6664
0.53546	-0.50903	-0.73936	-0.18015	-0.6914	-0.51835	-0.50739	-0.35526	-0.87568	-0.74567	-0.68171	-0.71854	0.086811	-0.29143	-0.097621	-0.74349	-0.5665	-0.85458	-0.70374	-0.94598	-0.81799	-0.56836	-0.57232	-0.02675	-0.23842	0.022911	-0.58363	-0.241	-0.3033	-0.49884	-0.22113	-0.3015	-0.61123	-0.88644	-0.65418	-0.66722	-0.63525	-0.72924	-0.15206	-0.86311	-0.26508	-0.3919	-0.38155	-0.5223	-0.49255	-0.7734	-0.75102	-0.82237	-0.889	-0.67667
0.20229	-0.56879	-0.73564	-0.057477	-0.62986	-0.5184	-0.43007	-0.41057	-0.8567	-0.61514	-0.57911	-0.59105	-0.10039	-0.29383	-0.29898	-0.69968	-0.4469	-0.79702	-0.63366	-0.95138	-0.78279	-0.26852	-0.68856	-0.24213	-0.10625	0.14746	-0.53838	-0.18015	-0.32003	-0.48554	-0.0075279	-0.093151	-0.4698	-0.78883	-0.61735	-0.59449	-0.56999	-0.68149	-0.062356	-0.71342	0.12108	-0.29881	-0.55315	-0.44606	-0.15005	-0.7275	-0.81861	-0.52933	-0.89074	-0.6999
0.68407	-0.46401	-0.75575	-0.091498	-0.63115	-0.5188	-0.52542	-0.3696	-0.86187	-0.72409	-0.54538	-0.71925	0.25121	-0.23949	-0.1449	-0.72553	-0.5458	-0.84647	-0.68763	-0.94967	-0.80899	-0.51504	-0.51457	-0.087227	-0.18405	0.0099359	-0.62347	-0.077689	-0.32322	-0.41055	-0.21392	-0.3746	-0.44163	-0.89437	-0.67214	-0.67251	-0.57326	-0.68626	-0.086499	-0.86827	-0.14586	-0.11928	-0.42332	-0.53698	-0.53965	-0.75005	-0.72456	-0.79145	-0.92301	-0.67241
0.49917	-0.24894	-0.67994	-0.16616	-0.56878	-0.51889	-0.44645	-0.17973	-0.86978	-0.65307	-0.52654	-0.65471	0.10566	-0.27455	-0.36482	-0.63033	-0.5132	-0.82839	-0.67334	-0.938	-0.75491	-0.40431	-0.21821	-0.065658	-0.24053	0.038267	-0.67395	-0.25643	-0.3522	-0.203	-0.28092	-0.35005	-0.45588	-0.8985	-0.58158	-0.56895	-0.62754	-0.72531	0.026602	-0.86661	-0.38916	-0.35074	-0.19623	-0.57681	-0.57222	-0.71585	-0.69471	-0.72334	-0.91239	-0.64418
0.68224	-0.46796	-0.75202	-0.097776	-0.63167	-0.51933	-0.50972	-0.35975	-0.86313	-0.72013	-0.54437	-0.7132	0.25511	-0.24581	-0.1542	-0.71777	-0.55073	-0.84362	-0.68501	-0.94989	-0.80608	-0.53259	-0.50052	-0.098444	-0.16457	0.018293	-0.63831	-0.099578	-0.29361	-0.3971	-0.18955	-0.37953	-0.45683	-0.89707	-0.67291	-0.67827	-0.5874	-0.69058	-0.085904	-0.86768	-0.18537	-0.103	-0.41547	-0.53673	-0.55198	-0.75862	-0.73525	-0.797	-0.92306	-0.67588
0.68313	-0.46443	-0.75305	-0.093412	-0.63096	-0.51935	-0.51545	-0.36367	-0.86299	-0.72107	-0.54152	-0.71611	0.25283	-0.24383	-0.14944	-0.72006	-0.54722	-0.84466	-0.68503	-0.94963	-0.80715	-0.52616	-0.50595	-0.09498	-0.17213	0.015295	-0.63163	-0.089634	-0.30555	-0.40107	-0.20002	-0.37824	-0.4481	-0.89556	-0.67212	-0.67413	-0.58139	-0.68853	-0.083325	-0.86784	-0.16934	-0.10675	-0.41925	-0.53607	-0.54597	-0.75475	-0.73064	-0.79503	-0.92279	-0.67464
0.20408	-0.63262	-0.68819	-0.16895	-0.47468	-0.51962	-0.44268	-0.49809	-0.89586	-0.84036	-0.5799	-0.81912	0.11716	-0.19741	-0.43851	-0.71983	-0.78581	-0.70261	-0.70495	-0.94466	-0.69317	-0.3549	-0.76209	-0.22251	-0.26009	0.14715	-0.6513	-0.31792	-0.26541	-0.49986	-0.29251	-0.17212	-0.69315	-0.91062	-0.55532	-0.46147	-0.67769	-0.75133	-0.046067	-0.82114	-0.34668	-0.46169	-0.44072	-0.50874	-0.41886	-0.75103	-0.62266	-0.60384	-0.84132	-0.77881
0.68125	-0.48036	-0.75504	-0.099395	-0.63422	-0.51985	-0.51292	-0.36428	-0.86256	-0.72184	-0.55535	-0.71403	0.25766	-0.24165	-0.15434	-0.72346	-0.55277	-0.84485	-0.68885	-0.95063	-0.80767	-0.5263	-0.50357	-0.097618	-0.16585	0.013209	-0.63832	-0.098299	-0.29505	-0.40109	-0.18689	-0.37658	-0.45773	-0.89974	-0.67253	-0.68088	-0.58262	-0.68785	-0.094394	-0.87098	-0.17826	-0.1185	-0.4142	-0.53972	-0.55704	-0.75932	-0.73688	-0.79327	-0.9224	-0.67662
0.62474	-0.44031	-0.76822	-0.15979	-0.64259	-0.51987	-0.58487	-0.41077	-0.86277	-0.7587	-0.69121	-0.7095	0.03738	-0.1828	-0.34219	-0.76541	-0.57273	-0.83985	-0.73151	-0.96239	-0.83946	-0.39115	-0.62847	-0.1261	-0.22019	0.021794	-0.6189	-0.15837	-0.36168	-0.51078	-0.22792	-0.31467	-0.5602	-0.88928	-0.66918	-0.65784	-0.49413	-0.70482	-0.17957	-0.86127	-0.15918	-0.37624	-0.59725	-0.52629	-0.5169	-0.72822	-0.70042	-0.6864	-0.92148	-0.65594
0.63178	-0.45157	-0.77727	-0.13387	-0.65355	-0.51991	-0.58777	-0.42953	-0.86135	-0.76834	-0.6646	-0.70036	0.09042	-0.19427	-0.3151	-0.78391	-0.53166	-0.84147	-0.71311	-0.95178	-0.84364	-0.29641	-0.64234	-0.16137	-0.21655	0.017375	-0.5974	-0.14934	-0.37163	-0.51257	-0.20988	-0.35369	-0.54904	-0.87927	-0.66728	-0.64886	-0.46697	-0.68837	-0.13738	-0.86042	-0.14221	-0.3222	-0.45083	-0.5328	-0.51002	-0.72128	-0.70079	-0.65803	-0.91977	-0.65637
0.76308	-0.42602	-0.76352	-0.024192	-0.64462	-0.52021	-0.46108	-0.32193	-0.87168	-0.70883	-0.6244	-0.62839	0.091826	-0.1903	0.061986	-0.76166	-0.49984	-0.84325	-0.71157	-0.95171	-0.80839	-0.44503	-0.61724	-0.031072	-0.20218	-0.011963	-0.62431	-0.06578	-0.32257	-0.46923	-0.18774	-0.32439	-0.5539	-0.87595	-0.66097	-0.63187	-0.70509	-0.72638	-0.14685	-0.86913	-0.18036	-0.27528	-0.47951	-0.50032	-0.52954	-0.69513	-0.68852	-0.73097	-0.89928	-0.68305
0.68515	-0.46881	-0.75959	-0.096108	-0.63283	-0.52032	-0.53696	-0.37384	-0.85961	-0.72685	-0.55521	-0.71709	0.25097	-0.23589	-0.14681	-0.73176	-0.54867	-0.84743	-0.68962	-0.95	-0.81044	-0.50632	-0.52392	-0.079613	-0.1959	0.0072849	-0.6168	-0.069665	-0.34002	-0.42539	-0.22773	-0.36973	-0.44436	-0.89211	-0.6747	-0.67568	-0.56705	-0.68591	-0.095286	-0.86576	-0.12793	-0.12488	-0.42935	-0.53721	-0.53113	-0.74654	-0.7203	-0.78872	-0.92465	-0.66946
0.53355	-0.50345	-0.73803	-0.18427	-0.6954	-0.52042	-0.51434	-0.36323	-0.88186	-0.75658	-0.69296	-0.6956	0.069586	-0.29883	-0.064919	-0.73729	-0.59803	-0.85623	-0.6992	-0.94849	-0.82839	-0.60188	-0.578	-0.0040097	-0.252	0.010481	-0.57596	-0.25553	-0.29534	-0.49261	-0.23063	-0.29352	-0.62071	-0.90669	-0.65509	-0.63843	-0.62925	-0.72556	-0.16036	-0.88159	-0.2732	-0.36274	-0.39593	-0.53405	-0.53935	-0.77323	-0.76103	-0.85179	-0.88081	-0.68174
0.52239	-0.47082	-0.73707	-0.17552	-0.66112	-0.52055	-0.52446	-0.29852	-0.86513	-0.75325	-0.65796	-0.70742	0.042255	-0.24083	-0.22478	-0.71908	-0.55557	-0.8312	-0.73884	-0.95243	-0.81473	-0.4598	-0.58124	-0.057847	-0.13288	0.024086	-0.48277	-0.10282	-0.26313	-0.45735	-0.221	-0.36145	-0.59569	-0.88671	-0.60959	-0.61361	-0.60432	-0.71351	-0.13972	-0.87736	-0.26049	-0.31778	-0.37733	-0.57186	-0.52153	-0.72529	-0.67078	-0.7422	-0.91289	-0.64714
0.28863	-0.52701	-0.73165	-0.2437	-0.65856	-0.52081	-0.58093	-0.34184	-0.86028	-0.73357	-0.65118	-0.63079	0.016718	-0.30834	-0.18994	-0.73424	-0.60511	-0.86728	-0.69507	-0.95638	-0.79926	-0.42528	-0.63293	-0.20631	-0.17504	0.11793	-0.55577	-0.15437	-0.17937	-0.48806	-0.14365	-0.32709	-0.52013	-0.87626	-0.6377	-0.59919	-0.61987	-0.71385	-0.089066	-0.8658	-0.14501	-0.35721	-0.43683	-0.52797	-0.4655	-0.74532	-0.73604	-0.74774	-0.92669	-0.63651
0.54714	-0.48898	-0.71633	-0.08463	-0.68901	-0.52108	-0.45792	-0.37176	-0.87325	-0.69979	-0.66884	-0.73391	0.11395	-0.28194	-0.12554	-0.73638	-0.52859	-0.83789	-0.66576	-0.94258	-0.77596	-0.48167	-0.58426	-0.065611	-0.16832	0.033726	-0.5598	-0.21855	-0.28643	-0.46565	-0.15444	-0.24523	-0.56009	-0.86209	-0.631	-0.61367	-0.6351	-0.71846	-0.096629	-0.81828	-0.16596	-0.43459	-0.40058	-0.4553	-0.42706	-0.72647	-0.68766	-0.74207	-0.79494	-0.65116
0.21391	-0.62082	-0.79017	-0.12707	-0.6476	-0.52122	-0.49095	-0.43348	-0.8461	-0.66011	-0.58292	-0.70473	-0.068693	-0.30858	-0.32811	-0.793	-0.60751	-0.84083	-0.60271	-0.92244	-0.79113	-0.37739	-0.67358	-0.29273	-0.10503	0.15661	-0.52837	-0.22392	-0.31656	-0.56091	-0.067113	-0.20398	-0.43135	-0.8049	-0.65495	-0.62726	-0.58647	-0.67935	0.021123	-0.77312	-0.074138	-0.32504	-0.59888	-0.4713	-0.36064	-0.74972	-0.73107	-0.68924	-0.89145	-0.64266
0.51273	-0.46039	-0.73942	-0.14512	-0.65237	-0.52256	-0.48842	-0.30034	-0.86191	-0.70413	-0.64636	-0.68683	0.022165	-0.24893	-0.23883	-0.72053	-0.57113	-0.82825	-0.72572	-0.94536	-0.81348	-0.44826	-0.58043	-0.12196	-0.1609	0.065109	-0.48334	-0.15792	-0.21679	-0.45258	-0.23747	-0.37065	-0.59778	-0.88112	-0.61287	-0.6326	-0.57163	-0.70216	-0.12689	-0.87189	-0.2451	-0.28644	-0.42457	-0.56233	-0.54483	-0.72388	-0.71487	-0.71864	-0.92608	-0.64882
0.55164	-0.50634	-0.73548	-0.13277	-0.6901	-0.52258	-0.54148	-0.35781	-0.87859	-0.76907	-0.66513	-0.6777	0.10753	-0.28126	-0.11565	-0.74742	-0.54876	-0.86431	-0.71689	-0.9459	-0.79876	-0.52924	-0.56101	-0.098864	-0.20445	0.0005041	-0.57959	-0.1963	-0.30668	-0.48583	-0.20389	-0.33534	-0.57671	-0.91544	-0.63241	-0.63927	-0.63724	-0.7224	-0.13431	-0.86037	-0.17296	-0.37979	-0.36002	-0.54299	-0.53874	-0.77064	-0.78811	-0.81154	-0.92048	-0.68694
0.51217	-0.45777	-0.73839	-0.14521	-0.65058	-0.52268	-0.48641	-0.2961	-0.86151	-0.70257	-0.6449	-0.68875	0.022301	-0.24827	-0.24449	-0.71981	-0.56937	-0.82715	-0.7242	-0.94463	-0.81542	-0.44311	-0.57797	-0.11815	-0.16559	0.067644	-0.48426	-0.14902	-0.23549	-0.45233	-0.23879	-0.367	-0.59138	-0.87958	-0.61308	-0.63091	-0.56509	-0.69889	-0.12558	-0.87131	-0.23692	-0.28659	-0.42907	-0.55684	-0.54232	-0.72041	-0.70891	-0.71373	-0.92324	-0.64804
0.5116	-0.45314	-0.7374	-0.14183	-0.64874	-0.52294	-0.48794	-0.29258	-0.86061	-0.70116	-0.64298	-0.68934	0.024389	-0.24479	-0.25159	-0.71873	-0.56691	-0.82596	-0.72157	-0.94385	-0.81842	-0.43184	-0.57684	-0.10994	-0.17972	0.066183	-0.48427	-0.13488	-0.2687	-0.45102	-0.24843	-0.36024	-0.57996	-0.87834	-0.61214	-0.62664	-0.55255	-0.6938	-0.1245	-0.87086	-0.21849	-0.27858	-0.43377	-0.5487	-0.53845	-0.71453	-0.69845	-0.70653	-0.92056	-0.64763
0.68036	-0.49198	-0.75976	-0.10008	-0.63827	-0.52341	-0.52203	-0.37251	-0.86118	-0.7239	-0.56797	-0.71485	0.26034	-0.23684	-0.15549	-0.73028	-0.55426	-0.84648	-0.68923	-0.95115	-0.81059	-0.5181	-0.51398	-0.099938	-0.17152	0.005905	-0.63637	-0.093252	-0.30149	-0.40935	-0.18939	-0.37245	-0.45606	-0.90196	-0.67242	-0.68197	-0.57305	-0.68369	-0.10421	-0.87426	-0.16554	-0.12989	-0.41619	-0.54172	-0.56052	-0.75818	-0.73814	-0.78778	-0.92185	-0.6769
0.51334	-0.46046	-0.74164	-0.14137	-0.65258	-0.52351	-0.49931	-0.30459	-0.86075	-0.70405	-0.64248	-0.68632	0.022039	-0.23915	-0.24058	-0.72061	-0.57325	-0.82857	-0.7241	-0.94596	-0.81587	-0.4303	-0.58436	-0.11082	-0.18256	0.052878	-0.48155	-0.14068	-0.25139	-0.44994	-0.26369	-0.36244	-0.58808	-0.88157	-0.61041	-0.62988	-0.56275	-0.69963	-0.12797	-0.87323	-0.21779	-0.25934	-0.42406	-0.55966	-0.54016	-0.71836	-0.70395	-0.7154	-0.92699	-0.6509
0.51102	-0.44856	-0.73647	-0.14162	-0.64815	-0.52366	-0.48896	-0.2902	-0.86012	-0.70219	-0.64418	-0.68794	0.029155	-0.24589	-0.2542	-0.71838	-0.56455	-0.82569	-0.72008	-0.94338	-0.81952	-0.42957	-0.57573	-0.10859	-0.18497	0.066764	-0.485	-0.13372	-0.28045	-0.45092	-0.24838	-0.35892	-0.57462	-0.87857	-0.61281	-0.62439	-0.54531	-0.69093	-0.12411	-0.87031	-0.21403	-0.28211	-0.4347	-0.54574	-0.5365	-0.7121	-0.69446	-0.70337	-0.91945	-0.64761
0.55735	-0.51836	-0.71659	-0.050324	-0.6567	-0.52381	-0.46921	-0.32461	-0.8631	-0.7548	-0.62768	-0.6817	0.11482	-0.20515	-0.20932	-0.72835	-0.49494	-0.84944	-0.6962	-0.93852	-0.71057	-0.42132	-0.52954	-0.074063	-0.16051	0.06783	-0.55614	-0.23401	-0.30894	-0.40533	-0.20517	-0.29248	-0.4577	-0.84787	-0.59371	-0.58854	-0.59834	-0.72564	-0.074398	-0.82034	-0.21249	-0.35082	-0.36399	-0.49729	-0.42514	-0.69854	-0.68679	-0.74877	-0.88314	-0.64762
0.73385	-0.42187	-0.73727	-0.021281	-0.62072	-0.52434	-0.49189	-0.34982	-0.8639	-0.73647	-0.63386	-0.66238	0.074053	-0.2088	-0.13517	-0.71747	-0.42504	-0.83833	-0.70676	-0.93875	-0.81608	-0.45341	-0.58546	-0.007864	-0.20992	0.034269	-0.63848	-0.15476	-0.27723	-0.45277	-0.26091	-0.33197	-0.53887	-0.87244	-0.65256	-0.62728	-0.65848	-0.7137	-0.1339	-0.83512	-0.16419	-0.3379	-0.52599	-0.52641	-0.46474	-0.72472	-0.65198	-0.77278	-0.90954	-0.67269
0.46814	-0.45651	-0.54298	-0.27182	-0.72532	-0.52467	-0.36365	0.021543	-0.84766	-0.74371	-0.55738	-0.54242	0.17313	-0.20385	-0.17294	-0.63336	-0.55082	-0.83697	-0.76333	-0.91714	-0.72659	-0.42143	-0.49741	-0.01927	-0.10216	0.085121	-0.53464	-0.18929	-0.288	-0.29012	-0.21629	-0.31636	-0.67205	-0.87624	-0.6027	-0.60609	-0.68779	-0.74015	-0.12941	-0.90549	-0.26467	-0.33884	-0.20257	-0.63185	-0.49857	-0.72358	-0.625	-0.65426	-0.92193	-0.68872
0.54771	-0.52329	-0.74718	-0.10658	-0.70187	-0.52511	-0.53808	-0.3715	-0.87581	-0.72927	-0.6676	-0.7243	0.1421	-0.29906	-0.075891	-0.76217	-0.55896	-0.86573	-0.69762	-0.95258	-0.79307	-0.51827	-0.57443	-0.12736	-0.16203	0.0055545	-0.59626	-0.16884	-0.307	-0.5292	-0.14661	-0.29298	-0.55287	-0.8909	-0.64421	-0.64061	-0.64391	-0.72062	-0.12832	-0.83174	-0.15921	-0.42648	-0.37172	-0.52207	-0.46748	-0.77286	-0.76774	-0.7949	-0.89745	-0.69938
0.5104	-0.44597	-0.73608	-0.14222	-0.64826	-0.52514	-0.48981	-0.28851	-0.85973	-0.70414	-0.64594	-0.68525	0.035394	-0.24817	-0.25378	-0.71861	-0.56115	-0.82605	-0.71887	-0.94304	-0.81868	-0.43065	-0.57443	-0.1106	-0.18584	0.068545	-0.48642	-0.13936	-0.2804	-0.4512	-0.24381	-0.35969	-0.57203	-0.87908	-0.61364	-0.62335	-0.54082	-0.68934	-0.12296	-0.86965	-0.21711	-0.29171	-0.4333	-0.54562	-0.53468	-0.71112	-0.69287	-0.70211	-0.9191	-0.64778
0.5019	-0.069842	-0.7245	-0.13684	-0.64314	-0.52546	-0.52412	-0.26043	-0.86703	-0.73251	-0.65534	-0.678	0.17595	-0.22768	-0.18685	-0.72007	-0.56489	-0.84075	-0.7135	-0.94048	-0.83974	-0.42472	-0.62818	-0.18479	-0.17299	0.010254	-0.56429	-0.24467	-0.30203	-0.43288	-0.22267	-0.39888	-0.53113	-0.90846	-0.62626	-0.371	-0.55725	-0.73267	-0.052955	-0.81603	-0.25859	-0.34598	-0.44623	-0.5726	-0.52811	-0.68403	-0.70744	-0.70874	-0.9108	-0.645
0.19829	-0.56551	-0.74938	-0.14413	-0.59031	-0.52546	-0.55496	-0.39116	-0.80032	-0.65602	-0.66922	-0.64741	-0.098267	-0.17877	-0.2922	-0.81547	-0.62229	-0.86628	-0.66066	-0.94193	-0.73851	-0.25498	-0.6812	-0.19846	-0.086403	0.079838	-0.5295	-0.15056	-0.23884	-0.56641	-0.20932	-0.24938	-0.44323	-0.77412	-0.61634	-0.50682	-0.68904	-0.70205	0.018482	-0.75294	-0.26037	-0.32285	-0.56533	-0.43795	-0.35683	-0.69931	-0.64503	-0.54663	-0.88255	-0.55122
0.29562	-0.51444	-0.73536	-0.26354	-0.66838	-0.5256	-0.60271	-0.35592	-0.85002	-0.73645	-0.65902	-0.63744	0.028628	-0.34341	-0.31361	-0.76426	-0.60912	-0.85991	-0.72445	-0.9583	-0.80658	-0.4741	-0.60784	-0.24564	-0.1888	0.054303	-0.55242	-0.12223	-0.28286	-0.51539	-0.18242	-0.3031	-0.53179	-0.88164	-0.626	-0.60816	-0.53704	-0.69217	-0.10888	-0.86488	-0.20587	-0.42379	-0.42125	-0.60532	-0.46427	-0.76056	-0.75209	-0.74794	-0.91454	-0.65214
0.52752	-0.47034	-0.72236	-0.15188	-0.65879	-0.52589	-0.48243	-0.31347	-0.87006	-0.7241	-0.65939	-0.70462	0.055408	-0.25809	-0.20257	-0.72503	-0.59042	-0.83454	-0.72596	-0.94305	-0.80898	-0.50972	-0.57516	-0.003887	-0.20685	0.055372	-0.54021	-0.13662	-0.31926	-0.47557	-0.26167	-0.35175	-0.56376	-0.87692	-0.63393	-0.58842	-0.57322	-0.70758	-0.14325	-0.86682	-0.23193	-0.36824	-0.42925	-0.51205	-0.49087	-0.72648	-0.67809	-0.76478	-0.89544	-0.65509
0.29282	-0.5114	-0.71693	-0.19884	-0.63711	-0.52603	-0.57437	-0.29885	-0.857	-0.67308	-0.58407	-0.61136	-0.0049365	-0.29565	-0.21685	-0.7159	-0.52086	-0.83543	-0.68762	-0.94639	-0.78122	-0.40522	-0.58048	-0.18625	-0.17449	0.13864	-0.57184	-0.13313	-0.20448	-0.44599	-0.16619	-0.28895	-0.50148	-0.83959	-0.59751	-0.63461	-0.53629	-0.67796	-0.090811	-0.83815	-0.17566	-0.37399	-0.42134	-0.50861	-0.4455	-0.73027	-0.71498	-0.7007	-0.91657	-0.63122
0.44058	-0.41756	-0.74517	-0.088271	-0.6915	-0.52674	-0.43302	-0.2965	-0.85174	-0.71482	-0.62911	-0.6061	0.17006	-0.24205	-0.17718	-0.75619	-0.58322	-0.84066	-0.69898	-0.95956	-0.7724	-0.37085	-0.66155	-0.16895	-0.16584	0.037232	-0.45658	-0.10955	-0.31774	-0.45479	-0.11342	-0.34882	-0.51681	-0.88099	-0.62093	-0.63262	-0.53631	-0.70396	-0.078212	-0.85073	-0.20055	-0.37762	-0.46059	-0.5624	-0.44708	-0.67937	-0.67446	-0.70146	-0.9181	-0.62752
0.54878	-0.49658	-0.72314	-0.14862	-0.68395	-0.52674	-0.52922	-0.36022	-0.87799	-0.75998	-0.68195	-0.67718	0.096767	-0.28661	-0.14347	-0.74541	-0.5535	-0.85819	-0.7168	-0.94956	-0.80604	-0.56954	-0.57488	-0.058139	-0.2259	-9.08e-05	-0.58364	-0.20738	-0.29877	-0.49334	-0.22984	-0.30581	-0.58582	-0.90686	-0.63125	-0.63183	-0.6392	-0.71884	-0.12729	-0.87028	-0.18471	-0.41425	-0.38133	-0.55213	-0.53381	-0.77007	-0.76856	-0.80239	-0.881	-0.67462
0.51403	-0.45922	-0.74603	-0.14818	-0.65372	-0.52691	-0.51164	-0.30589	-0.85935	-0.70338	-0.63882	-0.68757	0.022159	-0.23219	-0.24135	-0.72206	-0.57768	-0.82917	-0.7217	-0.94687	-0.81954	-0.41042	-0.58652	-0.10287	-0.20195	0.040837	-0.48304	-0.12304	-0.28801	-0.44839	-0.2892	-0.35531	-0.57941	-0.88254	-0.61114	-0.63158	-0.55563	-0.69655	-0.13037	-0.87483	-0.18996	-0.23466	-0.42365	-0.56045	-0.53221	-0.71136	-0.69256	-0.71334	-0.92719	-0.65493
0.47486	-0.45292	-0.73683	-0.21712	-0.64927	-0.52711	-0.44872	-0.33446	-0.85128	-0.65658	-0.50707	-0.50523	0.286	-0.23169	-0.21284	-0.73516	-0.63988	-0.8432	-0.7155	-0.94263	-0.77541	-0.34913	-0.579	-0.10745	-0.17796	0.068243	-0.59502	-0.065059	-0.31266	-0.44314	-0.24536	-0.33845	-0.5555	-0.8756	-0.58107	-0.54709	-0.41124	-0.59572	-0.07963	-0.8483	-0.15789	-0.28205	-0.39245	-0.57202	-0.49693	-0.62186	-0.5632	-0.65419	-0.91318	-0.66917
0.50976	-0.44526	-0.73643	-0.13956	-0.6483	-0.5272	-0.49064	-0.28685	-0.85907	-0.70496	-0.64564	-0.68184	0.041971	-0.24753	-0.25246	-0.71883	-0.55549	-0.82646	-0.71654	-0.94252	-0.81666	-0.42751	-0.57305	-0.11098	-0.18952	0.069914	-0.48853	-0.14356	-0.28326	-0.45043	-0.24163	-0.35824	-0.56741	-0.8788	-0.61306	-0.62167	-0.535	-0.68758	-0.11987	-0.86874	-0.21775	-0.29851	-0.432	-0.54436	-0.53116	-0.70883	-0.68848	-0.69969	-0.91847	-0.64777
0.86988	-0.38483	-0.75025	0.1501	-0.66496	-0.52751	-0.32078	-0.29019	-0.84889	-0.5684	-0.55314	-0.62361	0.14368	-0.11952	-0.018965	-0.73665	-0.42792	-0.81476	-0.68919	-0.93882	-0.77953	-0.24495	-0.58222	0.043173	-0.041263	0.04631	-0.45908	-0.075451	-0.29996	-0.43853	-0.13044	-0.33638	-0.44433	-0.82716	-0.56226	-0.54106	-0.50039	-0.66325	-0.12095	-0.82629	-0.1446	0.0052065	-0.43716	-0.39438	-0.47051	-0.61634	-0.59437	-0.60063	-0.91296	-0.65815
0.52629	-0.48121	-0.72622	-0.18921	-0.65707	-0.52767	-0.51343	-0.34124	-0.86787	-0.75535	-0.65494	-0.69409	0.066633	-0.24005	-0.18872	-0.71898	-0.56011	-0.85043	-0.73218	-0.94686	-0.80751	-0.47955	-0.58486	-0.0085722	-0.19192	0.048309	-0.51218	-0.12386	-0.31921	-0.47061	-0.2584	-0.34673	-0.55787	-0.88374	-0.62877	-0.6335	-0.61788	-0.72401	-0.10677	-0.88507	-0.21704	-0.34523	-0.41957	-0.54903	-0.53371	-0.73057	-0.67253	-0.76855	-0.90294	-0.65197
0.80566	-0.44471	-0.75301	0.0053335	-0.6462	-0.52784	-0.45803	-0.30956	-0.85819	-0.68376	-0.62049	-0.64988	0.1534	-0.17762	-0.02259	-0.74754	-0.45246	-0.8408	-0.70196	-0.94727	-0.7992	-0.41905	-0.62109	-0.037908	-0.14419	0.0092302	-0.55149	-0.10298	-0.3487	-0.43609	-0.19784	-0.30962	-0.54476	-0.85922	-0.65712	-0.62591	-0.64073	-0.70244	-0.14041	-0.84766	-0.20809	-0.21479	-0.48743	-0.46955	-0.51436	-0.68143	-0.67877	-0.67949	-0.89572	-0.67742
0.18855	-0.6074	-0.80606	-0.011076	-0.74248	-0.52799	-0.81162	-0.44989	-0.9287	-0.72522	-0.66984	-0.65912	-0.09158	-0.44199	-0.38624	-0.81397	-0.58392	-0.82114	-0.77256	-0.95952	-0.8866	-0.45966	-0.76133	-0.34847	-0.095858	-0.099069	-0.58042	-0.2352	-0.34956	-0.6434	-0.31094	0.004541	-0.33015	-0.72275	-0.57974	-0.53491	-0.75204	-0.75743	0.0017736	-0.89725	-0.21665	-0.40732	-0.34747	-0.47997	-0.63328	-0.82103	-0.74581	-0.72293	-0.95096	-0.70746
0.65893	-0.5045	-0.77811	-0.15926	-0.65848	-0.52827	-0.57644	-0.4146	-0.85714	-0.74683	-0.83172	-0.68068	0.2461	-0.21669	-0.21733	-0.78551	-0.60461	-0.85721	-0.68125	-0.93877	-0.83088	-0.45997	-0.58345	-0.17721	-0.20798	0.0014312	-0.59862	-0.053467	-0.32662	-0.47243	-0.17977	-0.33396	-0.50025	-0.89601	-0.64633	-0.61258	-0.48268	-0.66344	-0.15872	-0.88084	-0.096571	-0.18671	-0.5322	-0.58487	-0.54329	-0.75262	-0.75706	-0.72798	-0.91946	-0.66485
0.7464	-0.54573	-0.75563	-0.060855	-0.63239	-0.5285	-0.50082	-0.3297	-0.86498	-0.70721	-0.65217	-0.75634	0.21388	-0.24269	-0.10183	-0.75224	-0.53475	-0.84892	-0.7225	-0.94773	-0.82444	-0.52088	-0.61507	-0.064215	-0.15797	0.053026	-0.63699	-0.13865	-0.30621	-0.47145	-0.18995	-0.31842	-0.51945	-0.84324	-0.64316	-0.61652	-0.75357	-0.73908	-0.14529	-0.84752	-0.26	-0.3663	-0.5316	-0.58529	-0.47477	-0.71863	-0.69372	-0.75477	-0.88982	-0.66963
0.67723	-0.50398	-0.76295	-0.1157	-0.64132	-0.5292	-0.5418	-0.39245	-0.86548	-0.7346	-0.55752	-0.71476	0.25707	-0.22767	-0.17529	-0.74568	-0.56994	-0.84365	-0.6803	-0.95267	-0.81421	-0.50081	-0.53104	-0.09952	-0.20222	0.0048034	-0.62939	-0.065596	-0.32291	-0.42854	-0.19666	-0.36802	-0.45216	-0.90367	-0.66911	-0.67624	-0.56041	-0.68141	-0.096961	-0.88402	-0.13431	-0.18372	-0.38646	-0.54195	-0.56792	-0.75553	-0.73032	-0.77638	-0.91771	-0.66437
0.83777	-0.4234	-0.75731	0.072154	-0.66663	-0.5294	-0.41972	-0.31142	-0.85664	-0.6286	-0.63461	-0.62014	0.16121	-0.15223	-0.04893	-0.7494	-0.4892	-0.82281	-0.69165	-0.93935	-0.77115	-0.32005	-0.58779	0.043465	-0.12067	0.059651	-0.46725	-0.11706	-0.3237	-0.4293	-0.13735	-0.33204	-0.48771	-0.84429	-0.63191	-0.62271	-0.54319	-0.67302	-0.13674	-0.82227	-0.20749	-0.13688	-0.4328	-0.42343	-0.49133	-0.63889	-0.62999	-0.63472	-0.90703	-0.66144
0.50908	-0.4443	-0.73737	-0.13571	-0.64834	-0.52947	-0.49075	-0.28542	-0.85828	-0.70523	-0.64428	-0.67785	0.049331	-0.24547	-0.24931	-0.7192	-0.54887	-0.82723	-0.71341	-0.94187	-0.81363	-0.42232	-0.57161	-0.11183	-0.19306	0.071451	-0.49182	-0.14885	-0.28457	-0.44898	-0.2392	-0.35655	-0.56247	-0.87824	-0.61231	-0.61931	-0.52995	-0.68642	-0.11539	-0.8676	-0.21867	-0.30509	-0.43084	-0.54333	-0.52647	-0.70606	-0.68319	-0.69734	-0.91782	-0.64781
0.58326	-0.49636	-0.73525	-0.33819	-0.6906	-0.53032	-0.5492	-0.32446	-0.85665	-0.84588	-0.68377	-0.67667	0.051476	-0.28724	-0.24174	-0.72603	-0.67267	-0.86085	-0.71255	-0.96028	-0.77327	-0.5581	-0.60388	-0.15343	-0.31916	0.047327	-0.59067	-0.14776	-0.2553	-0.53056	-0.26536	-0.28842	-0.047186	-0.89903	-0.63674	-0.63533	-0.69436	-0.73452	-0.20313	-0.90069	-0.41663	-0.35799	-0.40603	-0.60889	-0.54833	-0.74184	-0.78433	-0.826	-0.91842	-0.67817
0.67972	-0.5	-0.76367	-0.10249	-0.64409	-0.53048	-0.53277	-0.3789	-0.85923	-0.72512	-0.5696	-0.7119	0.2642	-0.23634	-0.15929	-0.7324	-0.55486	-0.84568	-0.67879	-0.9514	-0.81385	-0.51878	-0.5285	-0.10581	-0.17725	0.0016132	-0.63627	-0.09168	-0.3057	-0.41792	-0.19447	-0.3743	-0.45832	-0.90298	-0.67571	-0.68538	-0.56711	-0.68226	-0.10963	-0.87519	-0.16341	-0.11096	-0.41798	-0.53934	-0.56397	-0.75706	-0.74249	-0.78635	-0.92256	-0.67616
0.80367	-0.44319	-0.75446	-0.00012339	-0.64049	-0.53057	-0.45765	-0.31981	-0.85701	-0.69416	-0.62849	-0.6386	0.13861	-0.18078	-0.026568	-0.75284	-0.45894	-0.84692	-0.70195	-0.94712	-0.80469	-0.41269	-0.62251	-0.049247	-0.1586	0.0073233	-0.56759	-0.11124	-0.32845	-0.4521	-0.20833	-0.33901	-0.5693	-0.86515	-0.67079	-0.65468	-0.65251	-0.70043	-0.14691	-0.86143	-0.21384	-0.21718	-0.51412	-0.4627	-0.54368	-0.68796	-0.68825	-0.67606	-0.89575	-0.68263
0.43721	-0.43789	-0.76199	-0.084139	-0.68815	-0.53062	-0.44887	-0.31233	-0.85969	-0.69648	-0.66816	-0.60039	0.2139	-0.24312	-0.11821	-0.74604	-0.60944	-0.84959	-0.70745	-0.94873	-0.76207	-0.35618	-0.6549	-0.10333	-0.16571	0.021174	-0.56984	-0.10155	-0.34874	-0.44779	-0.13765	-0.23335	-0.51072	-0.88196	-0.65716	-0.65406	-0.61183	-0.72488	-0.1116	-0.86188	-0.20456	-0.35793	-0.57607	-0.5236	-0.48464	-0.6789	-0.67505	-0.72535	-0.9144	-0.64543
0.55272	-0.51863	-0.7342	-0.1234	-0.68608	-0.53068	-0.5419	-0.35005	-0.87551	-0.77279	-0.66753	-0.68022	0.12262	-0.26744	-0.11696	-0.74575	-0.54232	-0.86687	-0.71901	-0.94634	-0.78365	-0.51854	-0.54923	-0.097714	-0.19584	0.013642	-0.57866	-0.19549	-0.30535	-0.47514	-0.19955	-0.36172	-0.54932	-0.90732	-0.63195	-0.63978	-0.6358	-0.72362	-0.13646	-0.85676	-0.18253	-0.36921	-0.36413	-0.54673	-0.53212	-0.76427	-0.78969	-0.81576	-0.9275	-0.68696
0.72589	-0.4663	-0.75239	0.028885	-0.63051	-0.53072	-0.4394	-0.37078	-0.86819	-0.69832	-0.62866	-0.68367	0.11343	-0.21816	-0.17298	-0.69699	-0.39348	-0.83219	-0.70592	-0.95112	-0.79745	-0.48624	-0.55945	-0.04768	-0.1211	0.050413	-0.60574	-0.1794	-0.19784	-0.44087	-0.14348	-0.32365	-0.5257	-0.8665	-0.64735	-0.64182	-0.67901	-0.72471	-0.075342	-0.81975	-0.20414	-0.25963	-0.54286	-0.51516	-0.48513	-0.71225	-0.67402	-0.79153	-0.89572	-0.65659
0.40069	-0.47951	-0.80719	0.29089	-0.57678	-0.53073	-0.61275	-0.44389	-0.86575	-0.57438	-0.37779	-0.68055	-0.085999	-0.12243	-0.12073	-0.77632	-0.45827	-0.85956	-0.5959	-0.95199	-0.91592	-0.10639	-0.60851	-0.23988	-0.172	0.027891	-0.65904	0.25147	-0.2685	-0.42648	-0.14591	-0.46883	-0.42996	-0.85011	-0.66111	-0.67291	-0.69257	-0.54514	0.22983	-0.83459	0.14442	-0.13034	-0.50467	-0.33359	-0.6036	-0.67671	-0.7854	-0.41734	-0.90935	-0.6899
0.095171	-0.63426	-0.78086	-0.13412	-0.66509	-0.53073	-0.44717	-0.40625	-0.85904	-0.69803	-0.56834	-0.71361	-0.10317	-0.34021	-0.40745	-0.79251	-0.70458	-0.87271	-0.69394	-0.9507	-0.67191	-0.41519	-0.65366	-0.30226	-0.12617	0.056271	-0.46145	-0.24218	-0.26237	-0.5003	-0.15167	-0.1673	-0.4601	-0.85016	-0.63714	-0.60681	-0.61876	-0.70966	0.056809	-0.83672	-0.3048	-0.34084	-0.52302	-0.5876	-0.48271	-0.72892	-0.71625	-0.68051	-0.91098	-0.65798
0.68597	-0.50771	-0.7691	-0.096402	-0.64099	-0.53084	-0.55415	-0.3852	-0.85634	-0.72595	-0.56567	-0.70978	0.25235	-0.22836	-0.14868	-0.74663	-0.54384	-0.84781	-0.68754	-0.95096	-0.81457	-0.49223	-0.54205	-0.076526	-0.2075	-0.00084229	-0.60451	-0.056448	-0.36202	-0.44586	-0.24468	-0.36487	-0.44129	-0.8896	-0.67676	-0.67698	-0.54689	-0.67767	-0.10891	-0.86551	-0.098991	-0.11899	-0.44341	-0.53518	-0.51878	-0.7416	-0.72052	-0.78083	-0.92434	-0.66987
0.090269	-0.64191	-0.77879	-0.29191	-0.66319	-0.53091	-0.57312	-0.43654	-0.85922	-0.68636	-0.5726	-0.70814	-0.10427	-0.40868	-0.3536	-0.78502	-0.70322	-0.87	-0.71298	-0.94344	-0.7609	-0.45888	-0.67357	-0.28096	-0.10745	0.15585	-0.44887	-0.21064	-0.2631	-0.59646	-0.10955	-0.010951	-0.43668	-0.79557	-0.6107	-0.57346	-0.63048	-0.72192	0.037404	-0.79985	-0.23511	-0.39983	-0.54303	-0.54334	-0.33355	-0.7498	-0.71883	-0.70873	-0.90812	-0.65375
0.64691	-0.47177	-0.76982	-0.14947	-0.65087	-0.53112	-0.59612	-0.41088	-0.85786	-0.76127	-0.67328	-0.69279	0.1455	-0.18097	-0.31779	-0.76406	-0.54613	-0.84357	-0.7061	-0.95345	-0.83349	-0.39483	-0.62087	-0.16796	-0.24456	-0.0018004	-0.64102	-0.12393	-0.38267	-0.48353	-0.2321	-0.34047	-0.53461	-0.90041	-0.66879	-0.64834	-0.489	-0.6887	-0.1706	-0.87269	-0.11649	-0.22646	-0.42228	-0.53509	-0.55088	-0.74527	-0.74489	-0.68016	-0.92628	-0.65923
0.51468	-0.45907	-0.75018	-0.16638	-0.65949	-0.53135	-0.51061	-0.30124	-0.86044	-0.70286	-0.64561	-0.68506	0.025879	-0.2467	-0.22882	-0.72511	-0.58038	-0.8311	-0.72265	-0.94795	-0.81734	-0.42745	-0.58505	-0.12194	-0.17809	0.04367	-0.48781	-0.15044	-0.23786	-0.45287	-0.26777	-0.36837	-0.59768	-0.88575	-0.61647	-0.64164	-0.57143	-0.70143	-0.13374	-0.8747	-0.22119	-0.25781	-0.41734	-0.57494	-0.53428	-0.71706	-0.70831	-0.72484	-0.93007	-0.65807
0.64218	-0.48757	-0.77523	-0.17028	-0.66021	-0.53161	-0.61575	-0.42476	-0.86058	-0.77432	-0.63607	-0.69125	0.12611	-0.17261	-0.34261	-0.77055	-0.53318	-0.83773	-0.71378	-0.95602	-0.83745	-0.39809	-0.67183	-0.1708	-0.25807	-0.0035274	-0.64173	-0.14791	-0.37824	-0.52063	-0.22891	-0.35547	-0.56629	-0.90174	-0.67531	-0.66377	-0.4863	-0.69897	-0.17177	-0.86528	-0.12838	-0.27213	-0.4586	-0.53933	-0.55721	-0.73554	-0.73816	-0.67998	-0.92865	-0.65444
0.50837	-0.44181	-0.73855	-0.13321	-0.64876	-0.5317	-0.49005	-0.28448	-0.85754	-0.70601	-0.64366	-0.67273	0.05857	-0.24456	-0.24365	-0.71987	-0.54264	-0.82877	-0.71007	-0.94113	-0.80991	-0.41859	-0.5702	-0.11559	-0.19353	0.073523	-0.49617	-0.15885	-0.27896	-0.44775	-0.23373	-0.35705	-0.55924	-0.87822	-0.61245	-0.61643	-0.52712	-0.68645	-0.11034	-0.86649	-0.2233	-0.31504	-0.42927	-0.5442	-0.52179	-0.70418	-0.67981	-0.69672	-0.91783	-0.64832
0.28938	-0.52139	-0.7212	-0.21645	-0.6517	-0.532	-0.56193	-0.34498	-0.85668	-0.74305	-0.65618	-0.63029	0.0050196	-0.3175	-0.20894	-0.72925	-0.61375	-0.86452	-0.70826	-0.95803	-0.79464	-0.43601	-0.61811	-0.19874	-0.18216	0.10308	-0.548	-0.1609	-0.20258	-0.47847	-0.13994	-0.31475	-0.51576	-0.88016	-0.63836	-0.59333	-0.61894	-0.71801	-0.062162	-0.86767	-0.14861	-0.34154	-0.42959	-0.5282	-0.46707	-0.75601	-0.74509	-0.75219	-0.92807	-0.638
0.43764	-0.42312	-0.79088	0.33198	-0.70104	-0.53221	-0.24664	-0.30247	-0.84714	-0.60615	-0.74875	-0.63174	0.082348	-0.22416	-0.29206	-0.83187	-0.71275	-0.89407	-0.65993	-0.9509	-0.45456	-0.49373	-0.66373	-0.33028	-0.25795	-0.20435	-0.49891	0.027788	-0.33058	-0.30595	-0.1624	-0.76593	-0.39918	-0.88303	-0.77636	-0.76158	-0.45304	-0.6834	-0.17574	-0.92484	-0.33233	-0.43196	-0.54749	-0.61875	-0.63366	-0.72909	-0.64575	-0.71071	-0.92488	-0.62549
0.63832	-0.44759	-0.77062	-0.14795	-0.64387	-0.53224	-0.59966	-0.40264	-0.86186	-0.75049	-0.65413	-0.71766	0.096128	-0.1773	-0.35375	-0.7626	-0.55099	-0.84474	-0.7106	-0.95146	-0.82513	-0.43208	-0.57721	-0.14367	-0.23163	-0.0019432	-0.63065	-0.14193	-0.36712	-0.49187	-0.22068	-0.36048	-0.55198	-0.89526	-0.6732	-0.65882	-0.50803	-0.69785	-0.15242	-0.86981	-0.14896	-0.3042	-0.4308	-0.53754	-0.55553	-0.72479	-0.71018	-0.66725	-0.92411	-0.65143
0.63168	-0.44846	-0.78094	-0.14814	-0.64397	-0.5325	-0.588	-0.42302	-0.86379	-0.76723	-0.6721	-0.69873	0.083453	-0.18211	-0.36258	-0.77694	-0.53799	-0.85101	-0.71767	-0.95657	-0.84892	-0.40825	-0.63154	-0.16404	-0.21521	0.016591	-0.61174	-0.14483	-0.36745	-0.53524	-0.22154	-0.36	-0.55502	-0.88648	-0.66781	-0.64294	-0.49157	-0.70327	-0.16099	-0.86545	-0.11563	-0.32639	-0.4613	-0.49704	-0.54474	-0.70658	-0.68326	-0.65363	-0.92243	-0.65181
0.62043	-0.45833	-0.77078	-0.18501	-0.6633	-0.53288	-0.60307	-0.41066	-0.86333	-0.75773	-0.70213	-0.68137	0.039832	-0.19837	-0.34732	-0.76276	-0.55139	-0.8402	-0.7257	-0.95298	-0.84039	-0.41404	-0.63752	-0.13551	-0.21588	0.015246	-0.62344	-0.19022	-0.36682	-0.51248	-0.22055	-0.34223	-0.53693	-0.8917	-0.66507	-0.66675	-0.54788	-0.72346	-0.1576	-0.8586	-0.16628	-0.40003	-0.53367	-0.53832	-0.51954	-0.73972	-0.72163	-0.71694	-0.92421	-0.65458
0.51518	-0.4607	-0.74999	-0.17076	-0.665	-0.53316	-0.50194	-0.29441	-0.86296	-0.70179	-0.65559	-0.67744	0.032664	-0.26414	-0.21433	-0.72545	-0.57487	-0.83272	-0.72539	-0.94837	-0.81106	-0.46021	-0.5835	-0.14258	-0.14228	0.051137	-0.48757	-0.19111	-0.15673	-0.45791	-0.22888	-0.38479	-0.62282	-0.88726	-0.61613	-0.64461	-0.59009	-0.70897	-0.13291	-0.87272	-0.27635	-0.29733	-0.40928	-0.58487	-0.54371	-0.72805	-0.73073	-0.73666	-0.93291	-0.65615
0.51572	-0.45994	-0.74924	-0.14956	-0.66096	-0.53325	-0.50521	-0.28541	-0.86157	-0.69252	-0.64481	-0.67818	0.031616	-0.24348	-0.22381	-0.72119	-0.56255	-0.83014	-0.71965	-0.94739	-0.81344	-0.42659	-0.58297	-0.11218	-0.17281	0.038572	-0.48224	-0.14746	-0.22215	-0.45203	-0.25975	-0.36336	-0.60218	-0.87993	-0.60365	-0.62886	-0.57005	-0.70216	-0.1236	-0.87159	-0.23781	-0.25992	-0.4163	-0.56162	-0.53265	-0.71404	-0.70008	-0.71939	-0.92549	-0.65155
0.44186	-0.40339	-0.74636	-0.13582	-0.68473	-0.53349	-0.48067	-0.30029	-0.86068	-0.73474	-0.6587	-0.55678	0.12253	-0.25751	-0.18748	-0.74991	-0.55624	-0.83574	-0.71972	-0.95527	-0.79159	-0.38449	-0.62662	-0.15956	-0.16276	0.034128	-0.52023	-0.13935	-0.31857	-0.46572	-0.14328	-0.31421	-0.53987	-0.8812	-0.56035	-0.59061	-0.58077	-0.71394	-0.10018	-0.85644	-0.23195	-0.41177	-0.47725	-0.57117	-0.47906	-0.69237	-0.68836	-0.72397	-0.92073	-0.63598
0.51907	-0.46561	-0.739	-0.18876	-0.64919	-0.53379	-0.51042	-0.27536	-0.8587	-0.72371	-0.65033	-0.69674	0.032413	-0.24135	-0.2385	-0.71585	-0.55225	-0.82585	-0.72843	-0.95392	-0.81789	-0.43208	-0.5741	-0.084338	-0.14859	0.033137	-0.47961	-0.10518	-0.24272	-0.45403	-0.23838	-0.38316	-0.60886	-0.87606	-0.61095	-0.64546	-0.57638	-0.70284	-0.13807	-0.87428	-0.26453	-0.30293	-0.39693	-0.56685	-0.50769	-0.70493	-0.66046	-0.71744	-0.91313	-0.65117
0.47343	-0.49007	-0.74882	-0.21481	-0.64375	-0.53389	-0.5073	-0.35839	-0.85437	-0.69684	-0.58942	-0.56797	0.32806	-0.23435	-0.155	-0.74577	-0.60377	-0.83855	-0.72947	-0.94806	-0.80657	-0.38831	-0.58709	-0.083089	-0.2148	0.073487	-0.60301	-0.074026	-0.33593	-0.45222	-0.24484	-0.33997	-0.54198	-0.87767	-0.59886	-0.57001	-0.5157	-0.64602	-0.099926	-0.84678	-0.18989	-0.31327	-0.4565	-0.58388	-0.47601	-0.67858	-0.63075	-0.71022	-0.9119	-0.65501
0.52981	-0.47911	-0.75286	-0.1822	-0.65775	-0.53401	-0.60891	-0.36226	-0.93387	-0.75993	-0.60861	-0.72321	0.032023	-0.28754	-0.039371	-0.75949	-0.77251	-0.86029	-0.73882	-0.9269	-0.8592	-0.51275	-0.54121	0.0039021	-0.049339	-0.023813	-0.58044	-0.20188	-0.28579	-0.53479	-0.30314	-0.34689	-0.56993	-0.95279	-0.47074	0.083353	-0.67252	-0.71462	-0.18463	-0.84459	-0.23861	-0.28704	-0.50522	-0.5823	-0.55777	-0.73526	-0.74596	-0.81114	-0.90312	-0.69667
0.50765	-0.43901	-0.73953	-0.13144	-0.64961	-0.53422	-0.48967	-0.28396	-0.85653	-0.70718	-0.64371	-0.66546	0.069985	-0.24464	-0.23692	-0.72023	-0.53655	-0.83042	-0.70632	-0.94026	-0.80626	-0.41545	-0.56884	-0.12059	-0.19411	0.075629	-0.50122	-0.17148	-0.27247	-0.44644	-0.22729	-0.3579	-0.55594	-0.8789	-0.61246	-0.61417	-0.52404	-0.68669	-0.10488	-0.8656	-0.22893	-0.32562	-0.4267	-0.54556	-0.51722	-0.70285	-0.67788	-0.69686	-0.91821	-0.64915
0.53289	-0.50646	-0.74443	-0.18634	-0.69697	-0.53433	-0.54113	-0.36718	-0.88449	-0.76369	-0.68783	-0.68073	0.065546	-0.30504	-0.061342	-0.7412	-0.62141	-0.86145	-0.70994	-0.95072	-0.83264	-0.62282	-0.58315	-0.023302	-0.2562	0.0009435	-0.58923	-0.2398	-0.30461	-0.50653	-0.23408	-0.29965	-0.61273	-0.91703	-0.6502	-0.62448	-0.6283	-0.72321	-0.15967	-0.89303	-0.28346	-0.3745	-0.3953	-0.56049	-0.56157	-0.7816	-0.77964	-0.86651	-0.90075	-0.69415
0.54086	-0.50817	-0.76915	-0.11877	-0.67684	-0.5349	-0.50131	-0.33235	-0.88267	-0.69229	-0.58682	-0.74566	0.13161	-0.30344	-0.11338	-0.76387	-0.50384	-0.84614	-0.70921	-0.93154	-0.79437	-0.41569	-0.56392	-0.15918	-0.16616	0.068254	-0.68308	-0.15661	-0.36264	-0.55728	-0.12719	-0.17739	-0.51364	-0.84394	-0.59731	-0.58584	-0.66365	-0.72234	-0.053977	-0.76549	-0.23436	-0.4839	-0.35436	-0.48359	-0.32927	-0.73406	-0.68858	-0.70172	-0.92434	-0.68015
0.53803	-0.50123	-0.72855	-0.11766	-0.67715	-0.53508	-0.51126	-0.38703	-0.86786	-0.73254	-0.64696	-0.68039	0.07848	-0.30649	-0.14783	-0.75051	-0.59767	-0.84329	-0.70562	-0.95055	-0.81265	-0.54896	-0.5937	-0.064983	-0.24596	0.025943	-0.59852	-0.22527	-0.33182	-0.48487	-0.20732	-0.22775	-0.53915	-0.87001	-0.61588	-0.60129	-0.63983	-0.72104	-0.085342	-0.87859	-0.2665	-0.44815	-0.38942	-0.55171	-0.4819	-0.75476	-0.7165	-0.7998	-0.83898	-0.67159
0.55848	-0.51502	-0.72053	-0.07533	-0.66119	-0.53508	-0.474	-0.32729	-0.86533	-0.74161	-0.63132	-0.67982	0.1154	-0.21262	-0.23209	-0.73615	-0.49733	-0.84979	-0.69899	-0.94318	-0.71396	-0.41262	-0.52297	-0.086875	-0.1566	0.070717	-0.53912	-0.23196	-0.31298	-0.40517	-0.19742	-0.2975	-0.48224	-0.84463	-0.58977	-0.58022	-0.59913	-0.72488	-0.067963	-0.81857	-0.20651	-0.36045	-0.37402	-0.49983	-0.41847	-0.70077	-0.69175	-0.73853	-0.87829	-0.63627
0.56359	-0.53873	-0.72073	-0.043154	-0.65307	-0.53529	-0.45187	-0.32099	-0.86827	-0.73478	-0.6299	-0.68115	0.12722	-0.19326	-0.21779	-0.73394	-0.47488	-0.84811	-0.70206	-0.9413	-0.68398	-0.42769	-0.53117	-0.11324	-0.1543	0.093056	-0.55373	-0.19536	-0.30949	-0.4115	-0.18045	-0.29985	-0.45224	-0.84654	-0.60053	-0.58576	-0.61188	-0.72392	-0.037956	-0.81284	-0.20723	-0.36356	-0.43223	-0.49186	-0.43202	-0.69775	-0.69707	-0.73651	-0.89385	-0.63841
0.6241	-0.45117	-0.76908	-0.17535	-0.64979	-0.53534	-0.59923	-0.41352	-0.85492	-0.75798	-0.69209	-0.70054	0.053614	-0.18526	-0.36451	-0.7652	-0.54337	-0.83822	-0.712	-0.95267	-0.84255	-0.39148	-0.63545	-0.14337	-0.2207	0.025644	-0.64047	-0.16651	-0.38089	-0.51017	-0.23794	-0.33488	-0.54778	-0.88697	-0.66409	-0.64687	-0.49582	-0.70629	-0.16742	-0.86406	-0.15628	-0.38167	-0.47834	-0.53709	-0.52615	-0.72918	-0.70922	-0.68193	-0.91991	-0.65434
0.62156	-0.45484	-0.77021	-0.18679	-0.65627	-0.53556	-0.6062	-0.41212	-0.86111	-0.7576	-0.68923	-0.69531	0.053354	-0.19449	-0.36285	-0.76545	-0.55149	-0.83827	-0.72075	-0.95153	-0.84078	-0.40306	-0.63704	-0.14087	-0.22623	0.018485	-0.63932	-0.17829	-0.37524	-0.51768	-0.23681	-0.33633	-0.54078	-0.88918	-0.6613	-0.65689	-0.51122	-0.71398	-0.16307	-0.86324	-0.16153	-0.39791	-0.48507	-0.54012	-0.52425	-0.73403	-0.71469	-0.69641	-0.92242	-0.65375
0.4438	-0.40555	-0.74167	-0.13327	-0.68929	-0.53562	-0.48823	-0.30579	-0.86258	-0.75074	-0.6716	-0.58466	0.113	-0.25792	-0.22852	-0.75115	-0.55733	-0.83516	-0.72641	-0.95516	-0.80122	-0.41476	-0.63838	-0.17784	-0.1721	0.020342	-0.51444	-0.17382	-0.32078	-0.47101	-0.14375	-0.36146	-0.56411	-0.88396	-0.57353	-0.60615	-0.58636	-0.7179	-0.1253	-0.85472	-0.25044	-0.44295	-0.4889	-0.57538	-0.49843	-0.70571	-0.71297	-0.72762	-0.92239	-0.64002
0.095939	-0.64105	-0.78067	-0.12359	-0.66518	-0.53566	-0.46374	-0.3989	-0.85979	-0.70203	-0.55859	-0.70645	-0.11255	-0.34369	-0.3937	-0.78638	-0.69612	-0.877	-0.68928	-0.9439	-0.69158	-0.4094	-0.65262	-0.29123	-0.12557	0.061039	-0.45734	-0.25049	-0.24775	-0.5104	-0.14481	-0.17778	-0.45806	-0.85274	-0.63882	-0.60243	-0.6273	-0.7116	0.045139	-0.83484	-0.31621	-0.33835	-0.55666	-0.58381	-0.48583	-0.72214	-0.71422	-0.68749	-0.90759	-0.65841
0.85758	-0.42282	-0.75422	0.11469	-0.67599	-0.53614	-0.39164	-0.31092	-0.85264	-0.62368	-0.59858	-0.63133	0.17052	-0.1455	-0.051302	-0.75018	-0.46408	-0.82806	-0.7105	-0.93944	-0.77586	-0.30283	-0.5845	0.048213	-0.086701	0.050559	-0.44508	-0.084994	-0.32649	-0.43247	-0.13135	-0.33036	-0.45061	-0.83944	-0.58643	-0.57752	-0.52275	-0.67685	-0.11381	-0.83797	-0.18749	-0.10203	-0.42597	-0.47642	-0.47411	-0.63778	-0.60564	-0.63855	-0.91558	-0.66518
0.44211	-0.40724	-0.74644	-0.13902	-0.68915	-0.53636	-0.48164	-0.30313	-0.86157	-0.74245	-0.65842	-0.5686	0.12626	-0.25612	-0.19105	-0.75222	-0.55798	-0.83365	-0.72335	-0.95425	-0.79272	-0.39443	-0.63416	-0.15816	-0.16101	0.035917	-0.51629	-0.14783	-0.31312	-0.47055	-0.14258	-0.32137	-0.55055	-0.88118	-0.56861	-0.6008	-0.58207	-0.71678	-0.10223	-0.85564	-0.23422	-0.41811	-0.48016	-0.57075	-0.48678	-0.6948	-0.6921	-0.72564	-0.91827	-0.63676
0.52997	-0.51005	-0.74745	-0.14927	-0.70494	-0.53636	-0.50658	-0.3382	-0.85852	-0.71248	-0.62577	-0.67392	0.10086	-0.29985	-0.15565	-0.73491	-0.52527	-0.84387	-0.69657	-0.94822	-0.80363	-0.55308	-0.61223	-0.060717	-0.25111	0.021362	-0.57867	-0.20016	-0.35001	-0.48857	-0.22762	-0.10101	-0.57527	-0.84938	-0.64303	-0.79428	-0.59743	-0.71941	-0.029326	-0.86973	-0.2593	-0.41633	-0.33813	-0.50705	-0.45156	-0.74901	-0.69767	-0.81166	-0.87941	-0.67609
0.44328	-0.40332	-0.74271	-0.13744	-0.68979	-0.53657	-0.48735	-0.30662	-0.86255	-0.74969	-0.66144	-0.58571	0.11644	-0.25249	-0.22109	-0.75326	-0.56214	-0.83306	-0.72788	-0.95424	-0.79826	-0.40916	-0.6403	-0.17262	-0.17209	0.026259	-0.51253	-0.16416	-0.31676	-0.47516	-0.1472	-0.35014	-0.56491	-0.8831	-0.56968	-0.60292	-0.56218	-0.71162	-0.11724	-0.855	-0.24096	-0.43684	-0.48191	-0.5754	-0.49905	-0.70024	-0.70341	-0.71884	-0.91948	-0.63957
0.82793	-0.48857	-0.74826	0.084299	-0.65843	-0.53672	-0.38644	-0.31477	-0.85878	-0.60973	-0.63612	-0.64668	0.12103	-0.15797	-0.074678	-0.73385	-0.50238	-0.82798	-0.67498	-0.93115	-0.75939	-0.32716	-0.56224	0.046538	-0.10916	0.048138	-0.4305	-0.12817	-0.33215	-0.41177	-0.14418	-0.34449	-0.49331	-0.85253	-0.63802	-0.6428	-0.5439	-0.65608	-0.14831	-0.83884	-0.19361	-0.092411	-0.47525	-0.35851	-0.51946	-0.6663	-0.66345	-0.62114	-0.90716	-0.66912
0.087815	-0.64488	-0.78479	-0.29182	-0.66976	-0.53674	-0.57465	-0.43377	-0.85395	-0.71292	-0.57464	-0.7087	-0.10887	-0.40448	-0.37402	-0.79249	-0.70322	-0.84075	-0.71106	-0.94297	-0.76861	-0.44918	-0.6721	-0.3137	-0.16399	0.16909	-0.42324	-0.23122	-0.27912	-0.58481	-0.15138	-0.032499	-0.41121	-0.80072	-0.61794	-0.59868	-0.63938	-0.71864	0.034958	-0.81365	-0.22184	-0.3703	-0.48475	-0.57621	-0.34986	-0.75335	-0.72046	-0.71288	-0.92035	-0.67282
0.62699	-0.44624	-0.76962	-0.14872	-0.64172	-0.53684	-0.59472	-0.41028	-0.86117	-0.76069	-0.67387	-0.70552	0.065262	-0.18777	-0.36763	-0.77383	-0.53641	-0.84564	-0.7059	-0.95769	-0.83506	-0.38438	-0.62457	-0.14171	-0.22126	0.018837	-0.62228	-0.14657	-0.37184	-0.5029	-0.22818	-0.34111	-0.55288	-0.88782	-0.65697	-0.64443	-0.48169	-0.69495	-0.15881	-0.8615	-0.1375	-0.35273	-0.47862	-0.53564	-0.52864	-0.71932	-0.70051	-0.68515	-0.91301	-0.64914
0.38291	-0.61992	-0.77879	-0.1091	-0.69011	-0.53693	-0.54386	-0.38032	-0.85783	-0.70457	-0.68626	-0.73754	0.046064	-0.2806	-0.24703	-0.782	-0.532	-0.84383	-0.68783	-0.95266	-0.82032	-0.42891	-0.61447	-0.19854	-0.13136	0.084391	-0.39336	-0.11456	-0.24207	-0.50208	-0.10555	-0.30877	-0.57002	-0.83869	-0.63704	-0.63999	-0.6492	-0.72005	-0.13117	-0.81831	-0.24512	-0.3562	-0.48648	-0.56041	-0.41158	-0.7272	-0.70025	-0.74043	-0.91414	-0.67729
0.51653	-0.45247	-0.75793	-0.12954	-0.65057	-0.53722	-0.51461	-0.26048	-0.85448	-0.6631	-0.60888	-0.6986	0.014478	-0.19247	-0.25456	-0.71853	-0.55106	-0.82219	-0.69907	-0.9451	-0.82897	-0.30899	-0.57727	-0.042368	-0.26144	0.012178	-0.48644	-0.01278	-0.44329	-0.43771	-0.35871	-0.30902	-0.53761	-0.86416	-0.59029	-0.61217	-0.51815	-0.67858	-0.10973	-0.87165	-0.095015	-0.1419	-0.44776	-0.51343	-0.48967	-0.66654	-0.61416	-0.67501	-0.90518	-0.65192
0.50697	-0.43629	-0.74018	-0.12999	-0.65068	-0.53734	-0.49091	-0.28388	-0.85512	-0.70853	-0.64377	-0.65616	0.083245	-0.24483	-0.23058	-0.71991	-0.53067	-0.83162	-0.70227	-0.93938	-0.80357	-0.41142	-0.56765	-0.12502	-0.19749	0.077194	-0.5067	-0.18352	-0.27158	-0.44462	-0.22235	-0.35719	-0.55079	-0.88024	-0.6114	-0.61282	-0.51899	-0.6864	-0.09915	-0.86496	-0.23236	-0.33367	-0.42302	-0.54613	-0.51247	-0.70133	-0.67624	-0.69661	-0.91847	-0.65013
0.66443	-0.52096	-0.78487	-0.12606	-0.6542	-0.53762	-0.58151	-0.42649	-0.85934	-0.76778	-0.62234	-0.69771	0.26426	-0.2292	-0.20917	-0.76661	-0.59808	-0.84948	-0.69101	-0.95117	-0.83338	-0.48985	-0.59059	-0.16613	-0.20265	-0.010919	-0.60834	-0.09776	-0.36603	-0.46778	-0.19934	-0.37801	-0.48991	-0.91101	-0.68154	-0.68023	-0.49555	-0.66067	-0.17167	-0.87689	-0.11897	-0.1477	-0.48855	-0.54236	-0.56013	-0.73916	-0.73474	-0.76061	-0.92073	-0.68751
0.55384	-0.52495	-0.73621	-0.11524	-0.68327	-0.53778	-0.54908	-0.34797	-0.87307	-0.77755	-0.66676	-0.68148	0.12747	-0.25736	-0.12328	-0.74858	-0.54515	-0.87051	-0.71992	-0.94512	-0.76964	-0.5157	-0.54137	-0.10819	-0.18645	0.02222	-0.57838	-0.195	-0.30682	-0.46863	-0.19343	-0.38253	-0.52853	-0.90436	-0.63315	-0.63778	-0.63178	-0.72577	-0.14115	-0.85552	-0.19301	-0.36718	-0.36229	-0.55642	-0.52984	-0.76106	-0.79472	-0.82319	-0.93847	-0.68722
0.53675	-0.51472	-0.74599	-0.18002	-0.68929	-0.53813	-0.55891	-0.36901	-0.87495	-0.76905	-0.68415	-0.69406	0.07927	-0.29648	-0.10191	-0.75473	-0.61101	-0.86523	-0.7298	-0.95012	-0.82516	-0.63653	-0.57909	-0.054132	-0.26367	0.0047753	-0.60706	-0.22201	-0.31459	-0.51351	-0.23433	-0.33777	-0.59727	-0.91071	-0.66222	-0.67089	-0.64923	-0.73168	-0.16985	-0.88874	-0.28518	-0.41558	-0.36926	-0.58115	-0.55118	-0.79924	-0.80136	-0.86525	-0.92687	-0.69597
0.55648	-0.52256	-0.72016	-0.078075	-0.67396	-0.53813	-0.49559	-0.3237	-0.8654	-0.7613	-0.64151	-0.6776	0.11844	-0.22831	-0.2029	-0.73602	-0.52561	-0.85589	-0.71053	-0.94215	-0.72699	-0.44814	-0.53037	-0.086178	-0.16954	0.051282	-0.56801	-0.22321	-0.3042	-0.42417	-0.21185	-0.32144	-0.5116	-0.86634	-0.61781	-0.62017	-0.61338	-0.72815	-0.10497	-0.83724	-0.20974	-0.36619	-0.35653	-0.50401	-0.45584	-0.72832	-0.72175	-0.7692	-0.89835	-0.65798
0.44433	-0.41043	-0.74123	-0.13429	-0.68986	-0.53826	-0.49124	-0.3055	-0.8623	-0.7527	-0.68099	-0.59034	0.11429	-0.26395	-0.23878	-0.74995	-0.55548	-0.83748	-0.72526	-0.95594	-0.80453	-0.42222	-0.6379	-0.18295	-0.17328	0.016338	-0.52069	-0.18342	-0.32574	-0.47026	-0.14298	-0.36842	-0.56376	-0.88412	-0.58153	-0.61119	-0.60921	-0.72432	-0.13372	-0.85368	-0.25889	-0.45222	-0.49625	-0.57623	-0.4946	-0.71223	-0.72313	-0.73688	-0.92505	-0.64106
0.75107	-0.43877	-0.74258	-0.040662	-0.63891	-0.53844	-0.46623	-0.28927	-0.86911	-0.69778	-0.6657	-0.64706	0.080419	-0.22557	-0.04588	-0.74403	-0.32064	-0.83638	-0.73389	-0.94345	-0.82316	-0.485	-0.62369	-0.059137	-0.1745	0.066088	-0.61156	-0.11964	-0.27422	-0.45323	-0.18431	-0.34645	-0.52104	-0.8679	-0.61051	-0.56035	-0.67374	-0.71082	-0.14426	-0.85169	-0.22338	-0.33256	-0.53031	-0.63952	-0.51512	-0.68972	-0.69287	-0.70906	-0.8925	-0.69348
0.62298	-0.45528	-0.76977	-0.18522	-0.65264	-0.53867	-0.60572	-0.4143	-0.85548	-0.75894	-0.68449	-0.69813	0.06147	-0.19138	-0.37314	-0.76634	-0.54153	-0.83601	-0.71039	-0.94916	-0.84341	-0.39045	-0.64016	-0.14863	-0.22648	0.024	-0.65024	-0.17088	-0.385	-0.51711	-0.24532	-0.33877	-0.54356	-0.88609	-0.6612	-0.64862	-0.49569	-0.70912	-0.16667	-0.86708	-0.15753	-0.39134	-0.43247	-0.53881	-0.52814	-0.72992	-0.71139	-0.68064	-0.92071	-0.65355
0.51839	-0.45117	-0.76334	-0.16969	-0.64569	-0.53878	-0.50741	-0.23634	-0.85066	-0.6602	-0.60273	-0.72021	0.0058787	-0.19876	-0.26047	-0.72227	-0.55033	-0.81829	-0.69591	-0.94867	-0.83629	-0.2894	-0.56508	-0.040292	-0.23205	0.01918	-0.49992	0.02229	-0.4581	-0.44212	-0.33847	-0.32635	-0.53994	-0.85952	-0.60341	-0.63776	-0.52864	-0.67579	-0.11353	-0.87186	-0.10334	-0.16486	-0.4506	-0.51917	-0.46338	-0.64967	-0.58836	-0.67079	-0.89299	-0.65716
0.12097	-0.60692	-0.74207	-0.054813	-0.64828	-0.5389	-0.46367	-0.40096	-0.85719	-0.68208	-0.59976	-0.73918	-0.22567	-0.33658	-0.22172	-0.75881	-0.57173	-0.8234	-0.59246	-0.94475	-0.82533	-0.43072	-0.65423	-0.34489	-0.16862	0.13241	-0.39469	-0.1887	-0.35533	-0.4593	-0.16313	-0.37817	-0.49465	-0.82166	-0.69092	-0.65577	-0.6528	-0.71226	-0.069799	-0.8059	-0.17366	-0.53803	-0.59712	-0.50687	-0.33788	-0.74616	-0.75561	-0.6944	-0.89629	-0.67182
0.5056	-0.40821	-0.73952	-0.13026	-0.65054	-0.5393	-0.49688	-0.28292	-0.85418	-0.71265	-0.64369	-0.64102	0.11193	-0.24532	-0.21971	-0.71852	-0.52464	-0.83539	-0.69626	-0.93783	-0.80282	-0.40235	-0.56544	-0.13522	-0.2033	0.073709	-0.51844	-0.20484	-0.27821	-0.43918	-0.2195	-0.3599	-0.53902	-0.88486	-0.60857	-0.59301	-0.51256	-0.68802	-0.087546	-0.86242	-0.23418	-0.34386	-0.41735	-0.54738	-0.5065	-0.69844	-0.67589	-0.69714	-0.92044	-0.65346
0.68735	-0.49986	-0.75708	-0.075812	-0.63457	-0.53943	-0.52699	-0.37004	-0.85946	-0.70592	-0.53999	-0.70662	0.23514	-0.21658	-0.15706	-0.73433	-0.50314	-0.83831	-0.68277	-0.94546	-0.80856	-0.49484	-0.51023	-0.072634	-0.199	0.0010943	-0.61818	-0.082032	-0.34548	-0.39882	-0.23235	-0.35952	-0.43665	-0.88518	-0.65154	-0.65075	-0.55652	-0.67699	-0.10079	-0.8696	-0.1125	-0.1066	-0.42982	-0.53603	-0.51829	-0.73908	-0.71641	-0.77888	-0.91804	-0.67197
0.50628	-0.4277	-0.7403	-0.12959	-0.65124	-0.53947	-0.49359	-0.28382	-0.85407	-0.71033	-0.64383	-0.64724	0.09769	-0.24515	-0.22482	-0.71934	-0.52643	-0.83319	-0.69869	-0.93853	-0.80243	-0.40667	-0.56653	-0.12961	-0.20138	0.076816	-0.51237	-0.19446	-0.27466	-0.44235	-0.21981	-0.35722	-0.54466	-0.88228	-0.60989	-0.60706	-0.51424	-0.68646	-0.093324	-0.86414	-0.23337	-0.3394	-0.41966	-0.54652	-0.50849	-0.69973	-0.67529	-0.69655	-0.91911	-0.6516
0.52975	-0.50507	-0.74711	-0.14888	-0.695	-0.53947	-0.51181	-0.34132	-0.87814	-0.72318	-0.64804	-0.69018	0.076543	-0.29808	-0.12579	-0.73417	-0.58102	-0.84544	-0.70814	-0.94518	-0.81436	-0.56511	-0.5954	-0.035735	-0.23864	0.024402	-0.5813	-0.21348	-0.33053	-0.4954	-0.23883	-0.21649	-0.5674	-0.88039	-0.62296	-0.62707	-0.59629	-0.71643	-0.095233	-0.86926	-0.26991	-0.3924	-0.38743	-0.52347	-0.4913	-0.74908	-0.71909	-0.81631	-0.8862	-0.67989
0.61898	-0.46787	-0.76928	-0.19598	-0.67308	-0.54021	-0.60226	-0.41075	-0.85797	-0.76789	-0.70031	-0.67112	0.042825	-0.21181	-0.34609	-0.76127	-0.55889	-0.83171	-0.7231	-0.95306	-0.84385	-0.41322	-0.65198	-0.14713	-0.21572	0.016744	-0.62803	-0.19538	-0.36993	-0.52103	-0.22299	-0.34472	-0.53661	-0.88951	-0.67056	-0.67522	-0.56295	-0.72721	-0.15931	-0.86396	-0.17508	-0.40725	-0.50545	-0.53835	-0.5133	-0.74115	-0.72084	-0.71847	-0.92738	-0.65812
0.50498	-0.39336	-0.73891	-0.13105	-0.65016	-0.54035	-0.50114	-0.28292	-0.85451	-0.71497	-0.643	-0.63574	0.1248	-0.24513	-0.21551	-0.71706	-0.52247	-0.83668	-0.69462	-0.93772	-0.80367	-0.39976	-0.56514	-0.14087	-0.20462	0.071851	-0.5239	-0.2142	-0.28158	-0.43627	-0.2183	-0.36116	-0.53429	-0.8871	-0.6056	-0.58118	-0.51061	-0.68927	-0.08284	-0.86051	-0.23665	-0.34847	-0.41552	-0.54766	-0.50507	-0.69754	-0.67742	-0.69739	-0.92155	-0.65485
0.52048	-0.44994	-0.75419	-0.13392	-0.67903	-0.54091	-0.46599	-0.21521	-0.86208	-0.66401	-0.65773	-0.69125	0.030492	-0.27867	-0.22859	-0.71981	-0.52251	-0.8175	-0.70364	-0.94411	-0.82185	-0.42503	-0.57531	-0.099942	-0.15333	0.040944	-0.49176	-0.14365	-0.2101	-0.46162	-0.21285	-0.3909	-0.62229	-0.87783	-0.5932	-0.61854	-0.55186	-0.69298	-0.1523	-0.86262	-0.2583	-0.29222	-0.44396	-0.54288	-0.53581	-0.69324	-0.68126	-0.72718	-0.92153	-0.65738
0.75308	-0.44757	-0.76095	-0.084792	-0.64513	-0.54093	-0.52985	-0.30423	-0.86695	-0.72559	-0.6591	-0.61136	0.044893	-0.24726	-0.023613	-0.75815	-0.56649	-0.86227	-0.73602	-0.9604	-0.81027	-0.53385	-0.60809	-0.064463	-0.18743	0.0010504	-0.60944	-0.12101	-0.28112	-0.47905	-0.18837	-0.37083	-0.54343	-0.88608	-0.66414	-0.63532	-0.70922	-0.73387	-0.15873	-0.87091	-0.27546	-0.3308	-0.54484	-0.56194	-0.54635	-0.70719	-0.71565	-0.78094	-0.90436	-0.69947
0.4684	-0.46853	-0.74966	-0.15104	-0.68343	-0.54105	-0.52339	-0.32675	-0.83851	-0.70339	-0.62039	-0.68278	0.011991	-0.221	-0.29862	-0.75644	-0.50714	-0.84911	-0.68534	-0.96133	-0.82488	-0.43791	-0.64769	-0.18381	-0.15083	-0.002298	-0.63188	-0.15879	-0.32163	-0.48501	-0.23772	-0.40757	-0.56211	-0.8562	-0.59138	-0.59137	-0.55379	-0.68256	-0.14976	-0.8433	-0.18449	-0.31078	-0.47163	-0.58798	-0.45488	-0.69702	-0.72473	-0.7315	-0.92581	-0.68476
0.6312	-0.44832	-0.77706	-0.15462	-0.64118	-0.54118	-0.58697	-0.42415	-0.86016	-0.76037	-0.67008	-0.69511	0.06954	-0.18341	-0.38197	-0.76899	-0.5391	-0.84807	-0.71528	-0.95399	-0.84031	-0.37741	-0.63299	-0.17517	-0.20581	0.025158	-0.62734	-0.1551	-0.3685	-0.5255	-0.21981	-0.35755	-0.54771	-0.88195	-0.66674	-0.64032	-0.48086	-0.70564	-0.16458	-0.86808	-0.13219	-0.29388	-0.47159	-0.48478	-0.52675	-0.7212	-0.70735	-0.66965	-0.92714	-0.65098
0.53768	-0.5087	-0.7368	-0.15251	-0.68387	-0.54132	-0.55204	-0.38426	-0.87115	-0.76267	-0.67257	-0.67877	0.072634	-0.30046	-0.12321	-0.75246	-0.62083	-0.85822	-0.72626	-0.95209	-0.82336	-0.62891	-0.58989	-0.057793	-0.26784	0.0037412	-0.60089	-0.22276	-0.32248	-0.49657	-0.23173	-0.30448	-0.57318	-0.90338	-0.64591	-0.6447	-0.64845	-0.72814	-0.14249	-0.89721	-0.28337	-0.43174	-0.37623	-0.58403	-0.55088	-0.78778	-0.7805	-0.8562	-0.89326	-0.69027
0.080033	-0.64863	-0.7735	-0.14341	-0.63757	-0.54154	-0.4927	-0.44102	-0.86463	-0.73398	-0.59944	-0.67281	-0.19976	-0.34926	-0.46436	-0.78958	-0.70559	-0.85847	-0.6617	-0.9496	-0.69594	-0.4336	-0.62822	-0.38102	-0.2377	0.050179	-0.48384	-0.21794	-0.36679	-0.49101	-0.2228	-0.21145	-0.46594	-0.81189	-0.66928	-0.64079	-0.65952	-0.70029	0.050949	-0.80331	-0.27732	-0.2585	-0.49059	-0.54605	-0.30765	-0.75569	-0.70585	-0.67751	-0.91516	-0.68334
0.097007	-0.64477	-0.78253	-0.11575	-0.66567	-0.54201	-0.48283	-0.39463	-0.8548	-0.69886	-0.55554	-0.70422	-0.12663	-0.35316	-0.39192	-0.78419	-0.68267	-0.87253	-0.67954	-0.94019	-0.70859	-0.4117	-0.65285	-0.28328	-0.1269	0.062749	-0.45701	-0.24921	-0.24431	-0.51955	-0.13522	-0.18467	-0.45275	-0.84978	-0.63947	-0.60311	-0.6313	-0.70923	0.031328	-0.83075	-0.31836	-0.34237	-0.57378	-0.56766	-0.474	-0.71609	-0.70747	-0.6918	-0.90466	-0.65961
0.51972	-0.46576	-0.73376	-0.17186	-0.66377	-0.54204	-0.49328	-0.26368	-0.86342	-0.72401	-0.67326	-0.68314	0.041111	-0.26847	-0.22751	-0.71275	-0.53882	-0.82459	-0.73071	-0.95101	-0.80993	-0.4842	-0.57867	-0.10141	-0.13262	0.038803	-0.47323	-0.17059	-0.15721	-0.45937	-0.20319	-0.40087	-0.64189	-0.88248	-0.60313	-0.63354	-0.57881	-0.70889	-0.15596	-0.87085	-0.31778	-0.34284	-0.39546	-0.57282	-0.53781	-0.72295	-0.69523	-0.73909	-0.92598	-0.651
0.66088	-0.46404	-0.76175	-0.11282	-0.63795	-0.54226	-0.56017	-0.35011	-0.87524	-0.73218	-0.57574	-0.70284	0.21853	-0.23186	-0.25363	-0.74027	-0.61479	-0.84521	-0.69248	-0.95115	-0.8104	-0.47032	-0.45147	-0.12499	-0.22716	0.00082859	-0.63456	-0.078821	-0.363	-0.38097	-0.20988	-0.36453	-0.45167	-0.91077	-0.65495	-0.65752	-0.53861	-0.68143	-0.12881	-0.87738	-0.15392	-0.13026	-0.42571	-0.57562	-0.55985	-0.75462	-0.74282	-0.77284	-0.93243	-0.66982
0.61982	-0.45428	-0.76978	-0.21563	-0.66079	-0.5425	-0.61032	-0.41361	-0.8606	-0.75779	-0.68624	-0.72121	0.067793	-0.18288	-0.3782	-0.76575	-0.58747	-0.83924	-0.73155	-0.95142	-0.8394	-0.40591	-0.6423	-0.14847	-0.24577	0.020815	-0.65965	-0.17354	-0.37932	-0.53825	-0.25073	-0.30945	-0.54078	-0.8909	-0.66145	-0.64888	-0.45366	-0.69338	-0.16138	-0.86246	-0.15181	-0.40777	-0.50613	-0.55317	-0.51508	-0.7355	-0.70827	-0.67971	-0.92716	-0.66046
0.44282	-0.4104	-0.74472	-0.1441	-0.69317	-0.54269	-0.48696	-0.30649	-0.86217	-0.75167	-0.65985	-0.59378	0.13032	-0.25346	-0.21226	-0.75502	-0.56426	-0.83268	-0.72847	-0.95367	-0.79607	-0.41016	-0.64385	-0.16438	-0.16788	0.033003	-0.51687	-0.16078	-0.31289	-0.47861	-0.14781	-0.33753	-0.56467	-0.88189	-0.58244	-0.61306	-0.57129	-0.71582	-0.112	-0.85401	-0.23975	-0.4355	-0.4837	-0.57445	-0.49509	-0.69996	-0.70052	-0.72328	-0.91722	-0.63876
0.38984	-0.61587	-0.77331	-0.14651	-0.67569	-0.54304	-0.54194	-0.39183	-0.86155	-0.71876	-0.66514	-0.71975	-0.030431	-0.23974	-0.2892	-0.77068	-0.55281	-0.85342	-0.67458	-0.94961	-0.79272	-0.36069	-0.60067	-0.17858	-0.18609	0.13755	-0.43187	-0.061769	-0.30405	-0.4578	-0.15953	-0.24248	-0.54112	-0.83652	-0.65234	-0.64053	-0.64586	-0.72068	-0.085385	-0.82936	-0.17487	-0.3164	-0.44261	-0.579	-0.39057	-0.74612	-0.70751	-0.69986	-0.91895	-0.69904
0.44098	-0.39798	-0.74349	-0.12929	-0.68664	-0.54351	-0.48084	-0.28722	-0.86031	-0.72557	-0.65199	-0.54486	0.12499	-0.26032	-0.19248	-0.74872	-0.55677	-0.83277	-0.71908	-0.95485	-0.78077	-0.38038	-0.61491	-0.1545	-0.16728	0.028435	-0.53288	-0.12798	-0.32182	-0.45545	-0.14483	-0.32484	-0.52219	-0.88059	-0.54889	-0.58571	-0.58491	-0.71666	-0.096983	-0.85915	-0.24524	-0.40871	-0.46169	-0.5732	-0.48084	-0.69098	-0.68732	-0.72474	-0.92089	-0.63562
0.48871	-0.4059	-0.7336	-0.10287	-0.64636	-0.54379	-0.50024	-0.27866	-0.86148	-0.70566	-0.59818	-0.60509	0.27701	-0.23735	-0.16851	-0.71121	-0.50089	-0.84013	-0.71458	-0.9345	-0.80086	-0.38475	-0.5343	-0.094624	-0.21078	0.071955	-0.57252	-0.19222	-0.30605	-0.45104	-0.20984	-0.33292	-0.52137	-0.88286	-0.5641	-0.51753	-0.4596	-0.6548	-0.069744	-0.83755	-0.24298	-0.27317	-0.3916	-0.53641	-0.51004	-0.65975	-0.61249	-0.65325	-0.90516	-0.64955
0.44485	-0.41219	-0.74149	-0.14409	-0.689	-0.54382	-0.49917	-0.30822	-0.86134	-0.75243	-0.68108	-0.60898	0.11798	-0.26392	-0.25956	-0.75158	-0.56516	-0.83977	-0.72534	-0.95632	-0.80763	-0.42655	-0.6395	-0.19197	-0.18435	0.014471	-0.5343	-0.18447	-0.33493	-0.4786	-0.15364	-0.36444	-0.56464	-0.88324	-0.58645	-0.60812	-0.59091	-0.71858	-0.14149	-0.85201	-0.25587	-0.46531	-0.49701	-0.58109	-0.48664	-0.71573	-0.72755	-0.73203	-0.92682	-0.64379
0.44624	-0.44929	-0.74672	-0.13486	-0.7067	-0.5439	-0.49549	-0.31881	-0.86178	-0.77443	-0.70558	-0.61463	0.10613	-0.2836	-0.24458	-0.75308	-0.52761	-0.83575	-0.72015	-0.95738	-0.81736	-0.45563	-0.66209	-0.19114	-0.13407	0.017687	-0.50754	-0.22503	-0.30404	-0.47273	-0.10197	-0.41257	-0.57358	-0.88463	-0.61574	-0.64993	-0.74533	-0.77027	-0.14528	-0.84832	-0.28183	-0.46142	-0.52187	-0.56792	-0.48901	-0.73667	-0.76783	-0.78915	-0.92256	-0.64312
0.68647	-0.54902	-0.77473	-0.083278	-0.6481	-0.54446	-0.55995	-0.39379	-0.85512	-0.71783	-0.56147	-0.70473	0.24934	-0.21789	-0.14732	-0.75714	-0.52151	-0.84568	-0.68195	-0.95025	-0.81769	-0.47997	-0.55036	-0.077663	-0.2113	-0.011116	-0.5966	-0.050258	-0.37407	-0.44492	-0.25312	-0.36193	-0.42837	-0.88779	-0.66929	-0.66639	-0.5264	-0.66572	-0.11499	-0.87032	-0.07539	-0.10707	-0.45244	-0.53324	-0.51126	-0.73639	-0.72209	-0.77157	-0.9202	-0.67397
0.43301	-0.39576	-0.70103	-0.22292	-0.65979	-0.54464	-0.62818	-0.33573	-0.85609	-0.72762	-0.6263	-0.54779	0.15999	-0.20235	-0.29641	-0.71607	-0.56055	-0.81936	-0.73553	-0.97016	-0.96575	-0.32829	-0.63275	-0.13585	-0.24824	0.02253	-0.51631	-0.2306	-0.35488	-0.47522	-0.10699	-0.39396	-0.54135	-0.92276	-0.58456	-0.66976	-0.55864	-0.70048	-0.14974	-0.84993	-0.24277	-0.3708	-0.51729	-0.54828	-0.57154	-0.67487	-0.77634	-0.6707	-0.91611	-0.6384
0.6688	-0.53626	-0.77887	-0.11792	-0.66374	-0.54492	-0.58037	-0.41735	-0.85217	-0.75732	-0.5152	-0.70014	0.26887	-0.23711	-0.20104	-0.75476	-0.58969	-0.85231	-0.69439	-0.95603	-0.83752	-0.49823	-0.59772	-0.13536	-0.20403	-0.026307	-0.61956	-0.11838	-0.36283	-0.46331	-0.21466	-0.40616	-0.47544	-0.90599	-0.68909	-0.71023	-0.50917	-0.66219	-0.11235	-0.88586	-0.12158	-0.12494	-0.43612	-0.53656	-0.55582	-0.74026	-0.74826	-0.7674	-0.91688	-0.67078
0.78814	-0.44043	-0.76377	-0.084211	-0.66256	-0.54498	-0.50534	-0.30648	-0.86987	-0.71128	-0.64712	-0.60735	0.098141	-0.22014	0.030094	-0.76489	-0.51963	-0.85184	-0.72987	-0.95381	-0.81628	-0.47527	-0.61305	-0.060001	-0.18493	-0.028519	-0.59693	-0.12808	-0.31657	-0.48092	-0.21899	-0.36429	-0.57179	-0.88906	-0.67607	-0.66261	-0.66379	-0.72132	-0.19	-0.88163	-0.23232	-0.22452	-0.47435	-0.50148	-0.59949	-0.69358	-0.70891	-0.73787	-0.90933	-0.6934
0.44244	-0.41551	-0.74648	-0.14607	-0.69433	-0.54513	-0.48546	-0.30536	-0.8617	-0.75067	-0.66151	-0.59305	0.13889	-0.25636	-0.20224	-0.75504	-0.56298	-0.83346	-0.72698	-0.95369	-0.79415	-0.40817	-0.64328	-0.1581	-0.16322	0.03674	-0.52122	-0.15716	-0.31152	-0.47768	-0.14611	-0.32671	-0.56019	-0.88108	-0.58991	-0.61849	-0.58771	-0.72086	-0.10797	-0.85368	-0.24012	-0.43171	-0.48645	-0.57282	-0.48973	-0.69992	-0.6988	-0.72965	-0.91669	-0.63774
0.28212	-0.48975	-0.73045	-0.23623	-0.62337	-0.54558	-0.56942	-0.32627	-0.86043	-0.72707	-0.60325	-0.62309	-0.06262	-0.29607	-0.2331	-0.72553	-0.62163	-0.85606	-0.70867	-0.94436	-0.78283	-0.46748	-0.57539	-0.16681	-0.19031	0.10004	-0.55809	-0.18937	-0.23408	-0.47349	-0.17851	-0.23702	-0.47877	-0.88662	-0.59351	-0.53388	-0.62672	-0.70893	-0.034314	-0.87372	-0.28411	-0.41183	-0.41496	-0.50092	-0.49642	-0.73117	-0.67554	-0.75357	-0.93403	-0.6538
0.75536	-0.43471	-0.75775	-0.070237	-0.65101	-0.54585	-0.49867	-0.3032	-0.87885	-0.71484	-0.64839	-0.61032	0.061033	-0.23092	-0.0084089	-0.75317	-0.53914	-0.8367	-0.72446	-0.94684	-0.81826	-0.49253	-0.61517	-0.029442	-0.1906	0.0044764	-0.6151	-0.14105	-0.27948	-0.48577	-0.19167	-0.37206	-0.58518	-0.87976	-0.65035	-0.61472	-0.70433	-0.72956	-0.16093	-0.86534	-0.24608	-0.28124	-0.5025	-0.51084	-0.53811	-0.69332	-0.69306	-0.74444	-0.89293	-0.68416
0.3907	-0.58931	-0.79788	-0.068734	-0.63212	-0.5459	-0.65349	-0.30626	-0.84937	-0.64578	-0.60401	-0.76669	0.0088382	-0.23017	-0.23878	-0.80623	-0.53889	-0.86456	-0.68	-0.95569	-0.87343	-0.30909	-0.55152	-0.2467	-0.16037	-0.063269	-0.38657	-0.10493	-0.24162	-0.44897	-0.2118	-0.37242	-0.54995	-0.82098	-0.62535	-0.59759	-0.62786	-0.70297	-0.1146	-0.80885	-0.19939	-0.34113	-0.45361	-0.5674	-0.41569	-0.71252	-0.70579	-0.67429	-0.91535	-0.66584
0.38933	-0.59666	-0.78276	-0.11219	-0.66184	-0.54609	-0.50317	-0.37278	-0.87356	-0.7309	-0.66932	-0.73724	-0.0052055	-0.21666	-0.2903	-0.77196	-0.59079	-0.86535	-0.73686	-0.94407	-0.7797	-0.3533	-0.5703	-0.22952	-0.21833	0.16224	-0.42219	-0.12318	-0.2829	-0.44948	-0.18508	-0.26703	-0.52323	-0.87901	-0.66465	-0.66113	-0.65915	-0.71818	-0.051487	-0.86866	-0.18317	-0.31122	-0.46421	-0.58644	-0.47428	-0.70501	-0.66737	-0.69295	-0.91386	-0.69081
0.69124	-0.50534	-0.7674	-0.050051	-0.64273	-0.5461	-0.53147	-0.38868	-0.85302	-0.69194	-0.55001	-0.72497	0.22523	-0.21839	-0.13574	-0.74405	-0.49188	-0.84163	-0.67115	-0.94215	-0.81592	-0.48101	-0.54447	-0.053643	-0.16349	0.0029713	-0.61793	-0.076725	-0.31371	-0.40654	-0.21122	-0.35324	-0.47914	-0.89017	-0.64249	-0.63726	-0.56954	-0.68126	-0.12027	-0.87042	-0.054618	-0.14547	-0.47793	-0.55239	-0.50375	-0.72655	-0.66991	-0.78288	-0.91472	-0.6697
0.50441	-0.40791	-0.74051	-0.13183	-0.65253	-0.54618	-0.50625	-0.2871	-0.85374	-0.71677	-0.64238	-0.62859	0.13622	-0.24609	-0.21297	-0.71551	-0.51596	-0.83718	-0.69228	-0.93809	-0.8031	-0.39824	-0.56418	-0.14504	-0.20608	0.075699	-0.52607	-0.22156	-0.28307	-0.43668	-0.21301	-0.35785	-0.53094	-0.8878	-0.59831	-0.58355	-0.50275	-0.68689	-0.079687	-0.86146	-0.23901	-0.35505	-0.41524	-0.54617	-0.50185	-0.69744	-0.67783	-0.6969	-0.92253	-0.65606
0.50255	-0.37602	-0.74002	-0.13772	-0.65121	-0.54646	-0.51307	-0.29008	-0.85758	-0.71975	-0.64194	-0.63534	0.15776	-0.24788	-0.21711	-0.71311	-0.51259	-0.84471	-0.69129	-0.9376	-0.80467	-0.39566	-0.54943	-0.15618	-0.18999	0.062527	-0.53671	-0.23457	-0.27994	-0.43039	-0.212	-0.37314	-0.53026	-0.89148	-0.58587	-0.52996	-0.508	-0.69201	-0.063636	-0.86112	-0.24198	-0.36475	-0.42009	-0.55176	-0.50672	-0.69823	-0.68055	-0.70154	-0.92612	-0.65786
0.44158	-0.41204	-0.74694	-0.14096	-0.68697	-0.54666	-0.48503	-0.29581	-0.85925	-0.73258	-0.66458	-0.57262	0.14151	-0.26279	-0.19508	-0.75062	-0.56034	-0.83864	-0.71887	-0.9558	-0.78779	-0.38869	-0.62521	-0.15663	-0.16739	0.03234	-0.54229	-0.13564	-0.32488	-0.46588	-0.1499	-0.30737	-0.53104	-0.88056	-0.58228	-0.60429	-0.59974	-0.71987	-0.10367	-0.85548	-0.24227	-0.42118	-0.48149	-0.57483	-0.4699	-0.69665	-0.69224	-0.73233	-0.92193	-0.6358
0.20913	-0.59623	-0.78019	-0.24099	-0.51473	-0.54676	-0.47105	-0.40798	-0.80508	-0.65635	-0.55274	-0.66416	0.015655	-0.29613	-0.37986	-0.78708	-0.5936	-0.91149	-0.58722	-0.94008	-0.70132	-0.31314	-0.65046	-0.34293	-0.22109	0.27861	-0.73519	-0.1869	-0.32805	-0.55124	-0.19776	-0.11968	-0.35677	-0.7732	-0.61588	-0.53736	-0.7312	-0.72173	0.090202	-0.8284	-0.27667	-0.39266	-0.54856	-0.56088	-0.33257	-0.69034	-0.65611	-0.58147	-0.90324	-0.64971
0.67908	-0.51047	-0.76697	-0.10776	-0.6533	-0.54709	-0.54363	-0.38382	-0.85721	-0.71798	-0.56115	-0.70088	0.26745	-0.24216	-0.17355	-0.72942	-0.55199	-0.8437	-0.66308	-0.95289	-0.81872	-0.52999	-0.54857	-0.12486	-0.18293	-0.0014902	-0.64345	-0.094831	-0.30708	-0.42338	-0.202	-0.3824	-0.46307	-0.90205	-0.6781	-0.68881	-0.56066	-0.68125	-0.10893	-0.87354	-0.17307	-0.044682	-0.42555	-0.53065	-0.56082	-0.75826	-0.75374	-0.78989	-0.92425	-0.67557
0.38289	-0.6326	-0.78476	-0.11722	-0.70244	-0.54716	-0.54332	-0.39752	-0.85367	-0.7088	-0.70991	-0.73482	0.058056	-0.28394	-0.22322	-0.78055	-0.53284	-0.84798	-0.6832	-0.95577	-0.81868	-0.42111	-0.65692	-0.20731	-0.12792	0.10083	-0.35671	-0.13497	-0.23544	-0.51802	-0.090762	-0.30802	-0.57235	-0.83398	-0.64518	-0.64969	-0.64161	-0.7203	-0.14846	-0.80484	-0.2179	-0.342	-0.50443	-0.55408	-0.39271	-0.72223	-0.69834	-0.73597	-0.91528	-0.67336
0.29596	-0.51225	-0.73807	-0.27537	-0.67413	-0.5477	-0.61805	-0.36283	-0.8508	-0.73863	-0.66821	-0.64157	0.037232	-0.35247	-0.32192	-0.76965	-0.61563	-0.86121	-0.729	-0.95709	-0.80775	-0.4885	-0.60803	-0.25668	-0.18982	0.044692	-0.55896	-0.1252	-0.2918	-0.52581	-0.1925	-0.31357	-0.53977	-0.88311	-0.63227	-0.62054	-0.53282	-0.68969	-0.11658	-0.86551	-0.2231	-0.44329	-0.43006	-0.61738	-0.48581	-0.76553	-0.76226	-0.74967	-0.91171	-0.65568
0.38849	-0.62537	-0.79764	-0.098107	-0.67604	-0.54772	-0.56614	-0.39159	-0.85694	-0.69499	-0.66427	-0.72779	0.024257	-0.24541	-0.24523	-0.79526	-0.54056	-0.86389	-0.69176	-0.95339	-0.79928	-0.34912	-0.63346	-0.24354	-0.15857	0.083109	-0.40811	-0.066773	-0.25729	-0.4915	-0.14732	-0.28085	-0.51213	-0.83894	-0.64318	-0.65291	-0.64068	-0.71222	-0.094139	-0.84457	-0.18013	-0.32189	-0.47863	-0.57164	-0.3977	-0.71214	-0.6831	-0.68759	-0.91648	-0.69124
0.54803	-0.52567	-0.7411	-0.16281	-0.68984	-0.54778	-0.57122	-0.35153	-0.87749	-0.76254	-0.68764	-0.68885	0.13126	-0.29301	-0.12309	-0.76389	-0.56911	-0.87305	-0.73361	-0.95683	-0.80477	-0.58567	-0.56464	-0.093063	-0.21121	0.0016432	-0.61854	-0.17467	-0.30578	-0.53825	-0.2135	-0.3418	-0.56925	-0.90807	-0.64237	-0.64826	-0.65229	-0.7206	-0.1451	-0.86527	-0.19695	-0.43552	-0.37648	-0.58528	-0.52372	-0.79229	-0.80709	-0.82164	-0.9312	-0.69796
0.50303	-0.41871	-0.74173	-0.13669	-0.65257	-0.54787	-0.51019	-0.29213	-0.85562	-0.71843	-0.64107	-0.62817	0.15153	-0.24972	-0.21793	-0.71298	-0.50812	-0.8435	-0.6881	-0.93725	-0.80054	-0.39259	-0.54657	-0.15083	-0.19646	0.071712	-0.53069	-0.23081	-0.27795	-0.43281	-0.21109	-0.36618	-0.52961	-0.88856	-0.58527	-0.56082	-0.50013	-0.68585	-0.06857	-0.86606	-0.23989	-0.36512	-0.41759	-0.54769	-0.50262	-0.69982	-0.67753	-0.69976	-0.92742	-0.65952
0.67521	-0.51022	-0.76372	-0.12024	-0.64805	-0.54814	-0.55847	-0.38942	-0.86654	-0.73273	-0.5124	-0.70051	0.25911	-0.2324	-0.1905	-0.74405	-0.56943	-0.82819	-0.61899	-0.94776	-0.81411	-0.5172	-0.52648	-0.10928	-0.21066	0.014199	-0.62278	-0.060249	-0.33312	-0.42729	-0.21004	-0.38471	-0.45291	-0.90203	-0.67833	-0.67254	-0.5616	-0.68514	-0.09012	-0.88064	-0.15248	-0.091912	-0.37596	-0.53216	-0.57774	-0.74747	-0.73181	-0.78006	-0.91953	-0.66238
0.38188	-0.61165	-0.77913	-0.13041	-0.68203	-0.54823	-0.57292	-0.37347	-0.85865	-0.70507	-0.70532	-0.71215	0.084502	-0.27864	-0.28361	-0.76827	-0.51344	-0.8487	-0.67089	-0.94762	-0.83518	-0.44764	-0.61831	-0.20602	-0.12602	0.057439	-0.46875	-0.12779	-0.23447	-0.4692	-0.1536	-0.36592	-0.58511	-0.85631	-0.63219	-0.62247	-0.66578	-0.72396	-0.13825	-0.82308	-0.27529	-0.38933	-0.44437	-0.56173	-0.45929	-0.74924	-0.74381	-0.73962	-0.91208	-0.68169
0.4598	-0.4929	-0.76028	-0.25585	-0.70603	-0.54843	-0.53118	-0.38299	-0.853	-0.79559	-0.68609	-0.75585	0.033714	-0.24865	-0.35372	-0.77318	-0.57564	-0.83735	-0.74669	-0.95188	-0.83745	-0.47742	-0.68847	-0.27881	-0.08812	0.043702	-0.63261	-0.18642	-0.20197	-0.52792	-0.083435	-0.36233	-0.6197	-0.89287	-0.61798	-0.62823	-0.62192	-0.72774	-0.1818	-0.87886	-0.28469	-0.47997	-0.47776	-0.64702	-0.51051	-0.76593	-0.80238	-0.76806	-0.90872	-0.67162
0.56436	-0.53854	-0.72056	-0.072924	-0.66294	-0.5487	-0.46284	-0.32353	-0.87057	-0.73398	-0.64052	-0.6801	0.12232	-0.20236	-0.22183	-0.73796	-0.4895	-0.8506	-0.70449	-0.94299	-0.68353	-0.43247	-0.52584	-0.12362	-0.15725	0.090252	-0.55335	-0.18046	-0.31032	-0.41248	-0.1824	-0.31652	-0.49366	-0.85743	-0.61091	-0.59661	-0.61366	-0.72245	-0.049647	-0.82406	-0.20054	-0.3742	-0.44362	-0.49909	-0.44317	-0.71248	-0.70969	-0.7422	-0.89479	-0.63548
0.55475	-0.52686	-0.73438	-0.12176	-0.68311	-0.5489	-0.54978	-0.34056	-0.87124	-0.77739	-0.66666	-0.67849	0.12685	-0.25296	-0.15316	-0.7513	-0.5501	-0.87109	-0.72397	-0.94607	-0.7592	-0.51005	-0.53255	-0.10994	-0.18226	0.031218	-0.57681	-0.19912	-0.30678	-0.46102	-0.19911	-0.39128	-0.53399	-0.89933	-0.63421	-0.63856	-0.62914	-0.72761	-0.14331	-0.85715	-0.20399	-0.37465	-0.36146	-0.55828	-0.52093	-0.75979	-0.79221	-0.81967	-0.93829	-0.6796
0.53018	-0.49356	-0.74587	-0.15554	-0.68375	-0.54895	-0.50038	-0.33284	-0.88448	-0.72447	-0.67591	-0.6958	0.054022	-0.2984	-0.11097	-0.73229	-0.61232	-0.85049	-0.70522	-0.94408	-0.82092	-0.57663	-0.57789	-0.033436	-0.26363	0.04202	-0.59418	-0.2263	-0.30812	-0.49571	-0.24465	-0.31967	-0.57958	-0.89992	-0.62999	-0.57892	-0.58596	-0.70702	-0.14034	-0.87406	-0.28686	-0.39997	-0.42809	-0.53293	-0.51535	-0.75006	-0.73542	-0.81621	-0.89249	-0.68569
0.37949	-0.58322	-0.77322	-0.1286	-0.65687	-0.54923	-0.53768	-0.37957	-0.86033	-0.71318	-0.64937	-0.69619	0.086318	-0.33519	-0.27229	-0.75125	-0.52669	-0.8491	-0.68673	-0.96416	-0.80054	-0.47452	-0.61625	-0.22823	-0.15524	0.12359	-0.49959	-0.13421	-0.24521	-0.4724	-0.13564	-0.3157	-0.55095	-0.83965	-0.65252	-0.66178	-0.67135	-0.70879	-0.12938	-0.82295	-0.22773	-0.35776	-0.48467	-0.58622	-0.45144	-0.74468	-0.73242	-0.73438	-0.90842	-0.68548
0.48906	-0.3944	-0.74262	-0.16368	-0.65585	-0.54962	-0.50205	-0.2992	-0.86639	-0.71199	-0.5694	-0.5429	0.20467	-0.25038	-0.15217	-0.7079	-0.48875	-0.83398	-0.71887	-0.92997	-0.81089	-0.39959	-0.53692	-0.11255	-0.2105	0.095921	-0.57904	-0.19843	-0.29539	-0.47188	-0.19824	-0.31069	-0.5232	-0.89644	-0.59928	-0.56765	-0.42068	-0.65526	-0.026715	-0.85318	-0.23547	-0.30029	-0.35302	-0.55676	-0.54006	-0.65342	-0.60379	-0.67264	-0.9021	-0.65299
0.2152	-0.63958	-0.78987	-0.16065	-0.6663	-0.54978	-0.52859	-0.43897	-0.84132	-0.68583	-0.60646	-0.70642	-0.062829	-0.32269	-0.35003	-0.79888	-0.61878	-0.86642	-0.63457	-0.9304	-0.8081	-0.43404	-0.67541	-0.29651	-0.10836	0.13592	-0.5553	-0.24512	-0.28849	-0.57149	-0.049294	-0.24378	-0.45401	-0.8333	-0.65922	-0.63513	-0.58774	-0.68023	-0.0080223	-0.81236	-0.11984	-0.38809	-0.5996	-0.51698	-0.40657	-0.76318	-0.76503	-0.74693	-0.89888	-0.64663
0.098444	-0.64371	-0.78707	-0.11359	-0.66908	-0.55004	-0.50116	-0.39413	-0.84969	-0.69423	-0.56127	-0.70348	-0.14215	-0.36442	-0.39818	-0.78779	-0.66839	-0.86313	-0.67109	-0.94019	-0.72468	-0.41297	-0.65333	-0.27571	-0.12437	0.065477	-0.46081	-0.24335	-0.2507	-0.53091	-0.12608	-0.19548	-0.44634	-0.84361	-0.63855	-0.60585	-0.63415	-0.70596	0.017553	-0.82599	-0.31159	-0.34956	-0.57794	-0.54606	-0.45777	-0.71153	-0.69819	-0.69244	-0.90454	-0.66184
0.44535	-0.41608	-0.74271	-0.15609	-0.68954	-0.55028	-0.5076	-0.31307	-0.86023	-0.75339	-0.67832	-0.63296	0.12291	-0.26229	-0.27967	-0.75478	-0.57589	-0.84117	-0.72571	-0.95646	-0.81069	-0.43125	-0.64477	-0.20034	-0.19355	0.015015	-0.54684	-0.18423	-0.34117	-0.48999	-0.1635	-0.35888	-0.56719	-0.88208	-0.59356	-0.60693	-0.56905	-0.71255	-0.14721	-0.84981	-0.24964	-0.4774	-0.49676	-0.58581	-0.47826	-0.71869	-0.73137	-0.72599	-0.92706	-0.6467
0.56341	-0.53819	-0.72431	-0.048668	-0.679	-0.55031	-0.46571	-0.31633	-0.86959	-0.72667	-0.6331	-0.67241	0.1304	-0.21924	-0.23308	-0.73718	-0.51264	-0.84781	-0.7145	-0.94446	-0.69924	-0.41888	-0.53802	-0.12845	-0.16079	0.062967	-0.55719	-0.20401	-0.30184	-0.4205	-0.1908	-0.28225	-0.51717	-0.85096	-0.62166	-0.60943	-0.62876	-0.72929	-0.052855	-0.81828	-0.20036	-0.37944	-0.4035	-0.45949	-0.43251	-0.72746	-0.70689	-0.72679	-0.8927	-0.64436
0.4458	-0.42931	-0.74455	-0.15287	-0.69605	-0.5504	-0.50587	-0.3166	-0.8604	-0.76128	-0.68642	-0.63524	0.11992	-0.26924	-0.27368	-0.75536	-0.56291	-0.83966	-0.72393	-0.95678	-0.81396	-0.44145	-0.65307	-0.19951	-0.17563	0.016647	-0.5369	-0.19835	-0.33012	-0.48799	-0.14509	-0.3755	-0.57052	-0.88252	-0.6045	-0.62235	-0.62316	-0.73081	-0.148	-0.84842	-0.2585	-0.47578	-0.50536	-0.58094	-0.4791	-0.72581	-0.7452	-0.74597	-0.92544	-0.64643
0.67034	-0.52221	-0.77502	-0.12394	-0.65709	-0.55061	-0.5713	-0.40544	-0.85504	-0.73676	-0.58595	-0.69973	0.26565	-0.22733	-0.20161	-0.75025	-0.58361	-0.84675	-0.68081	-0.95443	-0.82772	-0.49686	-0.56389	-0.1382	-0.20761	-0.012897	-0.62507	-0.089049	-0.34927	-0.43974	-0.20277	-0.38173	-0.46575	-0.90565	-0.67092	-0.68487	-0.52449	-0.66595	-0.13243	-0.88713	-0.11957	-0.10592	-0.43277	-0.54179	-0.55891	-0.74826	-0.75105	-0.76804	-0.92242	-0.6657
0.50374	-0.43409	-0.74273	-0.13381	-0.65486	-0.55098	-0.50956	-0.29246	-0.85334	-0.71781	-0.64193	-0.62376	0.14538	-0.24869	-0.21414	-0.71426	-0.50832	-0.83951	-0.68901	-0.9379	-0.80086	-0.39532	-0.55706	-0.14764	-0.20396	0.078988	-0.52639	-0.22672	-0.28065	-0.43754	-0.20845	-0.35721	-0.5295	-0.88741	-0.58917	-0.5851	-0.49516	-0.68332	-0.075437	-0.86538	-0.23927	-0.36209	-0.41668	-0.54502	-0.49947	-0.69871	-0.67689	-0.69735	-0.92485	-0.6581
0.53221	-0.50852	-0.74896	-0.19092	-0.69958	-0.55102	-0.5682	-0.36836	-0.88167	-0.76415	-0.67319	-0.66917	0.065395	-0.30812	-0.088378	-0.74088	-0.62278	-0.86465	-0.7208	-0.95302	-0.83424	-0.63687	-0.5952	-0.054071	-0.25865	-0.017906	-0.59494	-0.21472	-0.32216	-0.51466	-0.23932	-0.29067	-0.61441	-0.91789	-0.64134	-0.6525	-0.61982	-0.71963	-0.14394	-0.90451	-0.29668	-0.41112	-0.38336	-0.57489	-0.56962	-0.7898	-0.7893	-0.86949	-0.91952	-0.7052
0.45732	-0.48281	-0.74654	-0.14917	-0.72258	-0.5512	-0.63561	-0.35602	-0.8184	-0.7063	-0.7579	-0.73315	-0.056295	-0.31108	-0.3757	-0.78668	-0.50523	-0.81612	-0.71618	-0.97288	-0.90419	-0.56543	-0.68103	-0.23648	-0.11651	-0.11981	-0.63228	-0.2596	-0.29023	-0.5354	-0.23742	-0.60412	-0.55739	-0.82861	-0.52273	-0.50297	-0.64683	-0.73384	-0.36466	-0.88098	-0.25912	-0.51475	-0.50745	-0.60356	-0.3028	-0.79355	-0.83778	-0.81508	-0.92955	-0.6796
0.57129	-0.50214	-0.71342	-0.12237	-0.64353	-0.55129	-0.48811	-0.30682	-0.85805	-0.74528	-0.60338	-0.68723	0.10282	-0.21578	-0.25598	-0.73139	-0.5156	-0.84804	-0.71508	-0.93928	-0.69396	-0.45936	-0.4554	-0.11509	-0.13408	0.092995	-0.60794	-0.23643	-0.27919	-0.42095	-0.19975	-0.35929	-0.49802	-0.85747	-0.62904	-0.64014	-0.63366	-0.72512	-0.10995	-0.81809	-0.26274	-0.38295	-0.37432	-0.50994	-0.45867	-0.72737	-0.72636	-0.76242	-0.91569	-0.64708
0.76977	-0.43965	-0.75565	-0.076372	-0.65283	-0.55138	-0.49707	-0.31057	-0.87171	-0.71588	-0.64253	-0.60824	0.080253	-0.21161	0.018686	-0.75574	-0.5173	-0.84972	-0.73372	-0.95464	-0.80892	-0.48129	-0.61376	-0.056679	-0.21028	-0.012007	-0.59238	-0.11507	-0.32068	-0.46412	-0.21031	-0.34616	-0.5659	-0.88377	-0.66194	-0.65335	-0.67295	-0.72311	-0.1695	-0.87593	-0.22725	-0.25993	-0.47238	-0.5202	-0.56746	-0.6976	-0.70876	-0.74647	-0.90795	-0.68664
0.76722	-0.44274	-0.74965	-0.068048	-0.64474	-0.55168	-0.49474	-0.30867	-0.86925	-0.7079	-0.63296	-0.62227	0.090459	-0.21052	-0.028988	-0.75162	-0.51572	-0.8438	-0.72826	-0.95407	-0.80357	-0.47402	-0.62105	-0.075078	-0.21602	-0.0060025	-0.58981	-0.12543	-0.32735	-0.46274	-0.21131	-0.33683	-0.56747	-0.87394	-0.64352	-0.62046	-0.67367	-0.71893	-0.15472	-0.86591	-0.24079	-0.29275	-0.47921	-0.499	-0.52778	-0.69272	-0.69406	-0.72839	-0.89877	-0.68192
0.5556	-0.52558	-0.72748	-0.1147	-0.68359	-0.55168	-0.5297	-0.32977	-0.86881	-0.76935	-0.65909	-0.67583	0.12354	-0.24734	-0.18767	-0.74707	-0.5469	-0.86515	-0.72275	-0.94629	-0.74645	-0.48445	-0.52823	-0.10067	-0.17772	0.039893	-0.5729	-0.20941	-0.30431	-0.44568	-0.20909	-0.36746	-0.54386	-0.8861	-0.63202	-0.63766	-0.625	-0.72867	-0.13242	-0.85258	-0.20807	-0.37791	-0.35889	-0.53387	-0.49383	-0.75191	-0.76606	-0.79751	-0.92021	-0.66755
0.28086	-0.52108	-0.75997	-0.21248	-0.67906	-0.55188	-0.54279	-0.37176	-0.86076	-0.73648	-0.64532	-0.66762	-0.011257	-0.3144	-0.14663	-0.75142	-0.59465	-0.8638	-0.69733	-0.95058	-0.80391	-0.4735	-0.65864	-0.15481	-0.18984	0.070727	-0.52285	-0.19362	-0.22627	-0.51314	-0.16064	-0.28066	-0.52758	-0.88533	-0.6342	-0.61538	-0.61011	-0.69966	-0.10158	-0.8666	-0.19191	-0.37229	-0.51262	-0.53495	-0.51039	-0.72787	-0.68879	-0.7581	-0.92862	-0.65959
0.48916	-0.391	-0.72731	-0.14852	-0.64687	-0.55194	-0.48662	-0.26983	-0.86105	-0.69943	-0.63473	-0.6285	0.25093	-0.23763	-0.19689	-0.70225	-0.5341	-0.84046	-0.69846	-0.93804	-0.7901	-0.40141	-0.51436	-0.12396	-0.23259	0.077883	-0.58187	-0.19829	-0.31034	-0.44261	-0.21299	-0.33834	-0.52723	-0.89092	-0.66009	-0.63242	-0.46787	-0.66383	-0.077472	-0.83665	-0.25511	-0.37372	-0.38247	-0.56213	-0.50581	-0.67278	-0.63629	-0.67111	-0.90948	-0.6542
0.44735	-0.46124	-0.75207	-0.15225	-0.7091	-0.55199	-0.51416	-0.3349	-0.86154	-0.78219	-0.71175	-0.63844	0.080692	-0.27937	-0.26418	-0.75951	-0.52282	-0.83321	-0.72296	-0.95729	-0.82255	-0.46658	-0.67096	-0.20138	-0.1253	0.01828	-0.52407	-0.23177	-0.28832	-0.48806	-0.10164	-0.4143	-0.58073	-0.88451	-0.6147	-0.64728	-0.76185	-0.77628	-0.15239	-0.8475	-0.28399	-0.47014	-0.52451	-0.57512	-0.48976	-0.74599	-0.78166	-0.79684	-0.91745	-0.64554
0.12305	-0.61582	-0.76271	-0.12641	-0.58875	-0.5521	-0.52685	-0.37788	-0.86465	-0.82718	-0.54818	-0.75164	-0.18554	-0.24269	-0.3472	-0.96217	-0.68063	-0.84549	-0.77492	-0.96415	-0.82517	-0.35776	-0.69163	-0.2296	-0.056263	0.058507	-0.49153	-0.21213	-0.31649	-0.65738	-0.26589	-0.35242	-0.6043	-0.83468	-0.5542	-0.55337	-0.57933	-0.68396	-0.15795	-0.83189	-0.24034	-0.45846	-0.60818	-0.54221	-0.48215	-0.65147	-0.57596	-0.67083	-0.89861	-0.65554
0.49122	-0.3832	-0.76152	-0.16604	-0.65399	-0.55258	-0.5396	-0.30065	-0.85034	-0.66308	-0.60492	-0.64433	0.20254	-0.24723	-0.20788	-0.71362	-0.71597	-0.86029	-0.67192	-0.94402	-0.80254	-0.36652	-0.5324	-0.14355	-0.11854	0.056379	-0.57373	-0.19523	-0.28643	-0.37597	-0.18785	-0.38332	-0.47846	-0.89262	-0.55115	-0.48885	-0.50195	-0.67677	-0.04528	-0.81686	-0.2381	-0.21774	-0.42429	-0.55286	-0.4766	-0.65786	-0.65016	-0.70415	-0.90779	-0.64011
0.61792	-0.46717	-0.76849	-0.20823	-0.67138	-0.55267	-0.60721	-0.40756	-0.85871	-0.75926	-0.69036	-0.69006	0.050519	-0.21296	-0.35029	-0.76263	-0.57813	-0.83072	-0.72654	-0.95384	-0.84051	-0.41757	-0.65245	-0.14931	-0.22862	0.017599	-0.63725	-0.19671	-0.36983	-0.5301	-0.23835	-0.3325	-0.53138	-0.89004	-0.66883	-0.67203	-0.5335	-0.71781	-0.15714	-0.86393	-0.1746	-0.41645	-0.51077	-0.54735	-0.51595	-0.74016	-0.72598	-0.71162	-0.92692	-0.6592
0.66641	-0.54049	-0.78549	-0.11392	-0.6697	-0.55267	-0.59314	-0.41811	-0.85497	-0.76662	-0.56163	-0.69787	0.274	-0.23336	-0.19744	-0.76244	-0.60089	-0.85947	-0.69469	-0.95143	-0.83871	-0.4879	-0.60961	-0.15277	-0.20018	-0.022427	-0.60425	-0.115	-0.35739	-0.47142	-0.2124	-0.39154	-0.47811	-0.90517	-0.68772	-0.6978	-0.49729	-0.66069	-0.14183	-0.88286	-0.11452	-0.14236	-0.47281	-0.55022	-0.55448	-0.74149	-0.74946	-0.7627	-0.92085	-0.68023
0.47554	-0.45598	-0.72946	-0.26315	-0.67023	-0.5527	-0.46505	-0.30874	-0.8536	-0.66917	-0.51326	-0.51091	0.28582	-0.24748	-0.22195	-0.73502	-0.66418	-0.84898	-0.73209	-0.93962	-0.77512	-0.3908	-0.56538	-0.092217	-0.18597	0.060446	-0.60568	-0.084264	-0.30144	-0.45362	-0.25872	-0.34583	-0.57886	-0.88249	-0.59453	-0.56365	-0.42147	-0.60596	-0.10514	-0.8608	-0.17763	-0.3132	-0.36552	-0.59282	-0.52751	-0.63997	-0.58149	-0.67513	-0.92152	-0.67425
0.78538	-0.44738	-0.76234	-0.070765	-0.65417	-0.55292	-0.50687	-0.30716	-0.87017	-0.70494	-0.63652	-0.61245	0.10945	-0.22442	-0.011225	-0.77057	-0.53084	-0.8473	-0.73487	-0.9526	-0.80709	-0.47784	-0.62338	-0.073347	-0.19194	-0.0081677	-0.61627	-0.13404	-0.33752	-0.48986	-0.21302	-0.32708	-0.53957	-0.87214	-0.66182	-0.62671	-0.6647	-0.72088	-0.16823	-0.86832	-0.24796	-0.28407	-0.48275	-0.50764	-0.55583	-0.68345	-0.68861	-0.72254	-0.89714	-0.68938
0.38034	-0.60518	-0.7617	-0.12626	-0.69591	-0.55293	-0.58164	-0.38934	-0.85145	-0.70949	-0.68245	-0.70174	0.089045	-0.23198	-0.28396	-0.77882	-0.52738	-0.87124	-0.67171	-0.95552	-0.8589	-0.45257	-0.59139	-0.21406	-0.1278	0.090886	-0.48479	-0.12186	-0.24616	-0.46609	-0.14177	-0.35298	-0.57759	-0.85956	-0.63884	-0.64409	-0.66585	-0.72134	-0.11488	-0.82858	-0.2795	-0.38654	-0.45317	-0.55489	-0.44689	-0.75516	-0.74077	-0.7528	-0.90502	-0.69816
0.38875	-0.5998	-0.78221	-0.10497	-0.6698	-0.55349	-0.53756	-0.37465	-0.86627	-0.6954	-0.66563	-0.72985	-0.014569	-0.23693	-0.27468	-0.77996	-0.55779	-0.85699	-0.71144	-0.94623	-0.79335	-0.37987	-0.58984	-0.20282	-0.19245	0.11897	-0.41086	-0.10876	-0.26938	-0.46318	-0.1687	-0.3024	-0.52223	-0.85769	-0.65413	-0.66619	-0.64751	-0.7153	-0.090723	-0.84477	-0.17925	-0.32978	-0.455	-0.57221	-0.44192	-0.71359	-0.68404	-0.69676	-0.91818	-0.68672
0.53878	-0.50384	-0.73833	-0.12736	-0.67067	-0.55403	-0.53828	-0.3786	-0.8701	-0.73672	-0.63599	-0.67042	0.081466	-0.31119	-0.1628	-0.76254	-0.60766	-0.84779	-0.72232	-0.94966	-0.81321	-0.55781	-0.59012	-0.093547	-0.25112	0.031346	-0.64042	-0.20575	-0.34377	-0.5125	-0.20977	-0.22997	-0.52384	-0.87347	-0.60848	-0.5846	-0.65105	-0.71991	-0.078936	-0.87603	-0.28502	-0.48158	-0.38287	-0.58306	-0.4773	-0.76213	-0.73316	-0.79684	-0.87122	-0.6787
0.53087	-0.49417	-0.74595	-0.16502	-0.68558	-0.55432	-0.51976	-0.34324	-0.87868	-0.73557	-0.68128	-0.68721	0.053538	-0.30213	-0.12401	-0.73178	-0.60982	-0.8576	-0.70815	-0.94861	-0.82525	-0.60167	-0.58371	-0.05753	-0.28207	0.021034	-0.59652	-0.21954	-0.31539	-0.49724	-0.24227	-0.33177	-0.5998	-0.90552	-0.64368	-0.65207	-0.58302	-0.70493	-0.14262	-0.89027	-0.30011	-0.43124	-0.41293	-0.54606	-0.53285	-0.76666	-0.75494	-0.82848	-0.90645	-0.69585
0.43464	-0.36624	-0.71574	-0.23523	-0.66675	-0.55482	-0.4945	-0.29723	-0.86435	-0.75873	-0.62794	-0.50226	0.038698	-0.24405	-0.19591	-0.71808	-0.57977	-0.81393	-0.75416	-0.9411	-0.80217	-0.40929	-0.59057	-0.15179	-0.16862	0.083082	-0.4489	-0.25268	-0.30023	-0.45808	-0.18451	-0.30777	-0.56379	-0.87982	-0.50078	-0.55489	-0.5126	-0.71114	-0.12655	-0.84655	-0.23897	-0.35852	-0.45077	-0.58557	-0.46576	-0.69985	-0.66766	-0.71781	-0.9255	-0.63946
0.67269	-0.51026	-0.76369	-0.127	-0.64777	-0.55498	-0.54576	-0.39405	-0.87363	-0.7272	-0.54358	-0.70482	0.25781	-0.23347	-0.1955	-0.7429	-0.57419	-0.84801	-0.67759	-0.95133	-0.81785	-0.50605	-0.52269	-0.12121	-0.21767	0.0023777	-0.63546	-0.06152	-0.33205	-0.41309	-0.21342	-0.3808	-0.44885	-0.90323	-0.65962	-0.67533	-0.55696	-0.68051	-0.089919	-0.88765	-0.13244	-0.11503	-0.37485	-0.53153	-0.56727	-0.75858	-0.73334	-0.78909	-0.91711	-0.66908
0.765	-0.4444	-0.75552	-0.090619	-0.65656	-0.55598	-0.50843	-0.31505	-0.87357	-0.7261	-0.64799	-0.62423	0.094748	-0.21447	0.0051853	-0.75542	-0.51864	-0.84901	-0.73052	-0.95579	-0.81105	-0.49545	-0.62177	-0.060667	-0.22158	-0.028455	-0.6122	-0.11198	-0.31929	-0.4736	-0.2146	-0.36263	-0.58977	-0.89044	-0.66	-0.64737	-0.6972	-0.72934	-0.17832	-0.87859	-0.23884	-0.28918	-0.477	-0.51761	-0.56218	-0.71039	-0.72007	-0.75727	-0.90885	-0.68798
0.3869	-0.62289	-0.78736	-0.11134	-0.6849	-0.55639	-0.50742	-0.39517	-0.87637	-0.73132	-0.68522	-0.72707	0.047335	-0.21704	-0.2643	-0.77891	-0.58678	-0.86198	-0.7324	-0.9449	-0.77624	-0.37252	-0.63587	-0.24946	-0.19187	0.17031	-0.4154	-0.1392	-0.23769	-0.48296	-0.13239	-0.24773	-0.53665	-0.87084	-0.66062	-0.65024	-0.65665	-0.71575	-0.048718	-0.86561	-0.18853	-0.27037	-0.53528	-0.58668	-0.45716	-0.70018	-0.67588	-0.68664	-0.90095	-0.68629
0.73758	-0.56309	-0.75553	-0.087023	-0.62761	-0.55642	-0.52134	-0.35765	-0.86157	-0.72853	-0.67641	-0.83777	0.29623	-0.19897	-0.19941	-0.73072	-0.54543	-0.85561	-0.7173	-0.94926	-0.82566	-0.50897	-0.60936	-0.02276	-0.22742	0.056983	-0.68869	-0.14067	-0.3206	-0.51753	-0.27945	-0.33779	-0.54384	-0.85933	-0.67217	-0.66306	-0.71845	-0.72273	-0.13355	-0.83726	-0.17259	-0.37242	-0.62754	-0.51213	-0.43608	-0.73518	-0.66066	-0.78436	-0.90126	-0.64964
0.67155	-0.5119	-0.76972	-0.12507	-0.65208	-0.55657	-0.56065	-0.39322	-0.86408	-0.72638	-0.59732	-0.70091	0.26143	-0.22591	-0.19952	-0.74634	-0.58087	-0.84625	-0.67103	-0.95161	-0.81894	-0.49689	-0.53229	-0.1338	-0.21277	-3.67e-05	-0.6284	-0.065478	-0.33566	-0.41915	-0.20395	-0.36811	-0.45468	-0.904	-0.6599	-0.66943	-0.5435	-0.67364	-0.12543	-0.88751	-0.12343	-0.10566	-0.40934	-0.54103	-0.56373	-0.75527	-0.74444	-0.77522	-0.92303	-0.66644
0.79734	-0.46001	-0.75536	-0.086761	-0.65504	-0.55699	-0.50974	-0.2993	-0.86753	-0.72777	-0.63543	-0.62218	0.12981	-0.20814	0.026571	-0.75319	-0.46428	-0.85502	-0.72871	-0.95398	-0.81699	-0.4992	-0.63024	-0.044623	-0.17624	-0.0098464	-0.62999	-0.083498	-0.33267	-0.46016	-0.21844	-0.33923	-0.58289	-0.87424	-0.68027	-0.66275	-0.66893	-0.71986	-0.17253	-0.86618	-0.24907	-0.24367	-0.50523	-0.5556	-0.55877	-0.70419	-0.7149	-0.73463	-0.90196	-0.69091
0.54153	-0.49924	-0.73698	-0.11964	-0.67253	-0.55729	-0.54044	-0.382	-0.8726	-0.7402	-0.63044	-0.68005	0.073837	-0.2927	-0.13767	-0.74539	-0.59914	-0.84554	-0.72605	-0.94712	-0.81897	-0.59342	-0.59729	-0.079618	-0.26309	0.025034	-0.65074	-0.19205	-0.33601	-0.49206	-0.21061	-0.25591	-0.53961	-0.89539	-0.6076	-0.58641	-0.66226	-0.72348	-0.10902	-0.86851	-0.28937	-0.47971	-0.37399	-0.55307	-0.5124	-0.76443	-0.75284	-0.82008	-0.88139	-0.69177
0.56886	-0.53014	-0.72842	-0.1124	-0.67288	-0.55747	-0.48872	-0.33122	-0.86087	-0.74398	-0.62271	-0.66847	0.13048	-0.22261	-0.22959	-0.73104	-0.49528	-0.84758	-0.70995	-0.94769	-0.73616	-0.42774	-0.51559	-0.13935	-0.16724	0.074354	-0.57701	-0.2018	-0.27996	-0.43231	-0.1902	-0.36148	-0.52353	-0.87121	-0.60479	-0.61129	-0.63107	-0.71856	-0.079982	-0.83011	-0.20461	-0.35829	-0.42078	-0.497	-0.46676	-0.7289	-0.73497	-0.75135	-0.91103	-0.64835
0.099947	-0.63997	-0.79226	-0.13047	-0.67649	-0.55749	-0.51915	-0.39325	-0.85233	-0.69232	-0.56434	-0.70006	-0.15651	-0.37571	-0.39759	-0.79098	-0.66019	-0.8575	-0.67048	-0.94243	-0.7496	-0.40826	-0.65536	-0.26257	-0.1085	0.08185	-0.46531	-0.24715	-0.26066	-0.55043	-0.11934	-0.20545	-0.44973	-0.83517	-0.63448	-0.60407	-0.6411	-0.70678	0.012089	-0.81846	-0.30049	-0.35458	-0.58226	-0.53085	-0.43931	-0.7075	-0.68934	-0.69335	-0.9065	-0.66292
0.67591	-0.51785	-0.76468	-0.12457	-0.65526	-0.55798	-0.54224	-0.39551	-0.86848	-0.71793	-0.55042	-0.69974	0.26589	-0.2401	-0.18566	-0.73429	-0.55668	-0.84773	-0.67992	-0.95576	-0.8233	-0.52546	-0.55103	-0.12895	-0.20803	-0.0033415	-0.64835	-0.07507	-0.31712	-0.41963	-0.20948	-0.38912	-0.45995	-0.90418	-0.66607	-0.68673	-0.56034	-0.68293	-0.094187	-0.88254	-0.1513	-0.050551	-0.39985	-0.52413	-0.56183	-0.76562	-0.75143	-0.7988	-0.921	-0.67097
0.53154	-0.50388	-0.74872	-0.1835	-0.69586	-0.5581	-0.56032	-0.36088	-0.8769	-0.75358	-0.67012	-0.67152	0.062619	-0.30652	-0.12014	-0.73604	-0.61063	-0.86331	-0.71944	-0.95294	-0.83075	-0.6297	-0.59782	-0.071525	-0.27186	-0.013901	-0.59573	-0.20523	-0.32913	-0.50886	-0.24093	-0.29765	-0.61377	-0.91104	-0.6421	-0.6889	-0.60044	-0.71248	-0.13346	-0.90503	-0.30398	-0.44064	-0.38383	-0.56659	-0.55574	-0.78595	-0.77889	-0.85375	-0.9217	-0.70586
0.75984	-0.46141	-0.7414	-0.066919	-0.63423	-0.55967	-0.50534	-0.3008	-0.86476	-0.70242	-0.63705	-0.68009	0.143	-0.21989	-0.097601	-0.74703	-0.51478	-0.84348	-0.7235	-0.95453	-0.80841	-0.48598	-0.63321	-0.095953	-0.21281	0.003027	-0.61445	-0.1363	-0.3453	-0.46392	-0.22761	-0.3316	-0.56303	-0.86079	-0.63284	-0.58631	-0.71884	-0.72611	-0.14932	-0.85131	-0.27394	-0.36381	-0.51836	-0.51124	-0.47414	-0.70068	-0.69672	-0.72212	-0.88716	-0.67708
0.62795	-0.44837	-0.76816	-0.15188	-0.65131	-0.55998	-0.61029	-0.41441	-0.85449	-0.75509	-0.68452	-0.70186	0.073855	-0.18832	-0.38222	-0.76922	-0.50948	-0.8504	-0.69588	-0.95336	-0.83065	-0.4036	-0.61789	-0.16554	-0.21717	0.023002	-0.62445	-0.14989	-0.37908	-0.486	-0.22555	-0.36208	-0.5357	-0.88684	-0.65005	-0.62325	-0.46885	-0.68671	-0.13415	-0.85651	-0.15411	-0.31177	-0.46488	-0.55358	-0.52834	-0.72419	-0.71241	-0.69848	-0.91037	-0.64841
0.049952	-0.64904	-0.75723	-0.30313	-0.67173	-0.5604	-0.54087	-0.44655	-0.83438	-0.71141	-0.62242	-0.66031	-0.11161	-0.44995	-0.44398	-0.7983	-0.77026	-0.89092	-0.65393	-0.96438	-0.73378	-0.54971	-0.65465	-0.38988	-0.029903	0.076847	-0.51378	-0.2502	-0.18705	-0.60595	0.017843	-0.08568	-0.48094	-0.7877	-0.64491	-0.64493	-0.64509	-0.72764	-0.013009	-0.7083	-0.39399	-0.50583	-0.56205	-0.58265	-0.18159	-0.78006	-0.74552	-0.72957	-0.9065	-0.67431
0.11028	-0.60223	-0.76738	-0.17022	-0.6674	-0.56053	-0.50915	-0.38543	-0.82577	-0.66271	-0.52989	-0.72466	-0.22044	-0.38353	-0.33698	-0.73396	-0.66376	-0.8119	-0.66107	-0.93923	-0.80473	-0.43434	-0.64101	-0.27672	-0.14594	0.1205	-0.50368	-0.22663	-0.29045	-0.51273	-0.10575	-0.2743	-0.4807	-0.8265	-0.65078	-0.63098	-0.68663	-0.709	-0.01547	-0.76909	-0.26899	-0.37258	-0.55804	-0.51166	-0.34033	-0.70153	-0.68541	-0.72806	-0.90901	-0.66923
0.7434	-0.6418	-0.77518	-0.13618	-0.63861	-0.56061	-0.53925	-0.38145	-0.86709	-0.72405	-0.69754	-0.91558	0.41198	-0.26276	-0.20322	-0.77189	-0.59568	-0.86411	-0.71778	-0.95386	-0.83259	-0.56615	-0.6244	-0.10152	-0.12609	0.056151	-0.69443	-0.15287	-0.30982	-0.55452	-0.18841	-0.33845	-0.55852	-0.8395	-0.6704	-0.67874	-0.83902	-0.76621	-0.15163	-0.83048	-0.28257	-0.42506	-0.60097	-0.57882	-0.46735	-0.75646	-0.72851	-0.79065	-0.89618	-0.65495
0.073329	-0.64262	-0.77453	-0.25297	-0.65788	-0.56071	-0.57484	-0.42889	-0.8336	-0.70114	-0.62601	-0.67424	-0.1174	-0.38483	-0.42921	-0.81968	-0.78175	-0.86007	-0.68866	-0.95182	-0.76665	-0.47409	-0.66807	-0.33153	-0.15605	0.14016	-0.47446	-0.19057	-0.20864	-0.60933	-0.14147	-0.1763	-0.41781	-0.83832	-0.65245	-0.60079	-0.6146	-0.72518	-0.012258	-0.79153	-0.31592	-0.40592	-0.51187	-0.5632	-0.43106	-0.76032	-0.69908	-0.69269	-0.92274	-0.662
0.75791	-0.47966	-0.74532	-0.10262	-0.64391	-0.56138	-0.50332	-0.30404	-0.86668	-0.70946	-0.65379	-0.68188	0.15086	-0.22744	-0.075877	-0.74803	-0.54318	-0.8478	-0.73037	-0.95605	-0.81538	-0.51715	-0.63413	-0.090926	-0.21032	-0.00043312	-0.63252	-0.13879	-0.32048	-0.47531	-0.2369	-0.35793	-0.5851	-0.87087	-0.65184	-0.62571	-0.73728	-0.735	-0.17847	-0.86403	-0.27606	-0.35084	-0.51301	-0.51053	-0.51809	-0.71098	-0.71089	-0.75306	-0.89271	-0.6787
0.50228	-0.40483	-0.74329	-0.13749	-0.65953	-0.56141	-0.52048	-0.29441	-0.85376	-0.72067	-0.64496	-0.62824	0.16566	-0.24892	-0.21338	-0.71426	-0.50523	-0.84048	-0.69166	-0.93809	-0.80616	-0.40339	-0.56193	-0.15789	-0.1927	0.070773	-0.536	-0.23664	-0.28604	-0.44055	-0.19822	-0.36028	-0.52853	-0.89151	-0.57802	-0.54679	-0.49421	-0.68809	-0.061459	-0.86094	-0.24479	-0.36712	-0.42259	-0.55062	-0.50256	-0.6967	-0.68187	-0.69981	-0.9206	-0.6546
0.62789	-0.48461	-0.78963	-0.18248	-0.6517	-0.56169	-0.58224	-0.43239	-0.83436	-0.74416	-0.66524	-0.65397	0.080906	-0.18791	-0.40029	-0.77305	-0.47501	-0.84934	-0.64434	-0.91423	-0.87671	-0.30962	-0.70758	-0.20653	-0.18623	0.050019	-0.69676	-0.19967	-0.4284	-0.53564	-0.26772	-0.3895	-0.54697	-0.8736	-0.67867	-0.64105	-0.53323	-0.72003	-0.19388	-0.87858	-0.1297	-0.35766	-0.11896	-0.47327	-0.54821	-0.72016	-0.73393	-0.60652	-0.9118	-0.65781
0.11481	-0.59398	-0.79597	-0.1149	-0.70092	-0.56184	-0.51196	-0.44435	-0.83362	-0.68611	-0.6648	-0.68115	-0.21716	-0.42104	-0.39394	-0.71158	-0.6505	-0.86132	-0.63067	-0.94308	-0.80167	-0.45398	-0.64061	-0.25261	-0.18132	0.16054	-0.52942	-0.1579	-0.36532	-0.33351	-0.1699	-0.3625	-0.42495	-0.85015	-0.68711	-0.63744	-0.62594	-0.70768	0.034337	-0.8381	-0.30859	-0.46703	-0.5804	-0.55893	-0.30158	-0.7472	-0.65811	-0.74932	-0.93996	-0.67422
0.48545	-0.46013	-0.72539	-0.19419	-0.64919	-0.56212	-0.48033	-0.3045	-0.85647	-0.69965	-0.51634	-0.56812	0.29962	-0.2176	-0.050518	-0.73343	-0.55295	-0.8577	-0.72277	-0.93886	-0.78066	-0.42871	-0.54793	-0.0043191	-0.19446	0.079973	-0.60405	-0.077397	-0.29375	-0.43292	-0.23072	-0.30095	-0.54753	-0.8908	-0.54308	-0.50023	-0.4645	-0.62883	-0.049607	-0.88556	-0.19027	-0.25429	-0.42549	-0.57433	-0.55218	-0.65708	-0.59921	-0.697	-0.90492	-0.66
0.56769	-0.53665	-0.72869	-0.11096	-0.6733	-0.5622	-0.49291	-0.33058	-0.86306	-0.74208	-0.63482	-0.67493	0.12821	-0.20947	-0.21725	-0.73304	-0.4949	-0.85122	-0.70506	-0.94732	-0.71361	-0.42731	-0.52466	-0.13926	-0.165	0.076832	-0.569	-0.17789	-0.29036	-0.42622	-0.19084	-0.34091	-0.52036	-0.86863	-0.60566	-0.60415	-0.62177	-0.71745	-0.068407	-0.82884	-0.19085	-0.36289	-0.43426	-0.5078	-0.4527	-0.72756	-0.72957	-0.74987	-0.90763	-0.64568
0.77556	-0.45119	-0.75476	-0.093023	-0.6471	-0.56267	-0.48842	-0.31176	-0.8723	-0.7068	-0.62765	-0.60971	0.10667	-0.2135	-0.037295	-0.75992	-0.53162	-0.83491	-0.73203	-0.95232	-0.79974	-0.48448	-0.63615	-0.069278	-0.24555	-0.0050541	-0.61894	-0.097508	-0.33558	-0.48335	-0.18398	-0.33713	-0.56429	-0.86668	-0.63213	-0.58763	-0.68145	-0.72226	-0.16178	-0.87004	-0.27542	-0.32056	-0.49235	-0.50965	-0.51459	-0.67802	-0.66802	-0.71999	-0.87992	-0.67942
0.61672	-0.46894	-0.76846	-0.21656	-0.67038	-0.56302	-0.60999	-0.40301	-0.86017	-0.755	-0.68657	-0.69957	0.05216	-0.21718	-0.34973	-0.76238	-0.59078	-0.83308	-0.73005	-0.95425	-0.83608	-0.42924	-0.65086	-0.14842	-0.23722	0.017642	-0.63982	-0.19863	-0.36796	-0.53121	-0.24611	-0.3279	-0.52573	-0.89154	-0.66761	-0.67067	-0.5236	-0.71465	-0.15476	-0.86142	-0.18117	-0.4238	-0.5248	-0.55674	-0.51863	-0.74091	-0.73172	-0.71528	-0.92494	-0.65923
0.3898	-0.60435	-0.7671	-0.14576	-0.70551	-0.56342	-0.53205	-0.41607	-0.86897	-0.7219	-0.67677	-0.71226	-0.054985	-0.25081	-0.29911	-0.76527	-0.55141	-0.84207	-0.67286	-0.94259	-0.76317	-0.40414	-0.62106	-0.16181	-0.20354	0.18965	-0.45102	-0.047706	-0.32344	-0.4617	-0.1634	-0.21596	-0.50514	-0.8556	-0.65682	-0.66685	-0.64348	-0.71993	-0.081916	-0.84555	-0.15487	-0.29445	-0.4357	-0.56966	-0.42295	-0.74383	-0.70936	-0.70664	-0.91271	-0.71225
0.48739	-0.42621	-0.73002	-0.1873	-0.64965	-0.56359	-0.48301	-0.30281	-0.86039	-0.69514	-0.55446	-0.56076	0.23477	-0.23985	-0.11387	-0.71883	-0.56228	-0.84563	-0.70512	-0.93804	-0.78297	-0.42406	-0.53782	-0.061767	-0.22253	0.090151	-0.595	-0.14302	-0.29631	-0.44856	-0.20855	-0.31056	-0.52604	-0.88704	-0.61803	-0.58202	-0.4558	-0.64307	-0.047862	-0.8593	-0.22477	-0.2962	-0.3929	-0.56941	-0.528	-0.65358	-0.60626	-0.69022	-0.90015	-0.64919
0.10866	-0.61612	-0.7762	-0.1657	-0.67617	-0.56373	-0.50739	-0.37596	-0.84778	-0.66686	-0.51564	-0.72245	-0.21236	-0.3712	-0.34325	-0.74318	-0.67723	-0.82521	-0.67337	-0.95015	-0.7929	-0.41347	-0.65122	-0.28297	-0.12457	0.10817	-0.48435	-0.23153	-0.28703	-0.53651	-0.10413	-0.27451	-0.47649	-0.81574	-0.64142	-0.62534	-0.68479	-0.71551	-0.021292	-0.78164	-0.27686	-0.35809	-0.5828	-0.52236	-0.36617	-0.70186	-0.68302	-0.71424	-0.90873	-0.66477
0.61426	-0.47044	-0.76707	-0.21491	-0.68241	-0.56404	-0.60052	-0.39297	-0.85592	-0.81552	-0.69863	-0.68007	0.051124	-0.25042	-0.35038	-0.75457	-0.59642	-0.84058	-0.73791	-0.95633	-0.83456	-0.47044	-0.64176	-0.15058	-0.25205	0.016707	-0.63283	-0.15883	-0.37153	-0.5141	-0.23656	-0.33464	-0.5384	-0.8944	-0.66465	-0.67395	-0.54754	-0.72191	-0.1635	-0.8705	-0.24038	-0.41971	-0.52568	-0.58481	-0.49947	-0.74478	-0.68857	-0.7498	-0.9179	-0.66331
0.26877	-0.43485	-0.73837	-0.22256	-0.66017	-0.56421	-0.47407	-0.32871	-0.85721	-0.69833	-0.58967	-0.53986	0.43465	-0.32736	-0.23554	-0.72749	-0.7428	-0.88347	-0.72377	-0.94231	-0.77992	-0.42284	-0.63277	-0.27576	-0.18524	0.020132	-0.4643	-0.21042	-0.33582	-0.47225	-0.17632	-0.2793	-0.51421	-0.9101	-0.63388	-0.63187	-0.28297	-0.58826	-0.071455	-0.88775	-0.20895	-0.4144	-0.52079	-0.60869	-0.57025	-0.68359	-0.64483	-0.59654	-0.94604	-0.69546
0.61552	-0.47215	-0.76779	-0.21765	-0.67413	-0.56446	-0.60718	-0.39818	-0.85916	-0.77793	-0.69184	-0.69064	0.05094	-0.23095	-0.34958	-0.75915	-0.59375	-0.8365	-0.73354	-0.95506	-0.83374	-0.44847	-0.64792	-0.14841	-0.24329	0.017006	-0.63658	-0.18506	-0.3684	-0.52321	-0.24183	-0.33208	-0.52959	-0.8926	-0.66703	-0.67217	-0.53607	-0.71889	-0.1576	-0.86303	-0.20521	-0.42377	-0.52821	-0.56897	-0.51221	-0.7425	-0.71782	-0.73152	-0.92193	-0.66106
0.10723	-0.61616	-0.77951	-0.16606	-0.67872	-0.56447	-0.50361	-0.38592	-0.85735	-0.66834	-0.53947	-0.71634	-0.20434	-0.36285	-0.36599	-0.74995	-0.68034	-0.83724	-0.66908	-0.95559	-0.77936	-0.40535	-0.65556	-0.29159	-0.11126	0.095108	-0.48055	-0.24016	-0.29937	-0.53968	-0.12854	-0.27625	-0.48567	-0.82214	-0.6361	-0.61813	-0.67605	-0.71646	-0.019961	-0.79552	-0.28171	-0.35158	-0.59065	-0.50263	-0.39124	-0.70687	-0.68136	-0.70855	-0.90799	-0.66043
0.48698	-0.44075	-0.72299	-0.18079	-0.64752	-0.56453	-0.46954	-0.29345	-0.85473	-0.6897	-0.56061	-0.57791	0.26218	-0.23357	-0.12478	-0.72379	-0.57714	-0.85069	-0.70717	-0.94157	-0.77129	-0.43632	-0.53853	-0.05327	-0.23669	0.089761	-0.60385	-0.13319	-0.30389	-0.43314	-0.22155	-0.29233	-0.52986	-0.88268	-0.62573	-0.58818	-0.46276	-0.63819	-0.058764	-0.86294	-0.2266	-0.32231	-0.40826	-0.57419	-0.52262	-0.65921	-0.60644	-0.69501	-0.9027	-0.6513
0.47269	-0.46459	-0.74727	-0.20468	-0.63563	-0.56479	-0.50587	-0.34576	-0.84788	-0.72002	-0.58816	-0.59466	0.18161	-0.19145	-0.17648	-0.76183	-0.60116	-0.84163	-0.74875	-0.95029	-0.79935	-0.4211	-0.59026	-0.091564	-0.11269	0.067198	-0.5596	-0.06898	-0.27813	-0.44991	-0.17324	-0.31493	-0.56	-0.86695	-0.60202	-0.57231	-0.39922	-0.63967	-0.1287	-0.84224	-0.12986	-0.29077	-0.46574	-0.57488	-0.49108	-0.72542	-0.69271	-0.74184	-0.89189	-0.65215
0.49496	-0.38648	-0.73711	-0.14421	-0.6574	-0.565	-0.50927	-0.27436	-0.85553	-0.71575	-0.62816	-0.63156	0.22104	-0.26182	-0.20093	-0.70424	-0.50228	-0.84374	-0.69695	-0.93989	-0.80206	-0.42334	-0.50878	-0.14676	-0.21737	0.066593	-0.58733	-0.26156	-0.27938	-0.42646	-0.18413	-0.32216	-0.52483	-0.89704	-0.60599	-0.57003	-0.49063	-0.68949	-0.041716	-0.8579	-0.28183	-0.37582	-0.40615	-0.56617	-0.51676	-0.69447	-0.66714	-0.69847	-0.90984	-0.64779
0.10572	-0.61061	-0.77778	-0.16053	-0.67787	-0.56566	-0.50215	-0.40227	-0.85357	-0.6792	-0.58132	-0.70811	-0.19538	-0.35676	-0.38541	-0.77366	-0.67637	-0.84353	-0.66616	-0.95247	-0.76909	-0.40647	-0.65387	-0.28288	-0.11053	0.094403	-0.48453	-0.24319	-0.31008	-0.54231	-0.14978	-0.26836	-0.48817	-0.83445	-0.63874	-0.61161	-0.66657	-0.71284	-0.010916	-0.80384	-0.2746	-0.36067	-0.57649	-0.49277	-0.40664	-0.71026	-0.67969	-0.70798	-0.90707	-0.65781
0.28373	-0.48623	-0.71656	-0.26349	-0.56302	-0.5658	-0.57787	-0.28523	-0.84772	-0.69405	-0.57241	-0.58642	-0.11428	-0.27218	-0.37233	-0.74021	-0.65876	-0.85787	-0.71116	-0.94328	-0.77159	-0.44902	-0.58957	-0.28123	-0.24353	0.11093	-0.51401	-0.28931	-0.32322	-0.45945	-0.22115	-0.21364	-0.53674	-0.85216	-0.55062	-0.49485	-0.54773	-0.69697	-0.029793	-0.85783	-0.35167	-0.4669	-0.42116	-0.55077	-0.41218	-0.706	-0.59825	-0.73553	-0.94732	-0.64071
0.48624	-0.45176	-0.72359	-0.18443	-0.64829	-0.56616	-0.47763	-0.29598	-0.85485	-0.69839	-0.53709	-0.5746	0.28471	-0.22658	-0.10052	-0.73052	-0.5514	-0.85616	-0.71941	-0.93987	-0.77679	-0.432	-0.54562	-0.033319	-0.21236	0.082679	-0.60367	-0.11081	-0.30136	-0.43266	-0.22899	-0.29317	-0.54251	-0.88567	-0.5653	-0.52371	-0.46107	-0.63198	-0.050478	-0.87678	-0.21315	-0.29444	-0.42014	-0.57343	-0.53768	-0.659	-0.6033	-0.69307	-0.90425	-0.65649
0.49314	-0.41264	-0.72936	-0.1601	-0.64629	-0.56639	-0.52008	-0.29546	-0.85698	-0.71574	-0.62383	-0.63714	0.23166	-0.25425	-0.19643	-0.71939	-0.55052	-0.85267	-0.69497	-0.94075	-0.7992	-0.43404	-0.53301	-0.14399	-0.19737	0.073119	-0.56943	-0.22532	-0.2875	-0.42719	-0.18506	-0.32307	-0.4899	-0.89003	-0.60359	-0.56857	-0.48303	-0.67844	-0.05321	-0.85352	-0.26139	-0.35759	-0.40689	-0.56977	-0.5124	-0.69347	-0.67529	-0.69683	-0.91071	-0.65354
0.44804	-0.45435	-0.7552	-0.1871	-0.70108	-0.56648	-0.54247	-0.34879	-0.85973	-0.77738	-0.6987	-0.68823	0.070237	-0.25956	-0.31466	-0.76883	-0.55395	-0.83507	-0.72971	-0.95672	-0.82312	-0.46364	-0.67188	-0.22038	-0.15931	0.017872	-0.5696	-0.21257	-0.29683	-0.51803	-0.14528	-0.37903	-0.58537	-0.8819	-0.60632	-0.62052	-0.65689	-0.74289	-0.16173	-0.84647	-0.26348	-0.49344	-0.50959	-0.59667	-0.47985	-0.74392	-0.77185	-0.76059	-0.915	-0.65079
0.56989	-0.53276	-0.73316	-0.12018	-0.67758	-0.56651	-0.50491	-0.34018	-0.85877	-0.7496	-0.62471	-0.66395	0.13293	-0.22429	-0.23222	-0.73871	-0.50644	-0.84796	-0.7159	-0.94679	-0.75133	-0.42152	-0.5335	-0.13745	-0.1822	0.075328	-0.57304	-0.2143	-0.29023	-0.45734	-0.20929	-0.37246	-0.52826	-0.87148	-0.61408	-0.62501	-0.6145	-0.71365	-0.10425	-0.83138	-0.19661	-0.35686	-0.43639	-0.48595	-0.46805	-0.72376	-0.73031	-0.74712	-0.91299	-0.64929
0.80062	-0.4552	-0.75747	-0.086392	-0.65956	-0.56652	-0.51165	-0.30913	-0.86846	-0.72949	-0.64891	-0.61999	0.13384	-0.2049	0.022269	-0.75615	-0.46858	-0.85791	-0.72844	-0.95339	-0.81703	-0.48861	-0.63003	-0.040804	-0.17324	-0.015682	-0.63508	-0.086812	-0.31731	-0.47235	-0.22271	-0.36908	-0.59706	-0.88279	-0.68846	-0.6871	-0.67078	-0.71692	-0.18581	-0.87686	-0.2516	-0.23395	-0.51437	-0.54353	-0.59173	-0.71163	-0.73007	-0.73337	-0.90872	-0.69562
0.10168	-0.63151	-0.7921	-0.15067	-0.68387	-0.56668	-0.52325	-0.39376	-0.85601	-0.69026	-0.57008	-0.69717	-0.16947	-0.3753	-0.39194	-0.79327	-0.66026	-0.85413	-0.67191	-0.9455	-0.76351	-0.40386	-0.65728	-0.25541	-0.095071	0.097645	-0.47236	-0.24907	-0.27578	-0.56218	-0.12323	-0.21948	-0.46163	-0.83104	-0.63341	-0.60265	-0.65144	-0.70965	0.012221	-0.81033	-0.28795	-0.35931	-0.58058	-0.51963	-0.42458	-0.70623	-0.6831	-0.69824	-0.9078	-0.66141
0.5274	-0.47431	-0.72831	-0.17162	-0.66975	-0.56679	-0.47763	-0.26597	-0.8605	-0.69813	-0.63554	-0.6899	0.043439	-0.26868	-0.23295	-0.72313	-0.56765	-0.8373	-0.723	-0.93956	-0.80521	-0.48419	-0.58563	-0.046351	-0.20134	0.076784	-0.50626	-0.12573	-0.31059	-0.47785	-0.27705	-0.33468	-0.57154	-0.86199	-0.61174	-0.61213	-0.591	-0.71189	-0.097115	-0.87515	-0.24156	-0.36756	-0.43744	-0.52697	-0.50702	-0.7152	-0.66171	-0.75598	-0.90021	-0.66318
0.56545	-0.54038	-0.72322	-0.10107	-0.67928	-0.56696	-0.48122	-0.32683	-0.87114	-0.73424	-0.65124	-0.6772	0.12127	-0.21353	-0.2229	-0.74031	-0.50944	-0.85279	-0.7079	-0.94521	-0.69357	-0.42871	-0.52867	-0.13547	-0.16528	0.079122	-0.55543	-0.16741	-0.30905	-0.42041	-0.19045	-0.32553	-0.53924	-0.8683	-0.62221	-0.60933	-0.61535	-0.72024	-0.065096	-0.83395	-0.18596	-0.38126	-0.45007	-0.49763	-0.45017	-0.73094	-0.72161	-0.74347	-0.89699	-0.63729
0.30894	-0.45407	-0.68007	-0.18564	-0.61205	-0.56753	-0.55724	-0.35153	-0.87974	-0.76241	-0.65393	-0.71902	0.0039765	-0.32206	-0.46002	-0.71417	-0.64987	-0.86005	-0.75219	-0.93996	-0.78278	-0.63363	-0.42889	-0.13162	-0.3338	0.02672	-0.66578	-0.30833	-0.46224	-0.39638	-0.36763	-0.40114	-0.5619	-0.93141	-0.65626	-0.6485	-0.68115	-0.74149	-0.12382	-0.89021	-0.38926	-0.45183	-0.41167	-0.65086	-0.67187	-0.74868	-0.75233	-0.80503	-0.91743	-0.67384
0.28732	-0.51368	-0.76373	-0.23324	-0.68493	-0.56794	-0.55749	-0.32251	-0.85772	-0.69784	-0.61555	-0.62328	0.0012933	-0.33109	-0.16097	-0.75153	-0.58675	-0.84393	-0.69566	-0.94373	-0.8101	-0.40266	-0.64874	-0.2116	-0.1328	0.12804	-0.50908	-0.15538	-0.12624	-0.54298	-0.062429	-0.2948	-0.50994	-0.84422	-0.63521	-0.60006	-0.57811	-0.70059	-0.066346	-0.82868	-0.114	-0.30124	-0.52466	-0.47622	-0.40651	-0.72088	-0.70341	-0.71651	-0.90364	-0.63883
0.65435	-0.56343	-0.77805	-0.097914	-0.67475	-0.56806	-0.60678	-0.44502	-0.85073	-0.78593	-0.63397	-0.6875	0.24223	-0.20058	-0.24013	-0.7775	-0.6318	-0.85365	-0.70843	-0.95033	-0.84756	-0.50654	-0.67447	-0.20062	-0.21047	-0.00473	-0.5964	-0.095352	-0.34619	-0.50386	-0.20963	-0.39085	-0.53383	-0.90208	-0.69073	-0.64445	-0.48043	-0.65734	-0.19015	-0.89499	-0.076709	-0.20515	-0.4198	-0.52371	-0.53798	-0.76651	-0.7598	-0.73307	-0.92057	-0.66999
0.32477	-0.49737	-0.75749	-0.21478	-0.64989	-0.56809	-0.50781	-0.36539	-0.858	-0.64595	-0.63585	-0.58866	0.28884	-0.27187	-0.29867	-0.74505	-0.58384	-0.87928	-0.69151	-0.95596	-0.79858	-0.40572	-0.58047	-0.23792	-0.14395	0.088387	-0.49143	-0.2289	-0.33318	-0.50001	-0.14155	-0.21687	-0.56261	-0.86567	-0.58762	-0.57101	-0.48948	-0.67195	-0.054153	-0.84265	-0.25715	-0.49602	-0.5028	-0.54161	-0.41881	-0.64466	-0.58856	-0.67623	-0.93187	-0.6646
0.21629	-0.64863	-0.79707	-0.17132	-0.67755	-0.56857	-0.58208	-0.45692	-0.85158	-0.71175	-0.63342	-0.70932	-0.071572	-0.33661	-0.35138	-0.80401	-0.60937	-0.83451	-0.6438	-0.93278	-0.82493	-0.46952	-0.69025	-0.28273	-0.13357	0.10159	-0.54321	-0.27123	-0.29181	-0.58914	-0.062941	-0.27689	-0.48062	-0.85769	-0.67242	-0.66051	-0.5873	-0.68336	-0.048122	-0.79726	-0.12353	-0.41598	-0.59479	-0.51888	-0.43888	-0.77467	-0.77906	-0.79249	-0.89726	-0.66024
0.1114	-0.64604	-0.79788	-0.20789	-0.68634	-0.56944	-0.54555	-0.38686	-0.88786	-0.6585	-0.54221	-0.67805	-0.19029	-0.37219	-0.34056	-0.80179	-0.6537	-0.86563	-0.67027	-0.96708	-0.79248	-0.38886	-0.66421	-0.22659	-0.078631	0.12538	-0.48499	-0.18977	-0.30498	-0.5742	-0.083287	-0.26435	-0.4364	-0.80342	-0.62764	-0.6136	-0.67301	-0.71453	0.038493	-0.7975	-0.26383	-0.40849	-0.59833	-0.53458	-0.35654	-0.70393	-0.68344	-0.70435	-0.91315	-0.67208
0.46617	-0.50182	-0.74612	-0.31389	-0.70611	-0.5695	-0.55494	-0.36295	-0.86553	-0.78317	-0.66475	-0.69241	0.026718	-0.26853	-0.30782	-0.76583	-0.56687	-0.84008	-0.76023	-0.95574	-0.83875	-0.49647	-0.6624	-0.20374	-0.12828	0.023592	-0.59392	-0.18991	-0.2457	-0.51375	-0.17012	-0.36614	-0.64447	-0.88515	-0.61058	-0.60347	-0.67265	-0.7304	-0.16982	-0.86499	-0.24504	-0.47811	-0.47556	-0.65408	-0.51842	-0.74259	-0.75479	-0.78	-0.9037	-0.66446
0.44993	-0.47424	-0.75729	-0.20411	-0.70237	-0.56953	-0.55721	-0.36372	-0.85644	-0.78092	-0.71554	-0.71622	0.04341	-0.25771	-0.34669	-0.77297	-0.55241	-0.8362	-0.73109	-0.95823	-0.82914	-0.48947	-0.67916	-0.24592	-0.14253	0.01152	-0.59271	-0.22842	-0.27351	-0.52161	-0.14374	-0.39636	-0.59314	-0.88331	-0.61572	-0.62587	-0.68427	-0.74786	-0.18097	-0.85066	-0.27552	-0.51334	-0.51219	-0.61255	-0.48408	-0.76008	-0.79745	-0.77548	-0.9129	-0.6546
0.10376	-0.61772	-0.78397	-0.15766	-0.68285	-0.56994	-0.5119	-0.40086	-0.85376	-0.68715	-0.58597	-0.70024	-0.18291	-0.36332	-0.39011	-0.79142	-0.66737	-0.84891	-0.66942	-0.94843	-0.76475	-0.40501	-0.65541	-0.2644	-0.10047	0.099938	-0.48129	-0.24521	-0.29763	-0.55538	-0.1407	-0.24431	-0.4768	-0.83475	-0.63761	-0.60602	-0.65984	-0.7109	0.0041889	-0.80615	-0.27601	-0.36451	-0.57239	-0.5043	-0.41541	-0.70853	-0.67988	-0.70483	-0.9074	-0.65867
0.39091	-0.59588	-0.78748	-0.12485	-0.68328	-0.5701	-0.6154	-0.36549	-0.85456	-0.68668	-0.65132	-0.73223	-0.041466	-0.25524	-0.26963	-0.78976	-0.55193	-0.85623	-0.67179	-0.95154	-0.82123	-0.38408	-0.59638	-0.21034	-0.19282	0.070978	-0.45344	-0.071723	-0.29461	-0.48029	-0.20746	-0.29972	-0.52865	-0.8452	-0.64121	-0.64248	-0.62943	-0.71064	-0.11145	-0.8272	-0.17093	-0.32278	-0.45535	-0.56565	-0.41267	-0.73879	-0.72773	-0.7134	-0.92128	-0.68926
0.21663	-0.64862	-0.79717	-0.18347	-0.68471	-0.57023	-0.59418	-0.45968	-0.85683	-0.72044	-0.64608	-0.71418	-0.073207	-0.33852	-0.34822	-0.80322	-0.60696	-0.82693	-0.64821	-0.93659	-0.82652	-0.47871	-0.69412	-0.27887	-0.1311	0.094167	-0.54051	-0.26328	-0.29489	-0.59821	-0.054491	-0.27939	-0.49109	-0.85856	-0.67859	-0.6705	-0.5866	-0.68753	-0.060374	-0.78343	-0.1275	-0.42472	-0.58409	-0.52084	-0.44845	-0.7791	-0.78387	-0.80181	-0.90097	-0.66498
0.2159	-0.65347	-0.79453	-0.17761	-0.67738	-0.57027	-0.56429	-0.45024	-0.8407	-0.7046	-0.62608	-0.70802	-0.06194	-0.33735	-0.36266	-0.80295	-0.61894	-0.86344	-0.64967	-0.93024	-0.82156	-0.46687	-0.68518	-0.29229	-0.12548	0.11467	-0.56197	-0.26795	-0.28201	-0.5826	-0.058564	-0.27303	-0.47199	-0.85435	-0.66573	-0.65139	-0.59042	-0.68141	-0.034513	-0.82259	-0.13317	-0.42004	-0.60018	-0.53129	-0.43308	-0.7733	-0.78291	-0.78743	-0.89707	-0.65398
0.38159	-0.59028	-0.78141	-0.13467	-0.66508	-0.5703	-0.55525	-0.37738	-0.83998	-0.71886	-0.71708	-0.69396	0.081098	-0.31503	-0.27702	-0.74499	-0.54956	-0.86313	-0.68135	-0.95154	-0.78707	-0.47003	-0.60494	-0.20221	-0.14887	0.098457	-0.54271	-0.14186	-0.26371	-0.48732	-0.13224	-0.33392	-0.54861	-0.8509	-0.66672	-0.65955	-0.66867	-0.71179	-0.050615	-0.82598	-0.25053	-0.36989	-0.44412	-0.57649	-0.44421	-0.74724	-0.74111	-0.74961	-0.91329	-0.68456
0.29632	-0.51506	-0.7411	-0.28622	-0.67912	-0.57045	-0.63469	-0.36878	-0.85426	-0.74287	-0.6787	-0.64379	0.046796	-0.3587	-0.33054	-0.77206	-0.62008	-0.86304	-0.73343	-0.95625	-0.80788	-0.5014	-0.60759	-0.26584	-0.19093	0.035171	-0.56756	-0.13005	-0.30287	-0.53685	-0.20284	-0.3244	-0.55036	-0.88781	-0.64087	-0.63068	-0.5274	-0.68696	-0.1223	-0.86731	-0.24235	-0.46237	-0.43767	-0.62931	-0.50408	-0.77021	-0.76993	-0.75056	-0.91259	-0.65908
0.040719	-0.63744	-0.74331	-0.27044	-0.66539	-0.57064	-0.52829	-0.42951	-0.81552	-0.72816	-0.66427	-0.68631	-0.17116	-0.40663	-0.41638	-0.77635	-0.80312	-0.87804	-0.66752	-0.9513	-0.74887	-0.56856	-0.6048	-0.33059	-0.15563	0.095273	-0.50875	-0.2436	-0.20372	-0.55681	-0.044072	-0.1421	-0.50371	-0.83525	-0.71484	-0.70464	-0.68346	-0.71746	-0.049651	-0.75168	-0.36987	-0.43703	-0.58675	-0.57116	-0.38736	-0.79276	-0.80949	-0.74799	-0.92086	-0.67664
0.56655	-0.54152	-0.72735	-0.11123	-0.68017	-0.57065	-0.49354	-0.33067	-0.86745	-0.73886	-0.64911	-0.67694	0.12472	-0.20973	-0.21581	-0.73815	-0.50573	-0.85344	-0.70588	-0.94645	-0.70342	-0.42491	-0.53313	-0.13833	-0.16871	0.077221	-0.55963	-0.16421	-0.30436	-0.42713	-0.19465	-0.33037	-0.53536	-0.86989	-0.61621	-0.60714	-0.61296	-0.71701	-0.068985	-0.8328	-0.17878	-0.37277	-0.45091	-0.50414	-0.44854	-0.73058	-0.72516	-0.74552	-0.90205	-0.64152
0.44933	-0.46484	-0.75711	-0.20379	-0.69991	-0.57092	-0.55704	-0.36081	-0.85729	-0.77788	-0.70675	-0.71497	0.051737	-0.25468	-0.34481	-0.77315	-0.55944	-0.836	-0.73163	-0.95749	-0.82693	-0.47858	-0.67594	-0.23994	-0.15584	0.013495	-0.59321	-0.21835	-0.2846	-0.52655	-0.15294	-0.38312	-0.59038	-0.88215	-0.61003	-0.61761	-0.65206	-0.73905	-0.17634	-0.84846	-0.26664	-0.51028	-0.50837	-0.61021	-0.47973	-0.75349	-0.78539	-0.76241	-0.9134	-0.65421
0.48347	-0.44586	-0.72274	-0.2086	-0.64937	-0.57157	-0.48219	-0.30822	-0.85641	-0.67925	-0.54415	-0.54263	0.27698	-0.24142	-0.11042	-0.73722	-0.62043	-0.85271	-0.72426	-0.94138	-0.77604	-0.44003	-0.53769	-0.066857	-0.2292	0.090523	-0.60365	-0.10171	-0.30796	-0.44744	-0.23897	-0.29401	-0.5488	-0.88313	-0.62319	-0.5752	-0.3923	-0.61384	-0.075522	-0.86789	-0.2054	-0.32297	-0.40256	-0.57473	-0.51958	-0.65061	-0.58048	-0.67558	-0.90382	-0.66178
0.49514	-0.3881	-0.71448	-0.1633	-0.64377	-0.57213	-0.49493	-0.30773	-0.85963	-0.7013	-0.63062	-0.63092	0.21901	-0.2372	-0.21018	-0.68697	-0.49944	-0.84906	-0.66321	-0.93803	-0.78901	-0.42644	-0.53836	-0.16161	-0.18561	0.069411	-0.59095	-0.247	-0.29134	-0.39651	-0.21931	-0.34344	-0.54288	-0.89684	-0.59722	-0.55328	-0.50288	-0.68767	-0.027699	-0.85029	-0.27613	-0.37147	-0.39791	-0.56801	-0.52134	-0.70006	-0.69286	-0.70255	-0.91378	-0.65835
0.56023	-0.51674	-0.72989	-0.12939	-0.70133	-0.5722	-0.50502	-0.32484	-0.87155	-0.72137	-0.64733	-0.66773	0.11919	-0.25788	-0.26858	-0.75429	-0.55279	-0.8541	-0.72291	-0.95355	-0.73307	-0.41528	-0.52157	-0.13128	-0.16195	0.042917	-0.53313	-0.21756	-0.30828	-0.42544	-0.19938	-0.30875	-0.61306	-0.85991	-0.62552	-0.61813	-0.62557	-0.72972	-0.091088	-0.83449	-0.18921	-0.4001	-0.36968	-0.4771	-0.43446	-0.75122	-0.73049	-0.73187	-0.8831	-0.63305
0.38218	-0.60938	-0.77127	-0.16239	-0.69073	-0.57225	-0.58682	-0.37136	-0.86025	-0.7057	-0.69758	-0.70263	0.080193	-0.28984	-0.30447	-0.76643	-0.52753	-0.85325	-0.67687	-0.95057	-0.83227	-0.46636	-0.58675	-0.20859	-0.14741	0.064719	-0.52585	-0.1389	-0.24934	-0.46499	-0.16868	-0.3609	-0.57293	-0.85614	-0.62917	-0.63066	-0.69221	-0.73286	-0.16222	-0.82236	-0.3069	-0.39262	-0.41701	-0.58208	-0.46299	-0.7554	-0.75262	-0.76604	-0.91767	-0.68532
0.11639	-0.59553	-0.79978	-0.35339	-0.68043	-0.57228	-0.48418	-0.53266	-0.87733	-0.6104	-0.70745	-0.66311	-0.18378	-0.336	-0.44797	-0.78542	-0.57899	-0.83381	-0.5086	-0.95899	-0.7968	-0.40099	-0.68038	-0.30773	-0.005172	0.077702	-0.56763	-0.25444	-0.42024	-0.52951	-0.33142	-0.29964	-0.59503	-0.89297	-0.58238	-0.54865	-0.65091	-0.70509	0.0041104	-0.86496	-0.20999	-0.42086	-0.53731	-0.17523	-0.449	-0.7326	-0.73855	-0.67876	-0.92823	-0.68735
0.39095	-0.59036	-0.77292	-0.12913	-0.67717	-0.57276	-0.57998	-0.37993	-0.86052	-0.69497	-0.6532	-0.7339	-0.032445	-0.2417	-0.27264	-0.77629	-0.55302	-0.8605	-0.67524	-0.95301	-0.80832	-0.36539	-0.60269	-0.21149	-0.18581	0.092978	-0.43499	-0.06813	-0.29141	-0.46685	-0.20634	-0.28514	-0.53466	-0.84986	-0.64496	-0.63327	-0.6407	-0.70948	-0.093175	-0.83813	-0.16678	-0.31008	-0.45086	-0.56727	-0.43125	-0.73213	-0.71034	-0.70563	-0.91858	-0.69317
0.44869	-0.4549	-0.75638	-0.20515	-0.69782	-0.57279	-0.5559	-0.35636	-0.85828	-0.77505	-0.69631	-0.71183	0.063804	-0.25222	-0.34207	-0.77259	-0.56844	-0.83634	-0.73249	-0.95675	-0.82501	-0.46767	-0.67267	-0.23403	-0.17017	0.016336	-0.59336	-0.2073	-0.29844	-0.53069	-0.1626	-0.36809	-0.58824	-0.88156	-0.60459	-0.60986	-0.61637	-0.72916	-0.17016	-0.84698	-0.25678	-0.50814	-0.50453	-0.60775	-0.47709	-0.7466	-0.77358	-0.74852	-0.91448	-0.65422
0.49971	-0.48401	-0.75413	-0.14638	-0.67706	-0.57298	-0.51323	-0.30968	-0.84535	-0.7192	-0.65698	-0.62547	0.18867	-0.26967	-0.20833	-0.71992	-0.51314	-0.85329	-0.67605	-0.93879	-0.80756	-0.40743	-0.56524	-0.15245	-0.18864	0.082037	-0.53014	-0.23502	-0.27547	-0.46383	-0.18168	-0.34839	-0.52565	-0.89204	-0.58008	-0.5619	-0.46826	-0.6743	-0.046223	-0.87409	-0.23919	-0.37859	-0.45869	-0.55161	-0.4953	-0.69518	-0.6811	-0.71286	-0.91922	-0.6584
0.63652	-0.4515	-0.78568	-0.15252	-0.66072	-0.57328	-0.639	-0.42091	-0.86185	-0.78162	-0.68202	-0.72023	0.11805	-0.18919	-0.3195	-0.77388	-0.55432	-0.86633	-0.71211	-0.95411	-0.85132	-0.55814	-0.61329	-0.17062	-0.24864	0.0047141	-0.60663	-0.13513	-0.3844	-0.54775	-0.26308	-0.39022	-0.57029	-0.90981	-0.68658	-0.64875	-0.5088	-0.6991	-0.16694	-0.88687	-0.21015	-0.34371	-0.46606	-0.53846	-0.59326	-0.70555	-0.65819	-0.64114	-0.91472	-0.6546
0.47259	-0.50342	-0.75459	-0.23861	-0.64935	-0.57333	-0.56606	-0.36184	-0.85289	-0.75834	-0.65982	-0.58704	0.28133	-0.23129	-0.1221	-0.75953	-0.58833	-0.841	-0.75623	-0.95224	-0.82559	-0.44674	-0.58432	-0.065025	-0.20739	0.066497	-0.57801	-0.096578	-0.32907	-0.45655	-0.2165	-0.33934	-0.55544	-0.87947	-0.62455	-0.60195	-0.55642	-0.69877	-0.13753	-0.85302	-0.20214	-0.34539	-0.49608	-0.59987	-0.48161	-0.75622	-0.71382	-0.7832	-0.90507	-0.64492
0.27987	-0.53089	-0.76099	-0.22495	-0.68425	-0.57358	-0.5673	-0.38069	-0.86023	-0.74069	-0.64569	-0.67391	-0.023395	-0.32621	-0.22845	-0.7506	-0.60973	-0.86791	-0.7151	-0.95129	-0.81033	-0.49796	-0.68219	-0.21098	-0.20947	0.070621	-0.50628	-0.23622	-0.26582	-0.50504	-0.1893	-0.29131	-0.54891	-0.88225	-0.64885	-0.62938	-0.59444	-0.68941	-0.11133	-0.86067	-0.22063	-0.41501	-0.55121	-0.57058	-0.50438	-0.73164	-0.70379	-0.74775	-0.92409	-0.66291
0.45049	-0.47889	-0.75746	-0.21618	-0.70284	-0.57363	-0.56297	-0.36664	-0.85584	-0.78263	-0.71662	-0.72638	0.040481	-0.25585	-0.3588	-0.77381	-0.55795	-0.83799	-0.73293	-0.9587	-0.8311	-0.49664	-0.68152	-0.25485	-0.14281	0.011511	-0.60347	-0.2293	-0.27227	-0.52411	-0.14814	-0.39343	-0.59744	-0.88475	-0.61929	-0.62687	-0.67936	-0.74509	-0.18356	-0.85298	-0.27635	-0.5228	-0.5121	-0.61944	-0.48839	-0.76411	-0.80455	-0.77555	-0.91289	-0.65668
0.63607	-0.43716	-0.78351	-0.10968	-0.66116	-0.57386	-0.60755	-0.41208	-0.86657	-0.77153	-0.70159	-0.70616	0.1002	-0.16345	-0.31092	-0.77673	-0.55524	-0.87403	-0.70104	-0.963	-0.84811	-0.55554	-0.63476	-0.16967	-0.2206	0.0084923	-0.5806	-0.12115	-0.37033	-0.53161	-0.2442	-0.36311	-0.5556	-0.89928	-0.67407	-0.62178	-0.50131	-0.69315	-0.14654	-0.89882	-0.13988	-0.3071	-0.45732	-0.48024	-0.56755	-0.68826	-0.62696	-0.59575	-0.90101	-0.65649
0.57072	-0.53358	-0.73513	-0.1273	-0.67146	-0.57393	-0.52567	-0.34136	-0.85617	-0.75399	-0.62809	-0.67076	0.12781	-0.20771	-0.22817	-0.7463	-0.51814	-0.85179	-0.71737	-0.9442	-0.72798	-0.42626	-0.54143	-0.13341	-0.18059	0.081076	-0.5724	-0.21514	-0.30139	-0.46855	-0.22762	-0.36116	-0.51902	-0.86366	-0.62647	-0.63796	-0.59646	-0.71063	-0.11934	-0.82547	-0.19675	-0.36523	-0.44158	-0.49359	-0.45162	-0.71789	-0.72038	-0.74638	-0.91504	-0.64906
0.49056	-0.40078	-0.75374	-0.19229	-0.66543	-0.57398	-0.56485	-0.30718	-0.86353	-0.69813	-0.59112	-0.64702	0.23005	-0.23696	-0.18923	-0.70425	-0.63182	-0.85504	-0.70031	-0.93129	-0.81207	-0.41943	-0.55915	-0.10189	-0.10418	0.059686	-0.54882	-0.15925	-0.29568	-0.39469	-0.20687	-0.36523	-0.48721	-0.90223	-0.5049	-0.45826	-0.51212	-0.68051	-0.02181	-0.84658	-0.24662	-0.3162	-0.40771	-0.5948	-0.52561	-0.67443	-0.67038	-0.71689	-0.90899	-0.64225
0.80691	-0.43007	-0.75241	-0.07691	-0.67308	-0.5745	-0.49257	-0.25572	-0.88228	-0.6651	-0.61328	-0.62444	0.17235	-0.1816	0.071398	-0.74208	-0.44813	-0.8265	-0.72959	-0.95355	-0.79095	-0.44092	-0.62032	0.019562	-0.11115	0.0039772	-0.66146	-0.014346	-0.3265	-0.45858	-0.17151	-0.3206	-0.51621	-0.84685	-0.6159	-0.57287	-0.62124	-0.70794	-0.16337	-0.83443	-0.2351	-0.1952	-0.45151	-0.52536	-0.49253	-0.65961	-0.65772	-0.70512	-0.89822	-0.68345
0.52713	-0.4726	-0.73281	-0.16113	-0.68035	-0.57483	-0.45497	-0.22342	-0.86094	-0.65578	-0.63513	-0.69221	0.044861	-0.28254	-0.22621	-0.72546	-0.56312	-0.82633	-0.71586	-0.9387	-0.80366	-0.48796	-0.58278	-0.030981	-0.2039	0.079339	-0.52024	-0.12852	-0.30522	-0.48775	-0.27993	-0.34157	-0.57211	-0.85698	-0.61392	-0.62199	-0.56035	-0.70605	-0.10874	-0.86582	-0.25334	-0.38827	-0.45787	-0.50352	-0.50463	-0.70594	-0.67104	-0.75758	-0.89978	-0.6629
0.39335	-0.56456	-0.77582	-0.12031	-0.68471	-0.57486	-0.63086	-0.37992	-0.84961	-0.68514	-0.6368	-0.71611	-0.073576	-0.22685	-0.29027	-0.76039	-0.57105	-0.86688	-0.66493	-0.95299	-0.82169	-0.38537	-0.60995	-0.22165	-0.21101	0.082263	-0.49322	-0.042625	-0.33792	-0.55517	-0.22491	-0.32683	-0.53124	-0.86912	-0.66423	-0.65925	-0.62579	-0.70203	-0.11694	-0.85785	-0.14747	-0.30705	-0.47518	-0.56116	-0.48412	-0.73655	-0.74998	-0.71833	-0.91589	-0.68068
0.49448	-0.39874	-0.73103	-0.15704	-0.65847	-0.57518	-0.52822	-0.29446	-0.86401	-0.73452	-0.61286	-0.62573	0.23554	-0.25785	-0.18674	-0.70859	-0.40831	-0.84675	-0.70398	-0.9381	-0.81344	-0.42471	-0.55577	-0.15673	-0.19388	0.07326	-0.58642	-0.25772	-0.28336	-0.44678	-0.18121	-0.32161	-0.55547	-0.90135	-0.54484	-0.51535	-0.4654	-0.68048	-0.030511	-0.87154	-0.2765	-0.37111	-0.4163	-0.55799	-0.5404	-0.69007	-0.68119	-0.69828	-0.91496	-0.65789
0.11132	-0.60313	-0.77997	-0.20267	-0.68011	-0.57544	-0.51941	-0.3695	-0.82729	-0.63017	-0.50162	-0.72028	-0.21957	-0.40802	-0.33641	-0.70548	-0.63703	-0.81243	-0.63593	-0.94116	-0.80006	-0.44016	-0.64506	-0.28136	-0.10937	0.11969	-0.51334	-0.23216	-0.27975	-0.50213	-0.092351	-0.26509	-0.48998	-0.82754	-0.64293	-0.63428	-0.68649	-0.70717	0.0070762	-0.75797	-0.29014	-0.3664	-0.56611	-0.47395	-0.33062	-0.7005	-0.68899	-0.73822	-0.91032	-0.67424
0.54485	-0.50499	-0.72726	-0.19442	-0.67657	-0.57554	-0.53353	-0.34341	-0.87619	-0.746	-0.6948	-0.70914	0.11484	-0.29199	-0.24768	-0.76124	-0.52905	-0.85176	-0.71469	-0.93912	-0.79605	-0.58206	-0.60478	-0.057063	-0.24376	0.031677	-0.61701	-0.25021	-0.30251	-0.53115	-0.25533	-0.27737	-0.5787	-0.88568	-0.61709	-0.61724	-0.65059	-0.72838	-0.12345	-0.86242	-0.26399	-0.53292	-0.42504	-0.55475	-0.48247	-0.74023	-0.7261	-0.78065	-0.85876	-0.65247
0.37287	-0.51785	-0.75763	-0.17565	-0.66138	-0.57576	-0.57814	-0.40706	-0.83957	-0.78279	-0.67119	-0.69869	0.046921	-0.28132	-0.21274	-0.78643	-0.57851	-0.8515	-0.72696	-0.95608	-0.81588	-0.4521	-0.64265	-0.22841	-0.16566	0.13942	-0.52009	-0.17006	-0.24759	-0.53654	-0.17548	-0.3469	-0.55261	-0.87149	-0.68313	-0.6841	-0.61281	-0.69252	-0.12919	-0.85791	-0.24894	-0.46059	-0.45134	-0.50351	-0.49051	-0.72532	-0.78034	-0.76364	-0.9127	-0.67135
0.077209	-0.65461	-0.76361	-0.20793	-0.67424	-0.5761	-0.55246	-0.43494	-0.86102	-0.73206	-0.58424	-0.70314	-0.16094	-0.34272	-0.42869	-0.79921	-0.73173	-0.86701	-0.66224	-0.94758	-0.74213	-0.51385	-0.68249	-0.32561	-0.26837	0.11053	-0.4615	-0.26098	-0.36252	-0.55327	-0.27785	-0.15997	-0.48019	-0.78187	-0.64083	-0.57645	-0.62641	-0.69735	0.056406	-0.80104	-0.22353	-0.40513	-0.5107	-0.53723	-0.24809	-0.77929	-0.7176	-0.70244	-0.91528	-0.66211
0.49712	-0.42591	-0.75073	-0.16325	-0.67022	-0.57657	-0.5343	-0.28057	-0.85936	-0.7412	-0.62172	-0.62534	0.21418	-0.2579	-0.16337	-0.72778	-0.50478	-0.86235	-0.7036	-0.93906	-0.82312	-0.4164	-0.60875	-0.16332	-0.20159	0.093869	-0.53495	-0.24554	-0.25538	-0.51014	-0.14869	-0.32739	-0.52865	-0.8873	-0.58512	-0.55589	-0.47711	-0.68923	-0.08812	-0.85587	-0.25161	-0.38373	-0.49058	-0.53607	-0.49679	-0.68736	-0.66885	-0.71537	-0.91073	-0.65976
0.50027	-0.54746	-0.73244	-0.15472	-0.65	-0.57684	-0.50837	-0.27508	-0.85249	-0.69885	-0.61244	-0.60996	0.15959	-0.26988	-0.2681	-0.68971	-0.47659	-0.83467	-0.66971	-0.93002	-0.77583	-0.40283	-0.44949	-0.12384	-0.20827	0.089112	-0.55661	-0.23626	-0.30222	-0.38884	-0.19489	-0.33351	-0.49731	-0.88198	-0.55477	-0.6276	-0.48496	-0.67419	-0.029165	-0.88754	-0.27274	-0.37208	-0.36528	-0.55044	-0.50778	-0.71358	-0.67781	-0.70556	-0.91877	-0.65626
0.45716	-0.4861	-0.7521	-0.21899	-0.70565	-0.57717	-0.55949	-0.36194	-0.85515	-0.77495	-0.7052	-0.7284	0.029053	-0.27525	-0.33447	-0.7721	-0.55342	-0.83848	-0.73304	-0.9578	-0.84287	-0.53331	-0.682	-0.28166	-0.075683	0.027294	-0.62811	-0.22601	-0.22699	-0.52253	-0.10156	-0.39073	-0.61165	-0.88699	-0.61816	-0.61381	-0.70942	-0.74445	-0.18154	-0.86344	-0.32684	-0.53496	-0.49971	-0.63985	-0.49644	-0.78223	-0.84175	-0.78286	-0.91248	-0.67269
0.49671	-0.36694	-0.72817	-0.13464	-0.64609	-0.57753	-0.49871	-0.27528	-0.85444	-0.72583	-0.61757	-0.639	0.20125	-0.2672	-0.20919	-0.69976	-0.4668	-0.84077	-0.69379	-0.94084	-0.80744	-0.43806	-0.51127	-0.15167	-0.21082	0.092451	-0.57422	-0.25348	-0.28867	-0.39615	-0.20118	-0.32695	-0.51495	-0.89535	-0.59613	-0.56559	-0.49616	-0.69015	-0.026465	-0.86335	-0.29393	-0.37358	-0.41303	-0.56915	-0.51716	-0.69692	-0.68701	-0.71744	-0.91608	-0.67565
0.21711	-0.65612	-0.79723	-0.20675	-0.69778	-0.57767	-0.60658	-0.46103	-0.85573	-0.73151	-0.6636	-0.72028	-0.068657	-0.3448	-0.3547	-0.80281	-0.61034	-0.83406	-0.66277	-0.94082	-0.83164	-0.49459	-0.69814	-0.27919	-0.12827	0.087646	-0.55129	-0.25603	-0.29304	-0.60829	-0.045244	-0.28616	-0.50324	-0.86337	-0.68439	-0.68196	-0.58715	-0.69105	-0.073971	-0.7867	-0.13965	-0.44366	-0.57394	-0.53351	-0.46251	-0.78575	-0.79597	-0.81969	-0.90486	-0.66963
0.54037	-0.50405	-0.74431	-0.15144	-0.66653	-0.57787	-0.58682	-0.37677	-0.87409	-0.76511	-0.64498	-0.6537	0.06862	-0.30389	-0.16286	-0.76387	-0.63669	-0.85827	-0.75326	-0.94999	-0.82426	-0.6457	-0.59129	-0.096926	-0.28626	0.015483	-0.67274	-0.19046	-0.34446	-0.52297	-0.23882	-0.29059	-0.5364	-0.90852	-0.61931	-0.59292	-0.67064	-0.72393	-0.1189	-0.89361	-0.31816	-0.50062	-0.37183	-0.62675	-0.54844	-0.78806	-0.7934	-0.84435	-0.92292	-0.69726
0.036992	-0.64769	-0.75471	-0.20732	-0.65561	-0.57802	-0.53983	-0.47405	-0.82122	-0.72298	-0.65901	-0.72513	-0.15969	-0.41263	-0.46749	-0.77663	-0.80236	-0.88381	-0.72162	-0.96016	-0.73939	-0.57201	-0.5941	-0.35775	-0.13028	0.094572	-0.52482	-0.27948	-0.24021	-0.54406	-0.07317	-0.17798	-0.47342	-0.78848	-0.66864	-0.63995	-0.69988	-0.72611	-0.011786	-0.75039	-0.38668	-0.44798	-0.6047	-0.55762	-0.27399	-0.79803	-0.77522	-0.74724	-0.91085	-0.67621
0.079406	-0.65516	-0.7656	-0.21517	-0.68583	-0.57831	-0.56208	-0.42958	-0.86478	-0.7432	-0.60628	-0.71384	-0.14158	-0.36008	-0.4192	-0.81216	-0.71638	-0.8616	-0.67648	-0.94317	-0.73918	-0.47276	-0.67358	-0.32589	-0.2442	0.12524	-0.43993	-0.29449	-0.32428	-0.5781	-0.22798	-0.15571	-0.47599	-0.7948	-0.61664	-0.5628	-0.63568	-0.70989	0.056161	-0.81033	-0.24341	-0.40259	-0.49037	-0.55905	-0.30361	-0.77216	-0.7275	-0.713	-0.91241	-0.66214
0.079233	-0.64376	-0.76449	-0.2309	-0.66164	-0.5784	-0.57504	-0.4386	-0.85939	-0.76603	-0.61463	-0.69454	-0.15207	-0.35595	-0.43373	-0.80411	-0.71696	-0.88091	-0.70383	-0.94276	-0.78137	-0.44411	-0.68301	-0.31305	-0.19684	0.17563	-0.39894	-0.35174	-0.32719	-0.58138	-0.17124	-0.1678	-0.46406	-0.81707	-0.63351	-0.62091	-0.64177	-0.71105	0.041406	-0.83161	-0.26419	-0.3591	-0.56733	-0.57109	-0.32151	-0.74368	-0.68955	-0.67672	-0.89389	-0.63669
0.45947	-0.52427	-0.75071	-0.27105	-0.70188	-0.57939	-0.60266	-0.36257	-0.84215	-0.76953	-0.70943	-0.72052	0.021654	-0.21786	-0.40587	-0.77022	-0.54569	-0.8428	-0.76092	-0.96767	-0.85114	-0.47838	-0.70127	-0.24315	-0.20095	-0.020909	-0.65376	-0.18391	-0.29629	-0.52559	-0.24431	-0.40347	-0.58115	-0.88062	-0.5946	-0.61254	-0.6131	-0.72457	-0.20351	-0.86101	-0.12751	-0.47223	-0.53515	-0.61835	-0.47516	-0.73943	-0.78257	-0.80909	-0.91741	-0.67535
0.071475	-0.65896	-0.77024	-0.26574	-0.66469	-0.57939	-0.55173	-0.40733	-0.90795	-0.84203	-0.61374	-0.70665	-0.11237	-0.35507	-0.46981	-0.82455	-0.80698	-0.90987	-0.72096	-0.95884	-0.75563	-0.385	-0.65093	-0.3568	-0.086897	0.10841	-0.40593	-0.4181	-0.2568	-0.64298	-0.01179	-0.11288	-0.47506	-0.91745	-0.60405	-0.58063	-0.65704	-0.71323	0.044608	-0.84122	-0.3181	-0.37866	-0.56847	-0.56683	-0.42833	-0.7068	-0.70063	-0.68404	-0.90812	-0.68612
0.45103	-0.48202	-0.75718	-0.22756	-0.7036	-0.57952	-0.57088	-0.36843	-0.85495	-0.78299	-0.7177	-0.73536	0.036153	-0.25479	-0.37031	-0.77479	-0.56295	-0.83948	-0.73423	-0.95931	-0.83409	-0.50456	-0.68374	-0.26184	-0.14548	0.0097367	-0.61522	-0.22933	-0.27462	-0.52762	-0.15634	-0.39074	-0.60082	-0.8853	-0.62051	-0.62418	-0.67089	-0.74133	-0.18817	-0.85564	-0.27722	-0.53251	-0.51173	-0.62645	-0.48917	-0.76817	-0.81117	-0.7748	-0.91296	-0.65893
0.48477	-0.46019	-0.72074	-0.2167	-0.65091	-0.57953	-0.48231	-0.30255	-0.85657	-0.68865	-0.51939	-0.55968	0.29587	-0.22758	-0.089415	-0.73128	-0.58581	-0.85666	-0.72534	-0.9402	-0.77443	-0.44513	-0.54472	-0.024992	-0.21088	0.07796	-0.60575	-0.087733	-0.29899	-0.42892	-0.24099	-0.30391	-0.54972	-0.89197	-0.56636	-0.5258	-0.44936	-0.62528	-0.058287	-0.88439	-0.2144	-0.2753	-0.42092	-0.58561	-0.55344	-0.6559	-0.59706	-0.69785	-0.90182	-0.65995
0.37997	-0.56049	-0.762	-0.11069	-0.68591	-0.57963	-0.56321	-0.39025	-0.83216	-0.72608	-0.68268	-0.70801	0.09048	-0.30053	-0.26436	-0.73302	-0.55077	-0.86094	-0.68742	-0.95981	-0.81323	-0.45744	-0.6284	-0.22048	-0.13863	0.092592	-0.47837	-0.17942	-0.25608	-0.48573	-0.091768	-0.3542	-0.58008	-0.86402	-0.63767	-0.64596	-0.64314	-0.70352	-0.10956	-0.8372	-0.22757	-0.34843	-0.4851	-0.54101	-0.43557	-0.72409	-0.72138	-0.74781	-0.91422	-0.66973
0.37927	-0.56096	-0.76221	-0.1162	-0.69148	-0.57996	-0.56171	-0.38808	-0.83784	-0.72305	-0.67446	-0.71207	0.096035	-0.31788	-0.27574	-0.73038	-0.54129	-0.85272	-0.6894	-0.96156	-0.82773	-0.46795	-0.63628	-0.23848	-0.14317	0.084446	-0.47127	-0.19122	-0.24945	-0.4781	-0.10773	-0.36652	-0.59277	-0.86615	-0.63506	-0.64335	-0.64074	-0.70581	-0.13992	-0.8401	-0.24015	-0.34766	-0.49484	-0.54672	-0.44756	-0.72618	-0.73342	-0.74405	-0.91092	-0.66579
0.44687	-0.41709	-0.75057	-0.22092	-0.68573	-0.58012	-0.55789	-0.34071	-0.85732	-0.75438	-0.65322	-0.72816	0.11501	-0.23745	-0.36423	-0.77312	-0.6246	-0.84119	-0.73569	-0.95489	-0.81868	-0.43676	-0.65999	-0.23095	-0.23846	0.020832	-0.61606	-0.16211	-0.35449	-0.55001	-0.22342	-0.30999	-0.58096	-0.87659	-0.58857	-0.57251	-0.41799	-0.66892	-0.16254	-0.84429	-0.21199	-0.52021	-0.47844	-0.61439	-0.45602	-0.72134	-0.72851	-0.67707	-0.92099	-0.65869
0.38263	-0.61787	-0.775	-0.1692	-0.69691	-0.58044	-0.57693	-0.38031	-0.85785	-0.7099	-0.70375	-0.70587	0.072076	-0.30396	-0.28589	-0.76892	-0.54159	-0.85508	-0.68438	-0.95442	-0.81772	-0.46655	-0.59757	-0.21094	-0.15727	0.087837	-0.50917	-0.14488	-0.25509	-0.48668	-0.15066	-0.33479	-0.56053	-0.84667	-0.64105	-0.64879	-0.69128	-0.73275	-0.16041	-0.81475	-0.28963	-0.37593	-0.43576	-0.58981	-0.44047	-0.74854	-0.74078	-0.77092	-0.92035	-0.68411
0.22306	-0.65573	-0.79615	-0.21204	-0.71035	-0.58063	-0.61938	-0.4561	-0.85671	-0.75793	-0.67524	-0.72231	-0.063566	-0.33814	-0.34976	-0.8011	-0.61743	-0.86915	-0.67559	-0.93967	-0.83185	-0.54487	-0.68371	-0.27787	-0.13794	0.054134	-0.56953	-0.23525	-0.31185	-0.59324	-0.060254	-0.29622	-0.52675	-0.88133	-0.69308	-0.67589	-0.55695	-0.68387	-0.11243	-0.83496	-0.14263	-0.43149	-0.58414	-0.57431	-0.51224	-0.78752	-0.80005	-0.84788	-0.92208	-0.67822
0.13976	-0.59812	-0.79467	-0.21806	-0.69427	-0.58076	-0.56034	-0.40495	-0.85273	-0.6641	-0.5793	-0.6798	-0.22935	-0.37519	-0.33956	-0.73671	-0.57876	-0.84993	-0.64265	-0.95378	-0.79903	-0.41705	-0.68808	-0.29026	-0.095247	0.094315	-0.47634	-0.26302	-0.30636	-0.54486	-0.13325	-0.30243	-0.50039	-0.8478	-0.66317	-0.65719	-0.58946	-0.68562	-0.013959	-0.79508	-0.24881	-0.41954	-0.59869	-0.48744	-0.34645	-0.70255	-0.6747	-0.70625	-0.91114	-0.66702
0.12383	-0.60957	-0.8031	-0.14601	-0.68677	-0.58079	-0.50586	-0.37157	-0.86865	-0.65149	-0.53303	-0.72139	-0.22426	-0.39	-0.26576	-0.75179	-0.53684	-0.82541	-0.62164	-0.93709	-0.78852	-0.42353	-0.66771	-0.2942	-0.073463	0.1263	-0.44036	-0.22675	-0.27917	-0.50156	-0.065048	-0.31889	-0.48812	-0.83314	-0.67808	-0.67055	-0.64477	-0.69678	0.0039349	-0.77427	-0.22825	-0.45531	-0.59092	-0.49771	-0.31351	-0.70909	-0.71357	-0.69992	-0.90967	-0.67544
0.3924	-0.58595	-0.78543	-0.14043	-0.68616	-0.58105	-0.62665	-0.36684	-0.85279	-0.68336	-0.65175	-0.72136	-0.061458	-0.24684	-0.29425	-0.77687	-0.56149	-0.86666	-0.66708	-0.95318	-0.82497	-0.38318	-0.60373	-0.21314	-0.20503	0.068689	-0.47588	-0.058327	-0.32227	-0.52831	-0.22847	-0.32745	-0.53934	-0.86062	-0.65	-0.65254	-0.62598	-0.7072	-0.12087	-0.84296	-0.16567	-0.32172	-0.4579	-0.56346	-0.45878	-0.74531	-0.74437	-0.71854	-0.92376	-0.68413
0.47566	-0.50738	-0.72351	-0.30569	-0.68806	-0.58141	-0.501	-0.28831	-0.86146	-0.6815	-0.55936	-0.65589	0.41008	-0.26442	-0.2313	-0.73736	-0.67267	-0.84848	-0.75882	-0.93871	-0.78874	-0.47405	-0.57077	-0.038609	-0.22799	0.070151	-0.66996	-0.11148	-0.30783	-0.49247	-0.2951	-0.34839	-0.58449	-0.88477	-0.60908	-0.57635	-0.51955	-0.63577	-0.15182	-0.86689	-0.233	-0.37786	-0.3807	-0.61788	-0.53758	-0.67824	-0.6358	-0.72233	-0.92944	-0.66781
0.49348	-0.4064	-0.73701	-0.17129	-0.66178	-0.58155	-0.53801	-0.29499	-0.86418	-0.71694	-0.60646	-0.63416	0.23417	-0.25001	-0.19066	-0.70591	-0.45577	-0.84577	-0.69339	-0.93965	-0.81099	-0.42235	-0.57052	-0.15255	-0.17828	0.065039	-0.58035	-0.23388	-0.28901	-0.43236	-0.17925	-0.32587	-0.55015	-0.90199	-0.55105	-0.518	-0.46676	-0.67699	-0.034893	-0.86323	-0.27932	-0.35714	-0.42325	-0.56049	-0.53175	-0.68213	-0.68031	-0.70628	-0.91232	-0.65045
0.81449	-0.4079	-0.74882	-0.034037	-0.67339	-0.58173	-0.39916	-0.19517	-0.90305	-0.53802	-0.57841	-0.56562	0.14325	-0.14549	0.13027	-0.72997	-0.45509	-0.78645	-0.70855	-0.94426	-0.74353	-0.22604	-0.56215	0.10746	-0.031554	0.041291	-0.71136	0.054041	-0.21804	-0.49232	-0.099911	-0.39604	-0.45469	-0.7985	-0.52488	-0.49747	-0.53239	-0.65058	-0.14681	-0.81229	-0.19063	-0.014022	-0.44271	-0.34071	-0.44017	-0.5662	-0.52525	-0.5909	-0.88282	-0.68386
0.22251	-0.66127	-0.79875	-0.21685	-0.71074	-0.58183	-0.61972	-0.45638	-0.85823	-0.75903	-0.67926	-0.72694	-0.063097	-0.33436	-0.35469	-0.80394	-0.62307	-0.86759	-0.68079	-0.94455	-0.83306	-0.53382	-0.68226	-0.27871	-0.13931	0.052783	-0.57423	-0.23533	-0.30978	-0.60363	-0.055254	-0.29271	-0.52574	-0.88439	-0.6894	-0.67454	-0.54469	-0.67923	-0.10843	-0.83535	-0.14733	-0.43733	-0.58304	-0.57375	-0.50537	-0.79266	-0.80476	-0.84738	-0.92243	-0.68107
0.13635	-0.59399	-0.79188	-0.23321	-0.68196	-0.58246	-0.5518	-0.40897	-0.85334	-0.66401	-0.52126	-0.68434	-0.23218	-0.40389	-0.33464	-0.70774	-0.57998	-0.83755	-0.64562	-0.94888	-0.81126	-0.42866	-0.69569	-0.27084	-0.096898	0.099521	-0.47106	-0.24549	-0.31339	-0.52187	-0.13414	-0.32492	-0.4927	-0.84589	-0.66566	-0.66746	-0.59337	-0.68971	0.022339	-0.7992	-0.26711	-0.40838	-0.58761	-0.48362	-0.32335	-0.70383	-0.66001	-0.70741	-0.90278	-0.67488
0.45448	-0.49742	-0.75342	-0.22205	-0.71372	-0.5827	-0.59517	-0.36532	-0.84565	-0.77029	-0.73496	-0.73734	-0.012241	-0.27809	-0.37488	-0.77515	-0.53554	-0.83748	-0.73064	-0.96491	-0.85901	-0.55445	-0.6907	-0.2706	-0.1158	-0.018026	-0.63298	-0.24843	-0.26564	-0.52141	-0.16233	-0.44004	-0.60097	-0.87373	-0.59923	-0.59519	-0.71305	-0.75179	-0.22476	-0.87332	-0.3001	-0.54894	-0.51518	-0.63882	-0.45278	-0.79006	-0.8478	-0.80446	-0.91444	-0.66813
0.50185	-0.52511	-0.74582	-0.14192	-0.66792	-0.5828	-0.52299	-0.29433	-0.84681	-0.71533	-0.64031	-0.60715	0.16693	-0.25758	-0.22699	-0.7084	-0.48147	-0.8332	-0.68126	-0.93538	-0.79413	-0.40607	-0.53925	-0.14547	-0.20393	0.090501	-0.53541	-0.23609	-0.29506	-0.44164	-0.18283	-0.33463	-0.51902	-0.88594	-0.55662	-0.61383	-0.46747	-0.67261	-0.050743	-0.87403	-0.25551	-0.37231	-0.40512	-0.54549	-0.4959	-0.70234	-0.67978	-0.69681	-0.9163	-0.65326
0.088507	-0.64868	-0.78732	-0.27829	-0.66542	-0.58309	-0.5745	-0.4344	-0.85134	-0.6816	-0.55522	-0.67368	-0.099299	-0.38586	-0.39289	-0.79935	-0.67557	-0.83604	-0.70609	-0.94956	-0.70199	-0.44548	-0.68398	-0.33297	-0.16158	0.13734	-0.52393	-0.099184	-0.30609	-0.59002	-0.13157	0.0093647	-0.37893	-0.78833	-0.60121	-0.59275	-0.66043	-0.70881	0.076618	-0.80741	-0.21333	-0.36856	-0.46698	-0.54817	-0.3597	-0.75626	-0.71786	-0.69196	-0.91755	-0.6666
0.45486	-0.50124	-0.75769	-0.2427	-0.71092	-0.5836	-0.58746	-0.3674	-0.85181	-0.78243	-0.72149	-0.74197	0.0051402	-0.27124	-0.36848	-0.77321	-0.54784	-0.84424	-0.73662	-0.96309	-0.85038	-0.54549	-0.68846	-0.2803	-0.11014	0.0066025	-0.63629	-0.23706	-0.25863	-0.51894	-0.14284	-0.40201	-0.61115	-0.88251	-0.6155	-0.61533	-0.7188	-0.75084	-0.18963	-0.87039	-0.30207	-0.5515	-0.51835	-0.64411	-0.48478	-0.78712	-0.8481	-0.79939	-0.91498	-0.66952
0.45161	-0.48578	-0.75606	-0.22889	-0.70653	-0.58389	-0.57846	-0.36813	-0.8531	-0.78161	-0.72416	-0.7358	0.025536	-0.25847	-0.37358	-0.77517	-0.55794	-0.83914	-0.7333	-0.96051	-0.8396	-0.51529	-0.68641	-0.26271	-0.14329	0.0021901	-0.62024	-0.23426	-0.27666	-0.52752	-0.16257	-0.40178	-0.60124	-0.88387	-0.61827	-0.61983	-0.68201	-0.74402	-0.1988	-0.85945	-0.28223	-0.53691	-0.51366	-0.62941	-0.48329	-0.77374	-0.81994	-0.78195	-0.91306	-0.66028
0.56323	-0.53336	-0.73111	-0.098809	-0.725	-0.5848	-0.50108	-0.3134	-0.87418	-0.71235	-0.64785	-0.65889	0.12876	-0.27031	-0.26698	-0.75116	-0.58216	-0.85139	-0.73687	-0.95281	-0.72432	-0.41567	-0.53839	-0.16156	-0.16989	0.019739	-0.55566	-0.20403	-0.29419	-0.43629	-0.20479	-0.28113	-0.65968	-0.86749	-0.66032	-0.65339	-0.65379	-0.73596	-0.088961	-0.83779	-0.18496	-0.41671	-0.37008	-0.42815	-0.44484	-0.78394	-0.73907	-0.7211	-0.89203	-0.6462
0.27788	-0.54184	-0.77104	-0.21399	-0.70716	-0.58538	-0.56519	-0.40838	-0.8593	-0.75009	-0.66225	-0.69831	-0.018432	-0.34058	-0.25071	-0.75506	-0.61272	-0.87367	-0.72489	-0.95352	-0.82031	-0.50637	-0.72255	-0.23745	-0.20869	0.05643	-0.45781	-0.26129	-0.28751	-0.51215	-0.18962	-0.3056	-0.57795	-0.88023	-0.67086	-0.65982	-0.57231	-0.67699	-0.1278	-0.85395	-0.20168	-0.42909	-0.61064	-0.59399	-0.49872	-0.72962	-0.71396	-0.73006	-0.91595	-0.66751
0.21777	-0.66322	-0.79852	-0.2228	-0.70703	-0.58549	-0.6201	-0.4621	-0.85779	-0.74423	-0.67659	-0.72364	-0.064482	-0.3489	-0.36144	-0.80416	-0.61683	-0.8419	-0.67498	-0.94533	-0.83902	-0.50621	-0.69991	-0.28026	-0.13284	0.082418	-0.56232	-0.25314	-0.29508	-0.6154	-0.044923	-0.29322	-0.51357	-0.87227	-0.68968	-0.6893	-0.58542	-0.69193	-0.086958	-0.799	-0.14953	-0.45562	-0.57094	-0.54747	-0.47807	-0.79072	-0.80381	-0.83402	-0.90692	-0.67523
0.69561	-0.90346	-0.86649	-0.10741	-0.73786	-0.58574	-0.62516	-0.54796	-0.82573	-0.74688	-0.7534	-0.6888	0.31798	-0.24717	-0.08891	-0.84778	-0.63151	-0.89052	-0.69612	-0.96642	-0.85186	-0.44779	-0.80313	-0.085507	-0.048769	0.080845	-0.48747	0.044634	-0.22483	-0.68826	-0.13273	-0.34154	-0.66591	-0.89035	-0.75815	-0.77642	-0.50203	-0.66321	-0.21152	-0.83981	0.079138	-0.29555	-0.68308	-0.52939	-0.39395	-0.73394	-0.69887	-0.75958	-0.93024	-0.65473
0.22367	-0.6515	-0.79514	-0.20917	-0.71326	-0.58575	-0.62258	-0.45325	-0.85091	-0.75779	-0.68352	-0.71789	-0.065606	-0.34272	-0.34723	-0.80156	-0.61399	-0.87638	-0.67914	-0.94482	-0.83004	-0.55645	-0.68032	-0.27255	-0.14447	0.053759	-0.56901	-0.24062	-0.31545	-0.58759	-0.061496	-0.30231	-0.52134	-0.88654	-0.69647	-0.67607	-0.55845	-0.68617	-0.10749	-0.83973	-0.14341	-0.43003	-0.58837	-0.58633	-0.5144	-0.78023	-0.79828	-0.85429	-0.92197	-0.6775
0.22202	-0.6679	-0.80105	-0.22051	-0.71149	-0.58617	-0.62617	-0.45667	-0.86217	-0.76407	-0.6833	-0.72911	-0.06255	-0.33444	-0.35934	-0.80766	-0.62829	-0.86517	-0.68371	-0.94971	-0.83848	-0.52945	-0.68285	-0.27944	-0.14151	0.053478	-0.58131	-0.24213	-0.30844	-0.61251	-0.050691	-0.29476	-0.52737	-0.89006	-0.68863	-0.67679	-0.53978	-0.67676	-0.10723	-0.83933	-0.15681	-0.44761	-0.5814	-0.57622	-0.50314	-0.79699	-0.80846	-0.85155	-0.92184	-0.68399
0.37738	-0.54758	-0.76513	-0.16411	-0.68111	-0.58619	-0.59598	-0.37937	-0.8425	-0.74198	-0.68622	-0.69971	0.10684	-0.31757	-0.26651	-0.74517	-0.57003	-0.86022	-0.70516	-0.94941	-0.82499	-0.49132	-0.6422	-0.25481	-0.14972	0.1221	-0.51238	-0.20436	-0.25819	-0.50295	-0.12691	-0.37798	-0.59166	-0.86905	-0.66362	-0.66278	-0.66159	-0.70493	-0.13152	-0.85735	-0.21699	-0.41471	-0.48394	-0.55541	-0.47885	-0.72403	-0.73621	-0.75762	-0.92015	-0.66628
0.29669	-0.5192	-0.74406	-0.29916	-0.68232	-0.58626	-0.64814	-0.377	-0.85708	-0.74855	-0.6871	-0.64903	0.058488	-0.36564	-0.3416	-0.77591	-0.62888	-0.86521	-0.74078	-0.95697	-0.81103	-0.51328	-0.6088	-0.27326	-0.19665	0.026977	-0.57191	-0.13802	-0.31444	-0.5467	-0.21643	-0.33221	-0.56147	-0.89408	-0.64767	-0.63211	-0.52542	-0.68577	-0.13268	-0.87008	-0.25649	-0.47933	-0.44471	-0.6425	-0.51672	-0.77397	-0.77653	-0.75429	-0.91414	-0.66311
0.77255	-0.45222	-0.76439	-0.16304	-0.68127	-0.58629	-0.54941	-0.31745	-0.88044	-0.7537	-0.68006	-0.58958	0.075561	-0.23801	0.045527	-0.76417	-0.5457	-0.86375	-0.7567	-0.95926	-0.82279	-0.55129	-0.61672	-0.054911	-0.23122	-0.052612	-0.62368	-0.1135	-0.30653	-0.48918	-0.22407	-0.40437	-0.61048	-0.91728	-0.69195	-0.70883	-0.69049	-0.73939	-0.2294	-0.90548	-0.26525	-0.26548	-0.46813	-0.5807	-0.65625	-0.72832	-0.76406	-0.80798	-0.92772	-0.70111
0.38719	-0.54549	-0.7666	-0.090405	-0.67102	-0.58646	-0.5318	-0.31398	-0.88528	-0.67794	-0.65425	-0.72308	-0.025155	-0.23967	-0.28075	-0.74406	-0.44844	-0.85024	-0.766	-0.9371	-0.75872	-0.57441	-0.49195	-0.19633	-0.15089	0.080624	-0.43265	0.027775	-0.27292	-0.41258	-0.2114	-0.29332	-0.49579	-0.90941	-0.63679	-0.63035	-0.6934	-0.71452	-0.072932	-0.88329	-0.20158	-0.27553	-0.35718	-0.5285	-0.54535	-0.6185	-0.56687	-0.80334	-0.91054	-0.68322
0.37897	-0.56415	-0.76523	-0.13246	-0.69766	-0.58688	-0.56462	-0.38665	-0.83956	-0.72527	-0.68177	-0.7134	0.10223	-0.33458	-0.28322	-0.72614	-0.54362	-0.85063	-0.69341	-0.96162	-0.83386	-0.48292	-0.64075	-0.24987	-0.15064	0.083876	-0.48393	-0.20155	-0.24955	-0.48114	-0.12262	-0.3751	-0.59744	-0.86815	-0.64523	-0.65047	-0.64418	-0.70974	-0.1485	-0.8431	-0.25128	-0.35547	-0.49581	-0.5585	-0.46066	-0.73163	-0.74633	-0.74856	-0.90976	-0.66484
0.46514	-0.50224	-0.76536	-0.29006	-0.70145	-0.58704	-0.5821	-0.40268	-0.86798	-0.76644	-0.66466	-0.72113	-0.017535	-0.25049	-0.33879	-0.78259	-0.55974	-0.84902	-0.74642	-0.95818	-0.85454	-0.47151	-0.69991	-0.19763	-0.16471	0.008703	-0.60436	-0.16598	-0.30604	-0.54067	-0.21608	-0.36393	-0.61664	-0.88216	-0.60167	-0.58913	-0.61245	-0.69673	-0.17687	-0.85943	-0.17716	-0.45117	-0.5284	-0.62927	-0.50067	-0.71635	-0.74684	-0.77042	-0.90346	-0.6648
0.32223	-0.52689	-0.73457	-0.18618	-0.68139	-0.58761	-0.53003	-0.34266	-0.85973	-0.70277	-0.66954	-0.69202	0.14104	-0.26922	-0.21919	-0.73495	-0.48422	-0.84447	-0.68472	-0.94858	-0.79221	-0.49965	-0.63191	-0.13541	-0.15525	0.062319	-0.55189	-0.23228	-0.29689	-0.47925	-0.19094	-0.26864	-0.58971	-0.85976	-0.61007	-0.60442	-0.58245	-0.69844	-0.093359	-0.81639	-0.26664	-0.45228	-0.50244	-0.54762	-0.40329	-0.68588	-0.64451	-0.76453	-0.90122	-0.66939
0.49583	-0.40461	-0.7302	-0.16467	-0.66127	-0.58813	-0.51558	-0.29575	-0.85937	-0.72116	-0.62267	-0.62265	0.21977	-0.23972	-0.19574	-0.7077	-0.44975	-0.84677	-0.69125	-0.9382	-0.81688	-0.41388	-0.55492	-0.15655	-0.17809	0.075293	-0.57116	-0.24852	-0.27938	-0.42894	-0.18795	-0.34395	-0.54722	-0.90192	-0.55009	-0.51806	-0.49222	-0.6881	-0.045664	-0.85492	-0.26567	-0.37554	-0.42006	-0.55656	-0.52834	-0.69692	-0.69828	-0.70078	-0.91359	-0.643
0.46698	-0.49089	-0.75308	-0.26164	-0.69982	-0.58815	-0.58177	-0.34767	-0.8556	-0.78532	-0.69009	-0.68649	0.013985	-0.26074	-0.27034	-0.7672	-0.52193	-0.84159	-0.73377	-0.95962	-0.83799	-0.51825	-0.63087	-0.18349	-0.1622	-0.0010679	-0.6373	-0.195	-0.28325	-0.50724	-0.19924	-0.41922	-0.61195	-0.8854	-0.62504	-0.62577	-0.67734	-0.74917	-0.17006	-0.85744	-0.27516	-0.44333	-0.49461	-0.63855	-0.50342	-0.78285	-0.80719	-0.81373	-0.92025	-0.67083
0.20706	-0.54497	-0.7355	0.048794	-0.91228	-0.58819	-0.45336	-0.42818	-0.85751	-0.69026	-0.6639	-0.68036	-0.10134	-0.29831	-0.18998	-0.76996	-0.88131	-0.74832	-0.24738	-0.93685	-0.88759	-0.39037	-0.65425	-0.14233	0.22389	0.31564	-0.5936	-0.43078	-0.37183	-0.66855	-0.044295	-0.024363	-0.32386	-0.68953	-0.6035	-0.66105	-0.64386	-0.68758	0.030154	-0.41482	-0.094881	-0.34561	-0.60691	-0.46924	0.4049	-0.72133	-0.59361	-0.61924	-0.9513	-0.74905
0.27293	-0.50908	-0.76265	-0.2204	-0.68481	-0.5882	-0.58782	-0.39024	-0.85294	-0.75147	-0.6465	-0.69114	-0.037044	-0.33951	-0.28564	-0.75699	-0.63276	-0.86793	-0.72716	-0.94532	-0.81556	-0.49714	-0.6817	-0.21921	-0.21083	0.022921	-0.46586	-0.24785	-0.31587	-0.5124	-0.22041	-0.29444	-0.5535	-0.88157	-0.64577	-0.63733	-0.53779	-0.66554	-0.12117	-0.85948	-0.24057	-0.45772	-0.57053	-0.59346	-0.49828	-0.7182	-0.67468	-0.72431	-0.91542	-0.67047
0.066671	-0.67216	-0.78788	-0.22548	-0.68134	-0.58826	-0.56693	-0.44533	-0.82698	-0.72412	-0.6396	-0.69602	-0.12263	-0.37994	-0.4801	-0.80926	-0.7665	-0.86067	-0.67831	-0.95916	-0.74474	-0.46003	-0.66968	-0.32118	-0.22601	0.054302	-0.48109	-0.234	-0.35627	-0.58113	-0.20232	-0.14745	-0.42948	-0.81223	-0.64934	-0.61377	-0.64479	-0.7107	-0.035594	-0.76998	-0.27313	-0.39302	-0.5982	-0.55406	-0.31841	-0.74955	-0.71573	-0.73039	-0.92184	-0.66794
0.45217	-0.4886	-0.75505	-0.23076	-0.71015	-0.58867	-0.58503	-0.36642	-0.85208	-0.78115	-0.72921	-0.73434	0.01483	-0.26198	-0.37303	-0.77483	-0.5521	-0.83906	-0.73357	-0.96179	-0.84469	-0.52315	-0.68866	-0.26117	-0.14034	-0.004826	-0.62371	-0.23774	-0.27888	-0.52722	-0.1668	-0.41006	-0.60265	-0.88309	-0.61557	-0.61609	-0.69915	-0.74848	-0.2057	-0.86371	-0.28839	-0.53885	-0.51609	-0.63064	-0.48038	-0.77839	-0.82761	-0.78961	-0.91329	-0.66116
0.13182	-0.59524	-0.78596	-0.25038	-0.67702	-0.58905	-0.54701	-0.39704	-0.86015	-0.68228	-0.52902	-0.6909	-0.23449	-0.3957	-0.31129	-0.72539	-0.59578	-0.83356	-0.64872	-0.95069	-0.80602	-0.40881	-0.68134	-0.26231	-0.10477	0.10944	-0.47001	-0.20907	-0.32193	-0.49623	-0.1471	-0.30081	-0.48421	-0.83738	-0.65194	-0.65579	-0.60852	-0.69642	0.0081757	-0.80615	-0.24755	-0.42176	-0.59182	-0.49229	-0.3171	-0.70273	-0.66526	-0.70032	-0.90523	-0.68271
0.58074	-0.54507	-0.74154	-0.22971	-0.68094	-0.58921	-0.49395	-0.35011	-0.85654	-0.762	-0.65263	-0.66056	0.13907	-0.40392	-0.25779	-0.73237	-0.54203	-0.86608	-0.7139	-0.93636	-0.86218	-0.50762	-0.54857	-0.1436	-0.21492	0.09506	-0.61248	-0.28	-0.31389	-0.536	-0.19755	-0.45501	-0.43447	-0.90177	-0.68847	-0.71638	-0.61145	-0.71697	-0.16744	-0.86894	-0.24642	-0.35077	-0.53022	-0.55718	-0.55813	-0.75261	-0.78338	-0.81943	-0.927	-0.67446
0.39155	-0.58986	-0.78159	-0.14586	-0.68445	-0.58922	-0.61865	-0.36901	-0.85425	-0.6956	-0.6492	-0.73141	-0.038859	-0.24757	-0.2848	-0.78207	-0.55185	-0.8599	-0.67536	-0.95388	-0.82428	-0.38709	-0.60367	-0.21626	-0.19632	0.070132	-0.46245	-0.066749	-0.30048	-0.47409	-0.21495	-0.30366	-0.5405	-0.85225	-0.64985	-0.64663	-0.63326	-0.71074	-0.11308	-0.83693	-0.17059	-0.32877	-0.45688	-0.56734	-0.42799	-0.74199	-0.73591	-0.71863	-0.92138	-0.6873
0.23199	-0.56997	-0.83709	-0.15821	-0.65539	-0.58981	-0.68832	-0.49485	-0.85904	-0.67362	-0.6012	-0.84439	-0.11668	-0.22529	-0.4359	-0.84713	-0.72225	-0.88888	-0.65678	-0.94989	-0.86509	-0.33181	-0.68571	-0.3801	-0.20007	0.017532	-0.78632	-0.03133	-0.37987	-0.68936	-0.22243	-0.21248	-0.50535	-0.89281	-0.6284	-0.53329	-0.032948	-0.46096	-0.097736	-0.83875	0.025707	-0.45349	-0.59873	-0.55397	-0.48976	-0.7639	-0.74432	-0.56541	-0.94105	-0.75442
0.13374	-0.58991	-0.78857	-0.24466	-0.67645	-0.58999	-0.56453	-0.39063	-0.8541	-0.67203	-0.51643	-0.6891	-0.23408	-0.40169	-0.32565	-0.69303	-0.61047	-0.83422	-0.64052	-0.95386	-0.80562	-0.41405	-0.68263	-0.26481	-0.10666	0.10593	-0.4663	-0.21115	-0.31451	-0.48361	-0.15264	-0.3054	-0.48499	-0.8368	-0.65125	-0.66145	-0.60574	-0.69488	0.0047287	-0.8235	-0.26362	-0.40686	-0.59916	-0.49182	-0.31196	-0.69994	-0.6666	-0.70166	-0.91183	-0.67554
0.45797	-0.47318	-0.76098	-0.20254	-0.70953	-0.59047	-0.59031	-0.36383	-0.84966	-0.76692	-0.70633	-0.7398	0.012112	-0.28552	-0.32136	-0.78158	-0.5553	-0.83901	-0.71774	-0.95468	-0.85357	-0.51997	-0.67365	-0.25956	-0.093328	0.0056329	-0.62175	-0.2271	-0.26683	-0.53688	-0.14317	-0.43043	-0.59938	-0.8721	-0.61076	-0.59394	-0.68948	-0.74304	-0.21124	-0.85891	-0.32538	-0.51963	-0.51048	-0.63091	-0.4446	-0.78623	-0.83658	-0.77402	-0.91559	-0.67947
0.7781	-0.4386	-0.76555	-0.16927	-0.68281	-0.59064	-0.55662	-0.29611	-0.87962	-0.75904	-0.70907	-0.60451	0.080018	-0.24212	0.098668	-0.7643	-0.53826	-0.88232	-0.75534	-0.9606	-0.83609	-0.53224	-0.58222	-0.019291	-0.16984	-0.05199	-0.62982	-0.13221	-0.30949	-0.47852	-0.26109	-0.43131	-0.61752	-0.92879	-0.7385	-0.79379	-0.70674	-0.74455	-0.25015	-0.91137	-0.24475	-0.20163	-0.49104	-0.58809	-0.70059	-0.74008	-0.80205	-0.81569	-0.94486	-0.71073
0.27834	-0.54069	-0.76677	-0.21094	-0.70046	-0.5912	-0.57226	-0.39949	-0.85912	-0.74755	-0.65401	-0.69159	-0.030482	-0.34069	-0.28269	-0.75151	-0.61608	-0.87262	-0.72717	-0.95273	-0.81741	-0.50433	-0.71412	-0.25255	-0.21863	0.066541	-0.46281	-0.27124	-0.29638	-0.50162	-0.1972	-0.30685	-0.57562	-0.87725	-0.67006	-0.65497	-0.56982	-0.67682	-0.12535	-0.85289	-0.21239	-0.43619	-0.60636	-0.59542	-0.4943	-0.72932	-0.71597	-0.72823	-0.91558	-0.66493
0.22153	-0.67406	-0.80255	-0.2251	-0.71245	-0.59164	-0.6361	-0.45805	-0.86711	-0.77016	-0.68511	-0.72884	-0.061186	-0.33821	-0.36497	-0.81102	-0.63217	-0.86232	-0.68496	-0.9529	-0.8464	-0.53084	-0.68508	-0.28114	-0.1446	0.055621	-0.58819	-0.24977	-0.30572	-0.61855	-0.050521	-0.30013	-0.53105	-0.89596	-0.69035	-0.68115	-0.54201	-0.67658	-0.11105	-0.8437	-0.16683	-0.46049	-0.57976	-0.58065	-0.50597	-0.80039	-0.81167	-0.85772	-0.91985	-0.68644
0.27347	-0.50825	-0.76309	-0.22699	-0.68254	-0.59215	-0.59133	-0.3885	-0.85607	-0.75231	-0.64033	-0.68216	-0.032349	-0.3375	-0.2792	-0.75681	-0.63564	-0.86862	-0.7311	-0.94518	-0.81387	-0.50239	-0.6764	-0.21571	-0.21423	0.023904	-0.49308	-0.24138	-0.31341	-0.51274	-0.22322	-0.29025	-0.551	-0.88323	-0.64457	-0.63447	-0.5546	-0.66968	-0.11542	-0.86294	-0.25069	-0.45962	-0.56883	-0.60047	-0.51121	-0.71982	-0.68096	-0.73042	-0.91736	-0.67219
0.12957	-0.59271	-0.79959	-0.24183	-0.66275	-0.59242	-0.57139	-0.41549	-0.86734	-0.62427	-0.54222	-0.67864	-0.23175	-0.4077	-0.34965	-0.68425	-0.57359	-0.84051	-0.63358	-0.9513	-0.80195	-0.4383	-0.68484	-0.27716	-0.079841	0.083287	-0.50179	-0.23114	-0.29346	-0.45717	-0.10721	-0.29515	-0.50512	-0.82468	-0.63742	-0.65861	-0.61522	-0.69622	0.058487	-0.74151	-0.30677	-0.34714	-0.59135	-0.47247	-0.31912	-0.70049	-0.66216	-0.69817	-0.91464	-0.67756
0.45376	-0.49396	-0.75358	-0.23536	-0.71342	-0.59251	-0.59138	-0.3657	-0.85043	-0.77984	-0.73003	-0.73766	-0.0030691	-0.26928	-0.37422	-0.77363	-0.54422	-0.83998	-0.73499	-0.96351	-0.85298	-0.54244	-0.69288	-0.26877	-0.1272	-0.0066695	-0.63429	-0.24147	-0.27169	-0.52482	-0.16296	-0.41128	-0.60763	-0.88179	-0.60888	-0.6063	-0.71373	-0.75138	-0.20677	-0.87354	-0.30208	-0.54913	-0.51506	-0.64021	-0.47753	-0.78658	-0.84326	-0.79691	-0.9122	-0.66503
0.1586	-0.50997	-0.78386	-0.099345	-0.64594	-0.59277	-0.56434	-0.46177	-0.84808	-0.70282	-0.62018	-0.56268	-0.13648	-0.27022	-0.29664	-0.78847	-0.56062	-0.84213	-0.66191	-0.94705	-0.81913	-0.34276	-0.74564	-0.29746	-0.1777	0.08158	-0.43341	-0.20306	-0.35793	-0.55665	-0.11162	-0.2143	-0.48613	-0.83069	-0.62512	-0.57295	-0.46	-0.60196	-0.045179	-0.80499	-0.14576	-0.4099	-0.6101	-0.44367	-0.35472	-0.67292	-0.62319	-0.61678	-0.85607	-0.59479
0.21858	-0.66929	-0.8004	-0.23206	-0.71175	-0.59309	-0.63364	-0.46242	-0.86305	-0.7578	-0.6846	-0.72436	-0.061089	-0.35054	-0.36763	-0.8073	-0.62519	-0.85147	-0.68372	-0.95061	-0.84634	-0.51588	-0.69807	-0.28148	-0.14197	0.077669	-0.57356	-0.25357	-0.29842	-0.61991	-0.049524	-0.30067	-0.52165	-0.88455	-0.6934	-0.69137	-0.58009	-0.69037	-0.098531	-0.81737	-0.16015	-0.46369	-0.57407	-0.56461	-0.49392	-0.79455	-0.80888	-0.84583	-0.90844	-0.68117
0.48951	-0.40918	-0.73	-0.16183	-0.66484	-0.59353	-0.5222	-0.27289	-0.86358	-0.7355	-0.61639	-0.61021	0.2343	-0.25386	-0.18734	-0.7179	-0.5036	-0.8465	-0.72576	-0.93945	-0.79248	-0.44288	-0.53866	-0.14172	-0.2197	0.086193	-0.60939	-0.21274	-0.30749	-0.48224	-0.20713	-0.35712	-0.54757	-0.90672	-0.58388	-0.55623	-0.46477	-0.66849	-0.071213	-0.85757	-0.25823	-0.34709	-0.38616	-0.56565	-0.54854	-0.69262	-0.65935	-0.70665	-0.91792	-0.65969
0.38299	-0.59017	-0.76069	-0.20521	-0.66711	-0.59389	-0.60425	-0.33196	-0.87183	-0.71006	-0.64542	-0.69265	0.053178	-0.32983	-0.38214	-0.76983	-0.5671	-0.85109	-0.71018	-0.94923	-0.80776	-0.53078	-0.46692	-0.20129	-0.20253	0.057516	-0.71656	-0.10113	-0.293	-0.45496	-0.22497	-0.33127	-0.54053	-0.86149	-0.63275	-0.64191	-0.74924	-0.74111	-0.11267	-0.85457	-0.40009	-0.42592	-0.38215	-0.64976	-0.51035	-0.77966	-0.77554	-0.815	-0.92483	-0.70555
0.61174	-0.46417	-0.76226	-0.21935	-0.69168	-0.59465	-0.59416	-0.38379	-0.85624	-0.80101	-0.68406	-0.69474	0.048169	-0.27349	-0.33814	-0.75692	-0.61228	-0.84254	-0.73242	-0.95586	-0.83505	-0.48957	-0.6378	-0.15225	-0.26218	0.018805	-0.63581	-0.16729	-0.37059	-0.51311	-0.25886	-0.33174	-0.5214	-0.89654	-0.6624	-0.67757	-0.5576	-0.71311	-0.16405	-0.87994	-0.27407	-0.42983	-0.51666	-0.59226	-0.50837	-0.74665	-0.70139	-0.7604	-0.91155	-0.66424
0.45265	-0.48984	-0.75499	-0.24199	-0.71213	-0.59478	-0.5874	-0.36489	-0.85389	-0.78497	-0.72665	-0.73688	0.011464	-0.26147	-0.37244	-0.77362	-0.55393	-0.84125	-0.73708	-0.9622	-0.84532	-0.52592	-0.68984	-0.2638	-0.13704	-0.0014077	-0.62976	-0.23557	-0.27782	-0.52842	-0.16368	-0.39811	-0.60914	-0.88607	-0.61752	-0.61732	-0.71036	-0.7506	-0.19736	-0.86705	-0.29627	-0.54363	-0.51655	-0.63453	-0.49126	-0.78081	-0.83303	-0.7908	-0.91306	-0.66196
0.783	-0.45893	-0.77407	-0.18283	-0.69353	-0.59502	-0.57797	-0.3198	-0.88357	-0.75885	-0.68527	-0.58169	0.085067	-0.25561	0.052035	-0.77865	-0.56603	-0.8663	-0.76352	-0.95958	-0.82695	-0.57346	-0.62456	-0.062356	-0.2234	-0.06643	-0.65155	-0.12082	-0.31045	-0.5183	-0.22816	-0.40618	-0.60651	-0.923	-0.70173	-0.70992	-0.68927	-0.74304	-0.2461	-0.91152	-0.28349	-0.27367	-0.46235	-0.58992	-0.68252	-0.73261	-0.77577	-0.81489	-0.93112	-0.71085
0.07015	-0.66459	-0.7653	-0.23662	-0.66047	-0.59527	-0.52229	-0.42955	-0.82714	-0.72684	-0.6205	-0.69598	-0.10634	-0.33515	-0.45307	-0.81738	-0.82749	-0.8703	-0.67484	-0.9513	-0.72883	-0.43634	-0.67776	-0.32278	-0.2283	0.14161	-0.46411	-0.22641	-0.29458	-0.57998	-0.21192	-0.15495	-0.44016	-0.90048	-0.66216	-0.61677	-0.63774	-0.71309	0.001364	-0.78338	-0.331	-0.37737	-0.58831	-0.57514	-0.42508	-0.74613	-0.68873	-0.69758	-0.92207	-0.66646
0.22427	-0.64727	-0.79562	-0.21442	-0.71822	-0.59528	-0.62623	-0.45169	-0.84218	-0.75525	-0.6955	-0.71763	-0.067331	-0.34606	-0.35655	-0.8037	-0.61614	-0.88492	-0.69217	-0.95261	-0.82782	-0.56321	-0.67096	-0.26847	-0.16074	0.051866	-0.57151	-0.23936	-0.31591	-0.58889	-0.069016	-0.3014	-0.51117	-0.89595	-0.69785	-0.67094	-0.53515	-0.68154	-0.1025	-0.84242	-0.14353	-0.43523	-0.59563	-0.61008	-0.5149	-0.77337	-0.80087	-0.85853	-0.92183	-0.67971
0.65411	-0.55592	-0.79282	-0.15498	-0.68739	-0.59553	-0.63028	-0.45852	-0.84608	-0.78399	-0.73727	-0.67989	0.25619	-0.21614	-0.21032	-0.78733	-0.61165	-0.86145	-0.70626	-0.94845	-0.85164	-0.48265	-0.71053	-0.22885	-0.20459	0.010924	-0.58095	-0.083137	-0.32404	-0.54517	-0.20072	-0.37621	-0.53537	-0.89855	-0.67127	-0.64377	-0.46388	-0.65051	-0.18479	-0.89594	-0.072276	-0.19815	-0.5208	-0.53987	-0.52447	-0.74021	-0.73234	-0.72501	-0.91508	-0.67679
0.19464	-0.51973	-0.78098	-0.1767	-0.66626	-0.59587	-0.58912	-0.4289	-0.81597	-0.67577	-0.60691	-0.607	-0.22413	-0.255	-0.33645	-0.79888	-0.56869	-0.82041	-0.63097	-0.94511	-0.808	-0.3229	-0.69565	-0.30822	-0.15447	0.11401	-0.55917	-0.18859	-0.29841	-0.57337	-0.16783	-0.19427	-0.51461	-0.80252	-0.60233	-0.55217	-0.67245	-0.70518	-0.009628	-0.76109	-0.23146	-0.40281	-0.53798	-0.49368	-0.21153	-0.72641	-0.70073	-0.65409	-0.90602	-0.64975
0.12993	-0.59749	-0.78991	-0.2382	-0.68697	-0.59594	-0.52927	-0.39043	-0.8615	-0.67297	-0.54514	-0.68666	-0.23364	-0.38523	-0.29386	-0.76001	-0.57051	-0.83382	-0.63497	-0.94859	-0.79805	-0.41095	-0.67493	-0.2652	-0.088458	0.12697	-0.4607	-0.20734	-0.31433	-0.51081	-0.11675	-0.28987	-0.48108	-0.8339	-0.66336	-0.65874	-0.62294	-0.69986	0.014685	-0.79794	-0.23072	-0.44163	-0.58086	-0.48996	-0.30657	-0.70784	-0.68328	-0.70377	-0.90692	-0.68317
0.37817	-0.54902	-0.7647	-0.16857	-0.69472	-0.59608	-0.60029	-0.38229	-0.84003	-0.74213	-0.68839	-0.71004	0.11404	-0.32316	-0.27313	-0.72306	-0.57092	-0.85924	-0.70763	-0.95166	-0.82996	-0.49527	-0.6458	-0.25331	-0.14989	0.10539	-0.51366	-0.21007	-0.25608	-0.5025	-0.12414	-0.38997	-0.60115	-0.87446	-0.65978	-0.6604	-0.66058	-0.70784	-0.14981	-0.85802	-0.23366	-0.40546	-0.4853	-0.55969	-0.48663	-0.72687	-0.74218	-0.76496	-0.92115	-0.66657
0.43988	-0.47573	-0.75326	-0.15705	-0.72666	-0.59679	-0.45393	-0.28258	-0.8531	-0.74155	-0.64544	-0.75435	0.31431	-0.26965	-0.2288	-0.76942	-0.63042	-0.83649	-0.71445	-0.95152	-0.75954	-0.43435	-0.67881	-0.12003	-0.19201	0.066858	-0.58049	-0.13658	-0.33844	-0.48827	-0.16355	-0.2907	-0.52403	-0.86933	-0.76687	-0.74275	-0.64903	-0.75552	-0.096364	-0.83289	-0.25241	-0.43515	-0.48442	-0.56765	-0.42546	-0.70847	-0.69852	-0.74957	-0.9069	-0.63766
0.27903	-0.53491	-0.76096	-0.22198	-0.68816	-0.59694	-0.5841	-0.38594	-0.8595	-0.74531	-0.64591	-0.6792	-0.037654	-0.33701	-0.29841	-0.74896	-0.62126	-0.87152	-0.72826	-0.95169	-0.81234	-0.50795	-0.696	-0.25543	-0.22427	0.071777	-0.48797	-0.26953	-0.2967	-0.49735	-0.20547	-0.3026	-0.56483	-0.87841	-0.66115	-0.64002	-0.57842	-0.68129	-0.11722	-0.85622	-0.23673	-0.44576	-0.58446	-0.59079	-0.49756	-0.73197	-0.71408	-0.73531	-0.91912	-0.66383
0.22099	-0.67864	-0.80343	-0.23149	-0.7149	-0.597	-0.64414	-0.45912	-0.86808	-0.77337	-0.68973	-0.72727	-0.059498	-0.34401	-0.37061	-0.81346	-0.63357	-0.86222	-0.68925	-0.95694	-0.85231	-0.53357	-0.6867	-0.28131	-0.14899	0.057968	-0.59179	-0.25487	-0.30154	-0.62283	-0.051542	-0.30639	-0.53179	-0.90163	-0.6926	-0.68536	-0.54843	-0.67847	-0.11333	-0.84602	-0.17448	-0.47177	-0.57957	-0.58671	-0.50831	-0.80154	-0.81603	-0.8645	-0.91712	-0.68811
0.13539	-0.58608	-0.79218	-0.22775	-0.68347	-0.59734	-0.57005	-0.37967	-0.84926	-0.66436	-0.53041	-0.68589	-0.23289	-0.39558	-0.32876	-0.70256	-0.61276	-0.8359	-0.62976	-0.95744	-0.80033	-0.4183	-0.67965	-0.27087	-0.10147	0.11131	-0.45878	-0.21692	-0.30095	-0.48119	-0.14129	-0.29728	-0.48368	-0.83325	-0.65508	-0.66462	-0.60893	-0.69218	-0.0084191	-0.83449	-0.26312	-0.40888	-0.60115	-0.49043	-0.30593	-0.69977	-0.67911	-0.70249	-0.9209	-0.66698
0.12934	-0.59557	-0.79792	-0.23558	-0.68398	-0.59736	-0.54238	-0.39748	-0.86294	-0.64203	-0.54863	-0.67981	-0.233	-0.39637	-0.3101	-0.72784	-0.55945	-0.83585	-0.61978	-0.94873	-0.79624	-0.42349	-0.6765	-0.27307	-0.078352	0.1186	-0.47084	-0.21533	-0.30175	-0.48726	-0.096701	-0.28761	-0.48741	-0.83018	-0.66068	-0.66314	-0.62712	-0.7004	0.039569	-0.77945	-0.25657	-0.41133	-0.58144	-0.47863	-0.30127	-0.70788	-0.68625	-0.7062	-0.9128	-0.67936
0.37888	-0.56077	-0.76508	-0.15127	-0.70471	-0.59737	-0.5811	-0.3869	-0.83619	-0.73763	-0.69262	-0.7169	0.11326	-0.33695	-0.27702	-0.72353	-0.55693	-0.8543	-0.70095	-0.96	-0.83621	-0.49479	-0.64646	-0.24872	-0.15328	0.08431	-0.49776	-0.20804	-0.25069	-0.497	-0.12239	-0.38697	-0.60208	-0.87519	-0.65564	-0.6581	-0.65187	-0.71366	-0.15627	-0.85031	-0.24845	-0.37863	-0.49606	-0.56448	-0.47931	-0.73436	-0.74876	-0.76292	-0.91455	-0.66449
0.47982	-0.45194	-0.72445	-0.27921	-0.67436	-0.59746	-0.52113	-0.31266	-0.86381	-0.72419	-0.55776	-0.51043	0.24824	-0.24273	-0.11537	-0.74401	-0.6321	-0.86247	-0.75029	-0.93972	-0.78815	-0.44349	-0.5558	-0.062114	-0.20195	0.05453	-0.58957	-0.087962	-0.30736	-0.46389	-0.25201	-0.34817	-0.6017	-0.9106	-0.60826	-0.58351	-0.42311	-0.62668	-0.0987	-0.89953	-0.18315	-0.31521	-0.38855	-0.60594	-0.59633	-0.67105	-0.61835	-0.70693	-0.92056	-0.67164
0.45312	-0.49125	-0.75483	-0.24835	-0.71266	-0.59771	-0.58724	-0.36495	-0.85495	-0.78756	-0.72399	-0.73921	0.008871	-0.26194	-0.37229	-0.77264	-0.55445	-0.84273	-0.73902	-0.96226	-0.84581	-0.53057	-0.69136	-0.26842	-0.1324	0.0038108	-0.63436	-0.2347	-0.27378	-0.52794	-0.15832	-0.38786	-0.61374	-0.88811	-0.61869	-0.61779	-0.71549	-0.75127	-0.18969	-0.87025	-0.30325	-0.54886	-0.51555	-0.63955	-0.49877	-0.78302	-0.83819	-0.79079	-0.91211	-0.66294
0.37669	-0.54749	-0.76408	-0.15604	-0.68629	-0.59778	-0.60271	-0.38304	-0.83824	-0.75155	-0.6935	-0.69557	0.11158	-0.32305	-0.25149	-0.75598	-0.56873	-0.86276	-0.70333	-0.9531	-0.83487	-0.50731	-0.64581	-0.24538	-0.15447	0.10667	-0.52237	-0.19649	-0.25165	-0.51751	-0.13167	-0.39144	-0.59661	-0.87368	-0.66959	-0.67632	-0.66758	-0.7131	-0.13873	-0.85896	-0.21744	-0.41446	-0.49887	-0.56107	-0.50084	-0.73097	-0.74779	-0.77454	-0.92454	-0.66524
0.29699	-0.5225	-0.74624	-0.31348	-0.68353	-0.59822	-0.65898	-0.38348	-0.85935	-0.75337	-0.69056	-0.65564	0.070774	-0.37063	-0.35077	-0.77971	-0.63641	-0.86735	-0.74902	-0.95872	-0.81649	-0.52389	-0.61081	-0.27977	-0.20349	0.024118	-0.57396	-0.14814	-0.32107	-0.5542	-0.23105	-0.34	-0.57223	-0.89923	-0.6518	-0.63382	-0.52638	-0.68572	-0.14788	-0.87361	-0.26712	-0.49534	-0.45448	-0.65348	-0.52748	-0.77702	-0.78376	-0.75949	-0.91624	-0.6673
0.57837	-0.54099	-0.74489	-0.23709	-0.67641	-0.59835	-0.50325	-0.32861	-0.876	-0.77894	-0.65247	-0.65797	0.13926	-0.3489	-0.24744	-0.74996	-0.5294	-0.86207	-0.73569	-0.94946	-0.8173	-0.48082	-0.54655	-0.091178	-0.20654	0.066652	-0.61471	-0.21203	-0.32465	-0.56176	-0.21274	-0.3836	-0.48168	-0.89801	-0.65585	-0.67472	-0.62806	-0.72333	-0.15389	-0.86128	-0.21384	-0.37986	-0.4754	-0.54778	-0.56125	-0.7211	-0.74686	-0.79498	-0.91824	-0.63629
0.57361	-0.55627	-0.73441	-0.16301	-0.67577	-0.59841	-0.54943	-0.3452	-0.85495	-0.76596	-0.63192	-0.69911	0.13658	-0.17613	-0.19688	-0.74613	-0.52885	-0.86645	-0.71686	-0.94436	-0.63968	-0.47055	-0.58564	-0.18807	-0.13923	0.056687	-0.53135	-0.17812	-0.27262	-0.44811	-0.22512	-0.33535	-0.51862	-0.86322	-0.6237	-0.64056	-0.61967	-0.72139	-0.10284	-0.82692	-0.22583	-0.42276	-0.44911	-0.53447	-0.42877	-0.74257	-0.73198	-0.75121	-0.91819	-0.65777
0.12801	-0.59238	-0.79641	-0.2082	-0.66596	-0.59866	-0.55755	-0.39145	-0.86994	-0.63038	-0.52251	-0.69388	-0.22898	-0.38472	-0.33336	-0.72347	-0.58261	-0.83903	-0.65063	-0.95283	-0.79989	-0.44395	-0.68856	-0.27818	-0.063542	0.088568	-0.49107	-0.23341	-0.28089	-0.48025	-0.10179	-0.30603	-0.50881	-0.81176	-0.63677	-0.66027	-0.61937	-0.6968	0.042875	-0.71143	-0.30704	-0.35504	-0.59243	-0.49046	-0.3338	-0.69515	-0.66145	-0.69494	-0.91067	-0.67688
0.21947	-0.67575	-0.80215	-0.23741	-0.71538	-0.59884	-0.64358	-0.46142	-0.86581	-0.76804	-0.69111	-0.72467	-0.058634	-0.35119	-0.37277	-0.81111	-0.63099	-0.86007	-0.69086	-0.95628	-0.85201	-0.52627	-0.69368	-0.28158	-0.14909	0.070443	-0.58433	-0.25562	-0.29865	-0.62334	-0.051968	-0.30764	-0.52707	-0.89663	-0.69485	-0.69084	-0.5707	-0.68686	-0.10724	-0.8345	-0.17116	-0.4726	-0.57773	-0.58089	-0.50466	-0.79806	-0.81495	-0.85857	-0.91092	-0.68583
0.39359	-0.55828	-0.77917	-0.11893	-0.68541	-0.59955	-0.63497	-0.39656	-0.8526	-0.7035	-0.62212	-0.72577	-0.07105	-0.23266	-0.28632	-0.77253	-0.56849	-0.86238	-0.67625	-0.95358	-0.83336	-0.3954	-0.62806	-0.22354	-0.21353	0.07782	-0.50951	-0.033164	-0.33376	-0.50045	-0.22104	-0.32576	-0.52153	-0.87455	-0.67635	-0.67364	-0.61873	-0.69163	-0.10316	-0.86062	-0.12811	-0.31039	-0.4879	-0.54857	-0.49532	-0.73789	-0.75688	-0.71077	-0.91378	-0.6814
0.30087	-0.60156	-0.74735	-0.27386	-0.6905	-0.59969	-0.63293	-0.37914	-0.86107	-0.77692	-0.72679	-0.7663	0.29217	-0.36943	-0.33862	-0.77411	-0.59684	-0.85255	-0.74997	-0.96134	-0.81977	-0.56806	-0.64554	-0.21431	-0.18527	0.040763	-0.57535	-0.2072	-0.36551	-0.5697	-0.23259	-0.38474	-0.56563	-0.89551	-0.67517	-0.66883	-0.69348	-0.74006	-0.18242	-0.86655	-0.34493	-0.46007	-0.52121	-0.63732	-0.51292	-0.78912	-0.7991	-0.80742	-0.91713	-0.65492
0.49507	-0.39717	-0.76959	-0.15357	-0.67953	-0.59983	-0.5503	-0.23882	-0.85362	-0.72811	-0.60012	-0.62339	0.22656	-0.27247	-0.1955	-0.71082	-0.48128	-0.84586	-0.71709	-0.94122	-0.83104	-0.40967	-0.51752	-0.14396	-0.18925	0.02665	-0.5606	-0.2437	-0.25603	-0.45287	-0.17728	-0.35183	-0.56157	-0.90038	-0.53305	-0.49758	-0.48461	-0.68323	-0.050117	-0.87018	-0.30529	-0.34348	-0.45078	-0.55313	-0.51596	-0.68155	-0.64263	-0.71239	-0.9043	-0.64042
0.062681	-0.6615	-0.79936	-0.29608	-0.68058	-0.6001	-0.63846	-0.46923	-0.82296	-0.74134	-0.64955	-0.69282	-0.12549	-0.35616	-0.49891	-0.82024	-0.76965	-0.87789	-0.64985	-0.95588	-0.7613	-0.42806	-0.69967	-0.30502	-0.33264	0.019845	-0.50671	-0.19414	-0.44446	-0.6056	-0.27252	-0.13159	-0.43739	-0.81688	-0.6584	-0.63084	-0.56084	-0.68547	-0.059029	-0.79217	-0.20064	-0.36442	-0.61198	-0.55914	-0.33121	-0.72058	-0.6925	-0.69346	-0.90699	-0.66185
0.22031	-0.67967	-0.80332	-0.23693	-0.71681	-0.6001	-0.64707	-0.46001	-0.86666	-0.7728	-0.69357	-0.72564	-0.058256	-0.34918	-0.37388	-0.81364	-0.63306	-0.86305	-0.69308	-0.95912	-0.85427	-0.533	-0.68923	-0.28098	-0.15134	0.062629	-0.59069	-0.25674	-0.29861	-0.62469	-0.051937	-0.30999	-0.53003	-0.90301	-0.69431	-0.68877	-0.55885	-0.68232	-0.11197	-0.84387	-0.17669	-0.47668	-0.57942	-0.58862	-0.50836	-0.80055	-0.8183	-0.86632	-0.91406	-0.68814
0.22471	-0.64499	-0.79461	-0.2246	-0.71775	-0.60089	-0.62996	-0.45915	-0.8462	-0.75473	-0.6791	-0.72233	-0.063277	-0.35309	-0.37957	-0.80042	-0.62235	-0.87413	-0.69208	-0.93463	-0.83631	-0.57131	-0.66983	-0.27755	-0.17096	0.059426	-0.5705	-0.22693	-0.30744	-0.58851	-0.091596	-0.28964	-0.51627	-0.89464	-0.70222	-0.66873	-0.51518	-0.67612	-0.12865	-0.83185	-0.14379	-0.45073	-0.59922	-0.62782	-0.53586	-0.773	-0.8018	-0.85406	-0.92015	-0.68193
0.32557	-0.51286	-0.73946	-0.225	-0.67637	-0.601	-0.53357	-0.34105	-0.85726	-0.6925	-0.65742	-0.6343	0.23852	-0.28807	-0.27623	-0.74362	-0.55866	-0.86233	-0.67411	-0.9468	-0.80001	-0.46419	-0.62969	-0.20984	-0.14999	0.072923	-0.51885	-0.2328	-0.32028	-0.5015	-0.17974	-0.27193	-0.58114	-0.86628	-0.61846	-0.60033	-0.52433	-0.67938	-0.076821	-0.83475	-0.25977	-0.46396	-0.52415	-0.55607	-0.42511	-0.67547	-0.62936	-0.72592	-0.91334	-0.6647
0.47859	-0.49609	-0.72567	-0.2567	-0.66469	-0.60119	-0.495	-0.31214	-0.8551	-0.71995	-0.56997	-0.59755	0.40661	-0.23243	-0.23003	-0.73616	-0.64004	-0.84718	-0.75541	-0.94096	-0.7771	-0.43752	-0.5927	-0.052382	-0.23268	0.080159	-0.63811	-0.10762	-0.32375	-0.47503	-0.25849	-0.33273	-0.57228	-0.88149	-0.59905	-0.5533	-0.51243	-0.65527	-0.10998	-0.87413	-0.24931	-0.33399	-0.42616	-0.60552	-0.51459	-0.67815	-0.6143	-0.70677	-0.90491	-0.6524
0.57635	-0.52536	-0.74063	-0.20855	-0.7126	-0.60145	-0.48465	-0.3033	-0.87333	-0.73325	-0.5832	-0.68422	0.16071	-0.287	-0.21189	-0.70849	-0.48237	-0.85238	-0.7063	-0.95187	-0.78884	-0.44151	-0.52578	-0.15965	-0.22311	0.034566	-0.57667	-0.14319	-0.28494	-0.42647	-0.25602	-0.42655	-0.51662	-0.91414	-0.52943	-0.55102	-0.66357	-0.73159	-0.089809	-0.85174	-0.20046	-0.32385	-0.42666	-0.46469	-0.49621	-0.75219	-0.80092	-0.78004	-0.9338	-0.67445
0.75871	-0.49034	-0.73203	-0.15523	-0.6488	-0.60146	-0.55793	-0.29392	-0.86713	-0.72607	-0.67344	-0.6943	0.16586	-0.25095	-0.16323	-0.73994	-0.5399	-0.85185	-0.74345	-0.9599	-0.81583	-0.55446	-0.64013	-0.1293	-0.23073	-0.017396	-0.62075	-0.19094	-0.33756	-0.47586	-0.26721	-0.38394	-0.61556	-0.87982	-0.64095	-0.61599	-0.73554	-0.73698	-0.1965	-0.86189	-0.34447	-0.39251	-0.52504	-0.53076	-0.51569	-0.72745	-0.7427	-0.76336	-0.89817	-0.68273
0.089539	-0.65548	-0.77942	-0.27502	-0.67295	-0.60167	-0.5677	-0.4241	-0.84751	-0.66549	-0.57913	-0.6852	-0.091487	-0.37323	-0.36781	-0.79599	-0.66494	-0.85836	-0.6908	-0.95384	-0.66494	-0.4678	-0.69094	-0.34253	-0.14756	0.12782	-0.50597	-0.07237	-0.29246	-0.57211	-0.12777	0.019932	-0.38732	-0.78826	-0.6033	-0.59216	-0.65689	-0.71356	0.063271	-0.80862	-0.22085	-0.39517	-0.48731	-0.52606	-0.35922	-0.7587	-0.71982	-0.69985	-0.90733	-0.66458
0.28364	-0.48875	-0.72045	-0.16261	-0.61115	-0.60169	-0.46428	-0.31656	-0.86055	-0.68684	-0.5416	-0.59285	-0.067856	-0.25373	-0.18814	-0.70463	-0.59627	-0.83648	-0.70967	-0.94834	-0.81271	-0.32615	-0.56747	-0.071608	-0.36332	0.077785	-0.5016	-0.15999	-0.3361	-0.42993	-0.35453	-0.18663	-0.53879	-0.85495	-0.56106	-0.55157	-0.53942	-0.69747	-0.052134	-0.8493	-0.080979	-0.24065	-0.44487	-0.58137	-0.42187	-0.67449	-0.66812	-0.72339	-0.92802	-0.64497
0.27761	-0.5358	-0.77057	-0.23566	-0.70207	-0.60211	-0.58469	-0.40522	-0.86073	-0.75545	-0.6641	-0.69045	-0.01546	-0.34316	-0.25876	-0.75754	-0.62417	-0.87607	-0.73073	-0.95271	-0.81727	-0.52232	-0.7115	-0.23737	-0.20937	0.04497	-0.49412	-0.25397	-0.2857	-0.52463	-0.19705	-0.30466	-0.5682	-0.88655	-0.66459	-0.6502	-0.58637	-0.68169	-0.12364	-0.86106	-0.2358	-0.45246	-0.60018	-0.59522	-0.5144	-0.73532	-0.71443	-0.74176	-0.91993	-0.67114
0.49931	-0.45092	-0.74665	-0.13941	-0.69189	-0.60215	-0.5418	-0.32156	-0.85567	-0.74974	-0.64912	-0.62061	0.22198	-0.23608	-0.16716	-0.69704	-0.45247	-0.82132	-0.68498	-0.94932	-0.83584	-0.43978	-0.66527	-0.18782	-0.20542	0.078352	-0.54026	-0.2436	-0.27539	-0.45249	-0.19641	-0.32563	-0.57935	-0.90093	-0.57944	-0.54665	-0.44074	-0.6728	-0.081016	-0.86205	-0.27824	-0.39902	-0.50096	-0.54486	-0.51107	-0.7035	-0.70547	-0.69668	-0.9198	-0.65502
0.3787	-0.5534	-0.76389	-0.16527	-0.70531	-0.60266	-0.59803	-0.3857	-0.83514	-0.7463	-0.69456	-0.7175	0.12016	-0.33143	-0.27081	-0.71997	-0.5686	-0.85804	-0.70731	-0.95639	-0.83511	-0.50014	-0.64904	-0.24657	-0.1523	0.0888	-0.50966	-0.21011	-0.2521	-0.50749	-0.12008	-0.39562	-0.60513	-0.87957	-0.65987	-0.66141	-0.65956	-0.71373	-0.16193	-0.857	-0.24129	-0.39927	-0.49306	-0.56487	-0.49324	-0.73277	-0.74624	-0.77267	-0.9205	-0.66524
0.27657	-0.5202	-0.76905	-0.22182	-0.68825	-0.60274	-0.57555	-0.39735	-0.85695	-0.74923	-0.65263	-0.68703	-0.040141	-0.32704	-0.24138	-0.76018	-0.6276	-0.86971	-0.72593	-0.94833	-0.81034	-0.49196	-0.69975	-0.21354	-0.19494	0.042565	-0.45316	-0.24912	-0.28671	-0.536	-0.18249	-0.27749	-0.54596	-0.87921	-0.64594	-0.62476	-0.56259	-0.67919	-0.10532	-0.85869	-0.22943	-0.43412	-0.58289	-0.55814	-0.49024	-0.71941	-0.67243	-0.72862	-0.91815	-0.66588
0.32425	-0.51452	-0.76411	-0.24327	-0.67273	-0.60346	-0.56943	-0.39742	-0.85655	-0.66807	-0.66077	-0.63062	0.24026	-0.32413	-0.36316	-0.75817	-0.59675	-0.88201	-0.69576	-0.9595	-0.81417	-0.47054	-0.61148	-0.29011	-0.16579	0.0512	-0.5387	-0.26322	-0.33203	-0.51991	-0.18193	-0.26115	-0.56909	-0.86807	-0.60085	-0.59253	-0.50362	-0.67286	-0.086701	-0.82985	-0.29491	-0.50916	-0.52439	-0.57533	-0.40861	-0.67053	-0.63116	-0.72849	-0.92851	-0.66683
0.256	-0.61822	-0.85316	0.30752	-0.63159	-0.60423	-0.73657	-0.56769	-0.85139	-0.59643	-0.58355	-0.81579	-0.1239	-0.16816	-0.26698	-0.78346	-0.56656	-0.91923	-0.53488	-0.96291	-0.88836	-0.10461	-0.72315	-0.43323	-0.1436	-0.14756	-0.88682	0.41554	-0.32862	-0.53591	-0.19761	-0.5347	-0.44728	-0.86869	-0.59952	-0.47933	-0.45252	-0.35175	-0.042674	-0.79185	0.16017	-0.27104	-0.81335	-0.39703	-0.3632	-0.75875	-0.78067	-0.43678	-0.94824	-0.747
0.11238	-0.63256	-0.79829	-0.24374	-0.70809	-0.60445	-0.52586	-0.34949	-0.86612	-0.60929	-0.46442	-0.7026	-0.20504	-0.40402	-0.32987	-0.72912	-0.61777	-0.80515	-0.62618	-0.957	-0.79088	-0.40575	-0.66798	-0.27886	-0.022873	0.12638	-0.50095	-0.22945	-0.26301	-0.55041	-0.058985	-0.2493	-0.46725	-0.8005	-0.62597	-0.62373	-0.69082	-0.71172	0.027827	-0.7661	-0.30188	-0.36294	-0.58466	-0.46485	-0.34938	-0.69352	-0.70183	-0.72363	-0.91851	-0.67411
0.40743	-0.55659	-0.7439	-0.15285	-0.69245	-0.60478	-0.52752	-0.34028	-0.86759	-0.71766	-0.63663	-0.63352	0.25789	-0.29799	-0.2024	-0.75978	-0.59591	-0.84003	-0.70102	-0.95047	-0.82054	-0.491	-0.60357	-0.12156	-0.19691	0.054984	-0.5723	-0.10817	-0.24692	-0.50622	-0.16728	-0.43103	-0.54179	-0.90347	-0.6765	-0.69222	-0.6433	-0.7138	-0.13488	-0.87344	-0.24542	-0.39765	-0.48268	-0.57462	-0.57605	-0.78147	-0.80451	-0.72717	-0.92136	-0.66249
0.43598	-0.42222	-0.74202	-0.22145	-0.68385	-0.60501	-0.47904	-0.28938	-0.86134	-0.75925	-0.66061	-0.59212	0.11634	-0.26584	-0.24618	-0.74202	-0.62569	-0.83286	-0.74184	-0.9502	-0.80233	-0.42427	-0.61946	-0.18475	-0.21276	0.087555	-0.47391	-0.21897	-0.33684	-0.50956	-0.20403	-0.34794	-0.56375	-0.85921	-0.57841	-0.59628	-0.61951	-0.73305	-0.11836	-0.84997	-0.24367	-0.41904	-0.50963	-0.57088	-0.4531	-0.72289	-0.66312	-0.73933	-0.91902	-0.64373
0.40781	-0.55623	-0.74148	-0.1576	-0.6918	-0.60509	-0.5245	-0.33584	-0.8684	-0.71665	-0.63797	-0.62902	0.26783	-0.30161	-0.20693	-0.75787	-0.59732	-0.83884	-0.70171	-0.94998	-0.81857	-0.4946	-0.59741	-0.11687	-0.19909	0.052381	-0.57727	-0.11374	-0.24861	-0.50321	-0.16991	-0.43112	-0.54115	-0.90405	-0.67425	-0.68975	-0.64567	-0.716	-0.13704	-0.87346	-0.255	-0.39983	-0.47913	-0.57837	-0.5766	-0.78393	-0.80555	-0.73013	-0.92193	-0.66267
0.45478	-0.50488	-0.76437	-0.29181	-0.70551	-0.60522	-0.57521	-0.37713	-0.86677	-0.8172	-0.69517	-0.74384	0.041721	-0.24021	-0.36194	-0.76749	-0.57441	-0.85886	-0.75318	-0.95831	-0.83438	-0.50188	-0.69763	-0.28347	-0.14687	0.058516	-0.64486	-0.20012	-0.28001	-0.51765	-0.14254	-0.2965	-0.62983	-0.91011	-0.65186	-0.6633	-0.70809	-0.74184	-0.11085	-0.87385	-0.28166	-0.54235	-0.52949	-0.65369	-0.5711	-0.7708	-0.83483	-0.77834	-0.90942	-0.66706
0.40708	-0.55682	-0.74617	-0.14992	-0.69347	-0.6053	-0.53202	-0.34427	-0.86652	-0.71854	-0.63583	-0.63595	0.24914	-0.29469	-0.19883	-0.76129	-0.59571	-0.84135	-0.70028	-0.95102	-0.82285	-0.48714	-0.60961	-0.12668	-0.19665	0.057013	-0.56768	-0.10369	-0.24789	-0.50913	-0.16727	-0.43097	-0.54241	-0.90328	-0.67868	-0.6948	-0.63923	-0.71142	-0.1345	-0.87376	-0.23583	-0.39507	-0.48677	-0.57164	-0.57507	-0.77919	-0.80388	-0.72468	-0.9214	-0.66228
0.3761	-0.53664	-0.75623	-0.12391	-0.70538	-0.60545	-0.60349	-0.40643	-0.77471	-0.74655	-0.69328	-0.68492	0.10615	-0.32916	-0.24166	-0.74218	-0.56152	-0.85281	-0.70043	-0.94801	-0.85351	-0.51943	-0.66119	-0.25739	-0.16509	0.077591	-0.52819	-0.20847	-0.23264	-0.54173	-0.16511	-0.41684	-0.63939	-0.86731	-0.64624	-0.6545	-0.65476	-0.71348	-0.14984	-0.85085	-0.23736	-0.39157	-0.53157	-0.56778	-0.55622	-0.72355	-0.76731	-0.77562	-0.91523	-0.66336
0.39206	-0.58689	-0.78282	-0.15667	-0.69061	-0.60609	-0.61354	-0.37875	-0.85783	-0.70461	-0.65151	-0.72982	-0.046088	-0.2483	-0.30078	-0.78216	-0.5581	-0.86222	-0.68161	-0.95301	-0.82257	-0.38991	-0.61786	-0.21538	-0.20741	0.081581	-0.4724	-0.062997	-0.31295	-0.47434	-0.22126	-0.30969	-0.53732	-0.86535	-0.65814	-0.66259	-0.62916	-0.70645	-0.10938	-0.84865	-0.16111	-0.32689	-0.4602	-0.56164	-0.46065	-0.74512	-0.74188	-0.71467	-0.9214	-0.68789
0.46419	-0.50767	-0.74336	-0.30108	-0.72477	-0.60622	-0.60214	-0.34208	-0.85326	-0.80489	-0.70885	-0.70828	0.01376	-0.24413	-0.34477	-0.76962	-0.54462	-0.83922	-0.75115	-0.95648	-0.84305	-0.50532	-0.67767	-0.19249	-0.18768	-9.15e-05	-0.6312	-0.19384	-0.30839	-0.52541	-0.23885	-0.38659	-0.62098	-0.87659	-0.63685	-0.63338	-0.6538	-0.73549	-0.23583	-0.86116	-0.23167	-0.47381	-0.48361	-0.64808	-0.47884	-0.76972	-0.78963	-0.79315	-0.92096	-0.66711
0.40676	-0.554	-0.74629	-0.1507	-0.69331	-0.60636	-0.53619	-0.34498	-0.86568	-0.71888	-0.63421	-0.63479	0.23979	-0.29249	-0.20025	-0.76043	-0.59666	-0.84203	-0.7006	-0.95127	-0.82428	-0.48423	-0.60913	-0.1282	-0.2002	0.057189	-0.56727	-0.10376	-0.25381	-0.50606	-0.17367	-0.42937	-0.54212	-0.9035	-0.67946	-0.69614	-0.63536	-0.70991	-0.13513	-0.874	-0.23094	-0.39101	-0.48533	-0.57123	-0.57593	-0.77802	-0.80366	-0.72363	-0.92181	-0.661
0.37421	-0.52186	-0.77297	-0.11985	-0.71315	-0.60646	-0.60823	-0.42731	-0.84221	-0.72346	-0.73674	-0.69692	0.10609	-0.34231	-0.17823	-0.73002	-0.58375	-0.87379	-0.7089	-0.9625	-0.83798	-0.55507	-0.64908	-0.23083	-0.15686	0.09803	-0.51574	-0.22699	-0.23616	-0.5466	-0.13334	-0.42194	-0.66465	-0.87557	-0.69224	-0.69138	-0.66764	-0.71128	-0.13051	-0.87809	-0.079684	-0.36434	-0.53168	-0.58193	-0.5435	-0.69971	-0.6843	-0.76442	-0.88676	-0.64683
0.48384	-0.4459	-0.71447	-0.22484	-0.65253	-0.60649	-0.48702	-0.2894	-0.85683	-0.67994	-0.5512	-0.53952	0.27087	-0.25038	-0.19172	-0.7292	-0.61825	-0.85693	-0.72922	-0.94135	-0.76496	-0.45316	-0.53503	-0.092858	-0.24372	0.070558	-0.60032	-0.14194	-0.3206	-0.43083	-0.24807	-0.30965	-0.55283	-0.89146	-0.6098	-0.57421	-0.39337	-0.61293	-0.06216	-0.8773	-0.26504	-0.32283	-0.39718	-0.58906	-0.54758	-0.64819	-0.59073	-0.67783	-0.9014	-0.65771
0.14165	-0.59014	-0.7878	-0.21916	-0.68586	-0.60654	-0.56804	-0.42049	-0.85789	-0.68742	-0.5906	-0.68115	-0.22126	-0.38248	-0.32851	-0.75907	-0.59837	-0.85148	-0.66013	-0.9527	-0.80984	-0.41587	-0.70043	-0.2943	-0.10414	0.086861	-0.4663	-0.25723	-0.31618	-0.5364	-0.15555	-0.31904	-0.49815	-0.85065	-0.66516	-0.66335	-0.57895	-0.67582	-0.038244	-0.79029	-0.22467	-0.44596	-0.60474	-0.48569	-0.37419	-0.71055	-0.682	-0.69984	-0.91381	-0.66515
0.27704	-0.5214	-0.76815	-0.2356	-0.68823	-0.60707	-0.58537	-0.3969	-0.85902	-0.75194	-0.65403	-0.68042	-0.032856	-0.33301	-0.25359	-0.75931	-0.63222	-0.8724	-0.72948	-0.94874	-0.80951	-0.50706	-0.69613	-0.22458	-0.19857	0.0433	-0.48565	-0.24688	-0.28317	-0.53602	-0.18728	-0.28328	-0.54539	-0.88374	-0.64716	-0.62412	-0.5782	-0.68229	-0.10537	-0.86231	-0.24882	-0.45051	-0.58089	-0.56743	-0.50355	-0.72691	-0.68519	-0.73653	-0.92022	-0.66852
0.58064	-0.57984	-0.74659	-0.17955	-0.58283	-0.60708	-0.84829	-0.35999	-0.86078	-0.66516	-0.47908	-0.67477	0.17736	0.20494	-0.0056579	-0.7106	-0.67223	-0.91841	-0.64437	-0.93803	0.6156	-0.6195	-0.55479	-0.45764	-0.36236	-0.40224	-0.53985	0.016475	-0.3316	0.2626	-0.7186	-0.13175	-0.62158	-0.78706	-0.50076	-0.59096	-0.79504	-0.78513	0.21004	-0.85398	-0.50963	-0.50928	-0.094631	-0.79595	-0.30074	-0.86807	-0.67482	-0.95652	-0.92803	-0.65844
0.40821	-0.5627	-0.74276	-0.16145	-0.69504	-0.60723	-0.52662	-0.33755	-0.86805	-0.71716	-0.64372	-0.62677	0.28151	-0.30463	-0.20433	-0.75991	-0.60025	-0.83953	-0.70151	-0.95031	-0.82003	-0.49607	-0.60577	-0.11966	-0.19734	0.051752	-0.57348	-0.1149	-0.24809	-0.51257	-0.16712	-0.43315	-0.54263	-0.90443	-0.67508	-0.69046	-0.6417	-0.71584	-0.14325	-0.8737	-0.25449	-0.4036	-0.49021	-0.57906	-0.57166	-0.78522	-0.80655	-0.7312	-0.9232	-0.66413
0.40889	-0.54683	-0.73249	-0.17147	-0.68612	-0.60728	-0.51882	-0.3183	-0.87204	-0.71167	-0.6379	-0.61624	0.28354	-0.30995	-0.23149	-0.74808	-0.599	-0.8344	-0.70227	-0.94812	-0.81191	-0.50391	-0.56559	-0.097001	-0.22061	0.04161	-0.60387	-0.12727	-0.26565	-0.48141	-0.1947	-0.42948	-0.53549	-0.90617	-0.66464	-0.67841	-0.65776	-0.72293	-0.13913	-0.87436	-0.28678	-0.40449	-0.45465	-0.59027	-0.58365	-0.78992	-0.80851	-0.74276	-0.92344	-0.66314
0.32709	-0.52285	-0.74432	-0.21516	-0.68586	-0.60761	-0.54206	-0.35835	-0.85708	-0.68984	-0.669	-0.66254	0.19644	-0.29576	-0.28389	-0.74473	-0.54147	-0.86048	-0.68939	-0.94944	-0.80498	-0.47489	-0.63894	-0.21498	-0.13733	0.06485	-0.52803	-0.2302	-0.32412	-0.50251	-0.18034	-0.26432	-0.58866	-0.85808	-0.60703	-0.59552	-0.50969	-0.67275	-0.077659	-0.82543	-0.24261	-0.462	-0.52642	-0.54321	-0.39511	-0.6825	-0.63324	-0.74541	-0.91074	-0.66995
0.40644	-0.55064	-0.74654	-0.15067	-0.69264	-0.60809	-0.54168	-0.34592	-0.86487	-0.71871	-0.63202	-0.63402	0.22842	-0.28956	-0.20278	-0.75967	-0.5971	-0.84284	-0.70068	-0.95149	-0.82602	-0.47946	-0.60816	-0.12984	-0.20545	0.056668	-0.5679	-0.1028	-0.26094	-0.50216	-0.18259	-0.42755	-0.5412	-0.9034	-0.67987	-0.6969	-0.63124	-0.70757	-0.13472	-0.87397	-0.22478	-0.38455	-0.48373	-0.56994	-0.57679	-0.77651	-0.80291	-0.72136	-0.92226	-0.66006
0.38336	-0.60531	-0.76338	-0.23144	-0.6741	-0.6083	-0.61897	-0.33605	-0.87107	-0.7175	-0.64389	-0.68655	0.060228	-0.33335	-0.38384	-0.77393	-0.58367	-0.85382	-0.71532	-0.95235	-0.80846	-0.53773	-0.49007	-0.2105	-0.21093	0.073699	-0.71648	-0.10611	-0.30071	-0.47457	-0.23107	-0.31417	-0.55248	-0.85738	-0.63669	-0.64431	-0.74859	-0.74098	-0.095807	-0.8556	-0.38928	-0.41399	-0.42231	-0.65966	-0.49303	-0.78486	-0.7839	-0.81979	-0.92639	-0.71115
0.29725	-0.5252	-0.74759	-0.32555	-0.68414	-0.6084	-0.66796	-0.38588	-0.86219	-0.75803	-0.69205	-0.66113	0.083102	-0.37227	-0.35567	-0.78142	-0.63916	-0.86918	-0.75571	-0.96054	-0.82129	-0.53347	-0.61389	-0.285	-0.2068	0.024072	-0.57632	-0.15839	-0.32354	-0.5602	-0.24192	-0.34891	-0.58178	-0.90336	-0.65507	-0.64032	-0.52957	-0.6869	-0.16179	-0.87788	-0.27788	-0.50891	-0.46495	-0.66134	-0.53779	-0.78037	-0.79114	-0.76488	-0.91979	-0.67038
0.49951	-0.45888	-0.77819	-0.1373	-0.71352	-0.6087	-0.56533	-0.36987	-0.85412	-0.75263	-0.67377	-0.62814	0.24071	-0.24641	-0.12567	-0.74023	-0.51461	-0.85368	-0.7022	-0.94862	-0.84933	-0.43245	-0.73986	-0.2097	-0.17812	0.099563	-0.48422	-0.23258	-0.23842	-0.53889	-0.13986	-0.3418	-0.57185	-0.89466	-0.60196	-0.52594	-0.42429	-0.67457	-0.12757	-0.86015	-0.18835	-0.39566	-0.58892	-0.53533	-0.47451	-0.68327	-0.67326	-0.70792	-0.91785	-0.65763
0.22542	-0.65242	-0.79348	-0.23415	-0.70269	-0.60875	-0.6418	-0.48378	-0.88246	-0.76721	-0.6085	-0.7433	-0.052932	-0.36652	-0.41296	-0.7872	-0.64904	-0.82827	-0.64883	-0.8628	-0.86594	-0.59356	-0.69526	-0.31155	-0.16214	0.091891	-0.57618	-0.21931	-0.29866	-0.58228	-0.12165	-0.26197	-0.55664	-0.87314	-0.71724	-0.6802	-0.50944	-0.67207	-0.21326	-0.8114	-0.16984	-0.49428	-0.59562	-0.6332	-0.60463	-0.78183	-0.78015	-0.83985	-0.91702	-0.68705
0.23236	-0.5838	-0.81356	-0.079945	-0.64698	-0.60881	-0.65321	-0.49114	-0.8658	-0.71309	-0.59758	-0.69475	-0.11233	-0.27873	-0.38901	-0.80287	-0.63008	-0.87128	-0.61742	-0.94318	-0.87199	-0.24575	-0.71609	-0.33308	-0.16156	0.01042	-0.65205	-0.0942	-0.34674	-0.54645	-0.1322	-0.35594	-0.50578	-0.87653	-0.66066	-0.61252	-0.49745	-0.58704	-0.050404	-0.82174	-0.071905	-0.42732	-0.65722	-0.52057	-0.47207	-0.82169	-0.86733	-0.6549	-0.91239	-0.70545
0.45586	-0.49962	-0.75757	-0.27958	-0.70245	-0.60888	-0.5633	-0.37862	-0.86682	-0.81526	-0.69224	-0.72602	0.049775	-0.22812	-0.35808	-0.76469	-0.57156	-0.85432	-0.75672	-0.95721	-0.83647	-0.47849	-0.7075	-0.27094	-0.16902	0.060034	-0.6433	-0.18255	-0.29026	-0.51798	-0.15729	-0.2843	-0.62231	-0.91757	-0.64595	-0.66214	-0.6745	-0.73005	-0.11365	-0.88019	-0.25666	-0.51636	-0.52422	-0.64771	-0.5853	-0.75743	-0.81855	-0.76889	-0.90377	-0.66533
0.39187	-0.58562	-0.77817	-0.16072	-0.69061	-0.60912	-0.60663	-0.38149	-0.85851	-0.71112	-0.65138	-0.73165	-0.037955	-0.24312	-0.30079	-0.77841	-0.55673	-0.86055	-0.68557	-0.95318	-0.81837	-0.39155	-0.61822	-0.21823	-0.20627	0.089842	-0.46841	-0.06537	-0.30808	-0.46019	-0.21634	-0.29765	-0.53903	-0.86524	-0.66089	-0.66135	-0.63453	-0.70896	-0.10529	-0.85128	-0.1627	-0.32717	-0.46093	-0.56536	-0.45496	-0.74242	-0.7381	-0.71617	-0.91931	-0.68917
0.32665	-0.51803	-0.73251	-0.20753	-0.69079	-0.60962	-0.52525	-0.33287	-0.85676	-0.69645	-0.66989	-0.66437	0.20695	-0.28477	-0.23894	-0.73493	-0.52083	-0.85307	-0.6868	-0.94821	-0.80225	-0.48521	-0.6473	-0.17885	-0.13648	0.065855	-0.52967	-0.22079	-0.31144	-0.49389	-0.18668	-0.27791	-0.59716	-0.85901	-0.61397	-0.60903	-0.51454	-0.67388	-0.081081	-0.83244	-0.23914	-0.44246	-0.51901	-0.54454	-0.39588	-0.68824	-0.64473	-0.7549	-0.90978	-0.67067
0.14027	-0.59572	-0.79024	-0.22339	-0.68291	-0.60987	-0.55886	-0.4207	-0.86221	-0.6872	-0.58472	-0.68792	-0.22436	-0.39287	-0.32814	-0.77347	-0.58861	-0.84434	-0.6663	-0.95125	-0.8096	-0.4194	-0.70048	-0.28757	-0.09942	0.090435	-0.47293	-0.26085	-0.30693	-0.51749	-0.13807	-0.31523	-0.49014	-0.84547	-0.66067	-0.6623	-0.58488	-0.67432	-0.025282	-0.7753	-0.22899	-0.43492	-0.59707	-0.47443	-0.36122	-0.70889	-0.6739	-0.69542	-0.91365	-0.66941
0.48055	-0.45831	-0.71693	-0.26668	-0.66526	-0.61011	-0.51111	-0.30239	-0.85841	-0.71389	-0.5588	-0.54373	0.29489	-0.24527	-0.18791	-0.73995	-0.62922	-0.85927	-0.74876	-0.93975	-0.77881	-0.44411	-0.56187	-0.086937	-0.21283	0.068895	-0.59895	-0.11975	-0.32818	-0.46474	-0.2556	-0.32713	-0.58825	-0.89591	-0.59161	-0.54738	-0.4106	-0.62396	-0.081868	-0.88977	-0.22147	-0.34885	-0.39956	-0.59542	-0.54922	-0.66413	-0.59996	-0.68566	-0.9082	-0.66463
0.61077	-0.47154	-0.7577	-0.22754	-0.69218	-0.61011	-0.59399	-0.38141	-0.8584	-0.77205	-0.67298	-0.6995	0.043938	-0.27491	-0.33288	-0.76021	-0.61765	-0.83932	-0.72455	-0.956	-0.8313	-0.49284	-0.64114	-0.15122	-0.26117	0.019665	-0.64124	-0.19112	-0.36807	-0.51069	-0.26984	-0.33538	-0.50726	-0.89637	-0.66473	-0.67963	-0.57207	-0.70896	-0.16253	-0.87491	-0.27478	-0.43774	-0.50666	-0.58697	-0.52242	-0.74647	-0.73217	-0.76094	-0.91111	-0.66118
0.47891	-0.48141	-0.72411	-0.28142	-0.67199	-0.61021	-0.51221	-0.31058	-0.86096	-0.72399	-0.56982	-0.57344	0.35317	-0.23947	-0.1992	-0.73963	-0.64424	-0.85275	-0.75926	-0.94105	-0.7818	-0.45365	-0.5768	-0.058225	-0.22964	0.066063	-0.62636	-0.1066	-0.3164	-0.47312	-0.2632	-0.34355	-0.59018	-0.89731	-0.60919	-0.57754	-0.48156	-0.64723	-0.11505	-0.88726	-0.23705	-0.33523	-0.40746	-0.61534	-0.56208	-0.68044	-0.62563	-0.71471	-0.91196	-0.66017
0.40611	-0.54913	-0.74915	-0.14586	-0.69198	-0.61071	-0.55024	-0.3505	-0.86412	-0.71802	-0.62936	-0.63951	0.21138	-0.28353	-0.20383	-0.76122	-0.59495	-0.84391	-0.69921	-0.95193	-0.82863	-0.47115	-0.61179	-0.13459	-0.21271	0.056879	-0.56734	-0.095316	-0.26496	-0.50201	-0.19019	-0.42665	-0.5405	-0.90251	-0.68073	-0.69748	-0.62798	-0.70339	-0.13086	-0.87365	-0.21284	-0.37485	-0.4852	-0.56546	-0.57614	-0.77343	-0.80111	-0.7162	-0.92198	-0.66018
0.61338	-0.47912	-0.76173	-0.22971	-0.6742	-0.61083	-0.61147	-0.38956	-0.86246	-0.70694	-0.6656	-0.71063	0.040815	-0.24555	-0.32633	-0.766	-0.60256	-0.82852	-0.71753	-0.95503	-0.82745	-0.45478	-0.65381	-0.14793	-0.2405	0.018705	-0.64035	-0.24381	-0.36011	-0.5262	-0.27463	-0.34012	-0.48706	-0.89229	-0.66874	-0.67866	-0.56463	-0.7161	-0.14743	-0.85961	-0.20832	-0.44884	-0.51216	-0.55981	-0.54906	-0.74234	-0.78845	-0.73454	-0.91815	-0.65371
0.14288	-0.58303	-0.78753	-0.222	-0.69192	-0.61087	-0.57901	-0.42077	-0.85614	-0.69116	-0.59788	-0.67515	-0.21743	-0.38366	-0.32583	-0.74743	-0.60683	-0.85568	-0.65968	-0.95385	-0.81431	-0.41459	-0.70452	-0.30221	-0.10997	0.076306	-0.46339	-0.25648	-0.3225	-0.5409	-0.16461	-0.31941	-0.50567	-0.85474	-0.66638	-0.6641	-0.56878	-0.67362	-0.050767	-0.7963	-0.22417	-0.45506	-0.61543	-0.49695	-0.38963	-0.7126	-0.68572	-0.70439	-0.91247	-0.66307
0.4086	-0.57567	-0.74707	-0.16517	-0.70191	-0.61132	-0.53243	-0.34513	-0.86692	-0.71975	-0.65403	-0.6285	0.29683	-0.30771	-0.19527	-0.76549	-0.60419	-0.84188	-0.70166	-0.95144	-0.82492	-0.49621	-0.62773	-0.12775	-0.19146	0.053064	-0.56064	-0.11294	-0.24537	-0.53201	-0.15939	-0.43594	-0.54638	-0.904	-0.67885	-0.69387	-0.63234	-0.71373	-0.15272	-0.87311	-0.24463	-0.40912	-0.51407	-0.57672	-0.56184	-0.78576	-0.80713	-0.73057	-0.92459	-0.66632
0.47922	-0.46236	-0.72566	-0.29904	-0.67984	-0.61253	-0.53029	-0.31297	-0.86564	-0.72777	-0.5671	-0.52863	0.27211	-0.24847	-0.14619	-0.74384	-0.64221	-0.86044	-0.7592	-0.94126	-0.78875	-0.46397	-0.56008	-0.060153	-0.21678	0.049269	-0.60612	-0.096121	-0.30593	-0.46891	-0.26324	-0.35891	-0.60588	-0.91251	-0.61748	-0.60128	-0.44984	-0.63865	-0.1192	-0.8997	-0.20808	-0.32978	-0.3912	-0.62029	-0.60883	-0.6826	-0.63669	-0.72576	-0.92121	-0.66997
0.13807	-0.59483	-0.79538	-0.23165	-0.68869	-0.61282	-0.56563	-0.40008	-0.86263	-0.67578	-0.57733	-0.69393	-0.23141	-0.41211	-0.32845	-0.74963	-0.59382	-0.8356	-0.65732	-0.95668	-0.8071	-0.41815	-0.69373	-0.28325	-0.099588	0.087003	-0.48241	-0.25476	-0.29064	-0.46343	-0.12006	-0.28858	-0.48194	-0.83321	-0.64518	-0.65672	-0.59279	-0.67635	-0.019125	-0.77844	-0.2573	-0.40666	-0.60527	-0.47393	-0.33667	-0.70226	-0.66825	-0.69367	-0.91923	-0.66927
0.19618	-0.58036	-0.74088	-0.21148	-0.67412	-0.613	-0.59013	-0.39468	-0.81825	-0.74236	-0.72516	-0.6131	-0.024238	-0.30465	-0.29939	-0.80107	-0.64476	-0.86025	-0.71915	-0.94882	-0.75462	-0.36561	-0.7157	-0.21558	-0.17814	0.060035	-0.54149	-0.21477	-0.26065	-0.58521	-0.21912	-0.30994	-0.51203	-0.84416	-0.63628	-0.56264	-0.70875	-0.73058	-0.029732	-0.78548	-0.34068	-0.3929	-0.58155	-0.53615	-0.41553	-0.75211	-0.71134	-0.58823	-0.86759	-0.58207
0.32181	-0.54067	-0.75384	-0.208	-0.6874	-0.61314	-0.56765	-0.37778	-0.8626	-0.7118	-0.67991	-0.6977	0.10486	-0.3019	-0.29761	-0.74998	-0.52089	-0.85695	-0.69336	-0.95111	-0.80637	-0.52098	-0.63682	-0.18755	-0.17491	0.055543	-0.56587	-0.26056	-0.32566	-0.50199	-0.20439	-0.28747	-0.58841	-0.86817	-0.61726	-0.60704	-0.61806	-0.71004	-0.10699	-0.8203	-0.29759	-0.47628	-0.54255	-0.56455	-0.42711	-0.68966	-0.65349	-0.77715	-0.90373	-0.66858
0.39379	-0.55759	-0.78488	-0.11639	-0.68436	-0.61344	-0.63841	-0.40578	-0.85538	-0.71387	-0.61426	-0.73115	-0.071842	-0.23864	-0.28298	-0.78397	-0.56932	-0.86077	-0.68346	-0.95376	-0.8432	-0.39954	-0.63838	-0.22419	-0.21634	0.071683	-0.52205	-0.027053	-0.33149	-0.47211	-0.22089	-0.33107	-0.51584	-0.87814	-0.68295	-0.68327	-0.61283	-0.68393	-0.094062	-0.86029	-0.11709	-0.31227	-0.49792	-0.54065	-0.50708	-0.73937	-0.76113	-0.7043	-0.9141	-0.68113
0.32857	-0.52303	-0.73397	-0.21999	-0.69151	-0.61385	-0.54036	-0.34744	-0.85604	-0.69446	-0.66913	-0.67194	0.21284	-0.29544	-0.26299	-0.73956	-0.54238	-0.85367	-0.69255	-0.94633	-0.8047	-0.48726	-0.65158	-0.20627	-0.13336	0.062781	-0.54068	-0.22863	-0.32034	-0.50216	-0.18734	-0.27817	-0.60244	-0.85986	-0.61084	-0.60121	-0.48827	-0.66436	-0.084746	-0.82868	-0.23237	-0.44549	-0.52235	-0.54746	-0.3934	-0.69479	-0.65468	-0.75294	-0.91193	-0.67453
0.1949	-0.53118	-0.7845	-0.2035	-0.67153	-0.61432	-0.59997	-0.42041	-0.82936	-0.69843	-0.62337	-0.60884	-0.18442	-0.27465	-0.34358	-0.81095	-0.59217	-0.82873	-0.64646	-0.94363	-0.8203	-0.33668	-0.68969	-0.30922	-0.17195	0.11066	-0.57501	-0.2091	-0.29058	-0.58917	-0.1756	-0.2259	-0.5431	-0.81982	-0.61559	-0.58104	-0.69435	-0.70868	-0.025009	-0.79288	-0.24187	-0.41586	-0.53777	-0.51341	-0.27438	-0.72915	-0.71666	-0.65934	-0.9135	-0.6515
0.39409	-0.55651	-0.78599	-0.1128	-0.68181	-0.61432	-0.64002	-0.40789	-0.85648	-0.7154	-0.61283	-0.72982	-0.076756	-0.23702	-0.28213	-0.7866	-0.57541	-0.86143	-0.68482	-0.95339	-0.84608	-0.39728	-0.63989	-0.22568	-0.22048	0.070784	-0.52782	-0.024254	-0.33498	-0.48247	-0.22206	-0.33748	-0.51543	-0.87963	-0.68542	-0.68693	-0.61167	-0.6807	-0.094322	-0.8606	-0.11491	-0.30878	-0.50457	-0.54007	-0.5214	-0.73732	-0.76266	-0.7012	-0.91413	-0.67833
0.27234	-0.52093	-0.76769	-0.24365	-0.69622	-0.61439	-0.62034	-0.39764	-0.8546	-0.76627	-0.66295	-0.69554	-0.053001	-0.35875	-0.30371	-0.76185	-0.63567	-0.87263	-0.73345	-0.94733	-0.82359	-0.53242	-0.68531	-0.22738	-0.21913	0.0096207	-0.50867	-0.24955	-0.3204	-0.52543	-0.23609	-0.31821	-0.56192	-0.88946	-0.65548	-0.6532	-0.57474	-0.6764	-0.1405	-0.86518	-0.26857	-0.48441	-0.58496	-0.6129	-0.51576	-0.73505	-0.70074	-0.7569	-0.91914	-0.67532
0.41105	-0.58383	-0.74081	-0.18482	-0.70155	-0.61443	-0.55269	-0.33572	-0.86538	-0.71697	-0.66365	-0.63836	0.29431	-0.3036	-0.2459	-0.76038	-0.5978	-0.83444	-0.69683	-0.94946	-0.81288	-0.51645	-0.60855	-0.12609	-0.20857	0.045854	-0.59213	-0.13718	-0.25794	-0.551	-0.185	-0.4278	-0.55092	-0.91401	-0.67607	-0.68282	-0.65512	-0.73059	-0.17103	-0.88631	-0.28077	-0.42715	-0.51652	-0.59996	-0.55618	-0.7958	-0.81391	-0.75855	-0.91827	-0.66691
0.4339	-0.44453	-0.73414	-0.14785	-0.69663	-0.61456	-0.47794	-0.26301	-0.86606	-0.75124	-0.66673	-0.56945	0.12272	-0.28175	-0.22938	-0.7373	-0.61428	-0.84484	-0.72625	-0.95899	-0.75203	-0.45398	-0.66522	-0.21727	-0.1783	0.030353	-0.56527	-0.12215	-0.32542	-0.48102	-0.16988	-0.40548	-0.52813	-0.90176	-0.61791	-0.65574	-0.56701	-0.71194	-0.12541	-0.85797	-0.28344	-0.4245	-0.50127	-0.59972	-0.52898	-0.71775	-0.71975	-0.73474	-0.93568	-0.66652
0.32758	-0.5282	-0.74218	-0.22181	-0.69106	-0.61483	-0.5513	-0.36108	-0.85686	-0.69368	-0.67492	-0.67223	0.19828	-0.30382	-0.28532	-0.7445	-0.54394	-0.85914	-0.68788	-0.94887	-0.80703	-0.49303	-0.64556	-0.21928	-0.1374	0.059332	-0.53931	-0.23352	-0.32486	-0.50416	-0.1882	-0.27583	-0.59596	-0.85997	-0.61104	-0.60014	-0.5008	-0.6688	-0.086175	-0.82079	-0.24279	-0.45627	-0.52779	-0.54748	-0.39538	-0.69131	-0.64764	-0.75785	-0.91177	-0.67422
0.40572	-0.5502	-0.75275	-0.14385	-0.69241	-0.61541	-0.56185	-0.35783	-0.86358	-0.71921	-0.62927	-0.65369	0.18613	-0.27545	-0.20806	-0.76418	-0.59175	-0.84418	-0.6987	-0.95259	-0.83083	-0.46639	-0.6186	-0.13822	-0.22421	0.05814	-0.56623	-0.087889	-0.26694	-0.50505	-0.19834	-0.42399	-0.54233	-0.90144	-0.68238	-0.69853	-0.62617	-0.70026	-0.12859	-0.87324	-0.20168	-0.36472	-0.48725	-0.56316	-0.57469	-0.77075	-0.79931	-0.71315	-0.91998	-0.65805
0.32807	-0.52562	-0.73589	-0.2212	-0.69273	-0.61548	-0.54565	-0.35236	-0.85627	-0.6952	-0.67309	-0.67466	0.20853	-0.30097	-0.27069	-0.74062	-0.54367	-0.85555	-0.69128	-0.94748	-0.80609	-0.49601	-0.6505	-0.21141	-0.1345	0.059857	-0.54366	-0.23072	-0.32231	-0.50259	-0.18989	-0.28062	-0.60112	-0.8603	-0.61148	-0.60223	-0.49015	-0.66493	-0.086966	-0.82487	-0.2367	-0.44846	-0.52378	-0.54823	-0.39296	-0.69655	-0.65644	-0.75978	-0.91249	-0.67569
0.27736	-0.52738	-0.76871	-0.24988	-0.69318	-0.61557	-0.59991	-0.39883	-0.86148	-0.75755	-0.66	-0.67985	-0.020983	-0.34286	-0.27138	-0.75899	-0.63562	-0.87634	-0.73506	-0.95054	-0.81211	-0.52914	-0.69669	-0.2375	-0.20955	0.039367	-0.52167	-0.24851	-0.285	-0.53408	-0.20081	-0.29853	-0.55351	-0.88945	-0.65534	-0.63535	-0.59437	-0.6852	-0.11549	-0.86628	-0.26666	-0.47067	-0.58626	-0.5897	-0.52245	-0.73703	-0.70775	-0.7485	-0.92255	-0.67231
0.39443	-0.55331	-0.78446	-0.11131	-0.68006	-0.61572	-0.64206	-0.40878	-0.85682	-0.71542	-0.61246	-0.72849	-0.082832	-0.23406	-0.28164	-0.78659	-0.58021	-0.86155	-0.68643	-0.95335	-0.84814	-0.39609	-0.64047	-0.22652	-0.22444	0.070219	-0.53061	-0.022732	-0.33879	-0.49403	-0.22334	-0.34115	-0.51707	-0.87946	-0.68674	-0.68935	-0.61112	-0.67842	-0.098044	-0.86116	-0.11266	-0.30472	-0.50874	-0.53949	-0.53207	-0.73523	-0.76518	-0.70036	-0.91382	-0.67455
0.29755	-0.52569	-0.74796	-0.33355	-0.68459	-0.6158	-0.6748	-0.38579	-0.86418	-0.7622	-0.69299	-0.66647	0.09489	-0.37239	-0.36051	-0.78206	-0.63996	-0.86996	-0.76053	-0.96168	-0.82513	-0.54034	-0.61974	-0.28883	-0.21028	0.024142	-0.5786	-0.1667	-0.32871	-0.5655	-0.25208	-0.35551	-0.58719	-0.90514	-0.65721	-0.64639	-0.53244	-0.68833	-0.17177	-0.88113	-0.28652	-0.51918	-0.47511	-0.6663	-0.5442	-0.78283	-0.79612	-0.76826	-0.9225	-0.67176
0.54072	-0.57368	-0.81324	-0.22178	-0.68112	-0.61651	-0.62502	-0.28282	-0.87392	-0.70075	-0.5836	-0.74176	0.19259	-0.31228	-0.17153	-0.833	-0.53092	-0.8734	-0.75049	-0.94447	-0.78477	-0.43589	-0.54362	-0.2351	-0.15405	0.09923	-0.84693	-0.084906	-0.36254	-0.70484	-0.15477	-0.25005	-0.50944	-0.83449	-0.58467	-0.60314	-0.67713	-0.72521	-0.069756	-0.78952	-0.31754	-0.60416	-0.32287	-0.61113	-0.27275	-0.80432	-0.78962	-0.72587	-1.0595	-0.71961
0.40944	-0.57241	-0.74358	-0.17738	-0.69988	-0.61665	-0.53403	-0.33689	-0.87038	-0.719	-0.6582	-0.62996	0.29633	-0.31285	-0.22042	-0.76202	-0.60289	-0.84112	-0.70233	-0.95094	-0.82238	-0.50621	-0.61037	-0.11195	-0.20909	0.044479	-0.58166	-0.12228	-0.2597	-0.52096	-0.18131	-0.43103	-0.54291	-0.90278	-0.67222	-0.68504	-0.64358	-0.71904	-0.15733	-0.87282	-0.26672	-0.41394	-0.50263	-0.58408	-0.56515	-0.78912	-0.8091	-0.74267	-0.92515	-0.66539
0.60982	-0.47821	-0.75405	-0.23338	-0.69466	-0.61683	-0.59189	-0.37877	-0.85903	-0.76644	-0.66877	-0.69733	0.041959	-0.27833	-0.33295	-0.76069	-0.62179	-0.83823	-0.72094	-0.9566	-0.82918	-0.50215	-0.64088	-0.15064	-0.26299	0.020315	-0.64557	-0.19731	-0.36799	-0.50452	-0.27241	-0.33894	-0.50361	-0.89669	-0.6662	-0.68057	-0.58485	-0.70683	-0.16371	-0.87164	-0.28454	-0.43937	-0.49899	-0.58814	-0.52637	-0.74683	-0.74289	-0.76706	-0.91087	-0.6604
0.2256	-0.64309	-0.79021	-0.23833	-0.71663	-0.6169	-0.64425	-0.45772	-0.85746	-0.77093	-0.68391	-0.73277	-0.059547	-0.3394	-0.38517	-0.80396	-0.63677	-0.88103	-0.69684	-0.93886	-0.83367	-0.57574	-0.68769	-0.29435	-0.16008	0.053408	-0.59922	-0.25937	-0.32202	-0.59038	-0.082856	-0.30159	-0.53776	-0.89645	-0.70118	-0.67163	-0.50653	-0.67417	-0.12498	-0.86513	-0.15051	-0.46943	-0.57378	-0.60666	-0.54019	-0.77739	-0.79389	-0.84937	-0.92214	-0.68003
0.47116	-0.5105	-0.77277	-0.27288	-0.65173	-0.61703	-0.62959	-0.36685	-0.85289	-0.76575	-0.65058	-0.54741	0.21516	-0.25515	-0.1763	-0.79403	-0.63538	-0.86247	-0.77093	-0.96155	-0.81882	-0.47287	-0.5446	-0.13613	-0.22878	0.021392	-0.71876	-0.058065	-0.32969	-0.48521	-0.26577	-0.44248	-0.58122	-0.90643	-0.64313	-0.63618	-0.51883	-0.68989	-0.17764	-0.89356	-0.23664	-0.40021	-0.47951	-0.65651	-0.59052	-0.77351	-0.75936	-0.81613	-0.92292	-0.70373
0.40918	-0.58087	-0.74703	-0.17526	-0.70478	-0.61703	-0.53392	-0.34474	-0.86866	-0.72201	-0.66245	-0.6318	0.30404	-0.31354	-0.20205	-0.76647	-0.6058	-0.84296	-0.70386	-0.95189	-0.82702	-0.50145	-0.631	-0.12144	-0.19787	0.049725	-0.56081	-0.11817	-0.25223	-0.53313	-0.16778	-0.43367	-0.54744	-0.90189	-0.67738	-0.69071	-0.63254	-0.71539	-0.15923	-0.87071	-0.24922	-0.41518	-0.51914	-0.57864	-0.55798	-0.78806	-0.80789	-0.73596	-0.92567	-0.66681
0.47805	-0.51649	-0.72702	-0.27152	-0.67202	-0.61748	-0.5034	-0.30876	-0.8544	-0.71518	-0.5782	-0.65096	0.44675	-0.24548	-0.26841	-0.73647	-0.6479	-0.84727	-0.76185	-0.94257	-0.77707	-0.46857	-0.60057	-0.038772	-0.23868	0.079963	-0.66962	-0.12005	-0.32493	-0.49367	-0.27456	-0.34404	-0.56897	-0.87485	-0.59927	-0.55371	-0.54721	-0.66712	-0.1353	-0.8674	-0.26889	-0.36954	-0.43771	-0.60907	-0.50875	-0.69227	-0.63623	-0.73121	-0.90595	-0.65028
0.4842	-0.45065	-0.71268	-0.24237	-0.65337	-0.61767	-0.49226	-0.29013	-0.85569	-0.67732	-0.53755	-0.54448	0.272	-0.25492	-0.21323	-0.72847	-0.61806	-0.85728	-0.73334	-0.94139	-0.76429	-0.46703	-0.54033	-0.095513	-0.24048	0.071793	-0.60372	-0.14388	-0.31757	-0.42687	-0.2559	-0.30432	-0.55507	-0.88985	-0.58757	-0.5482	-0.40639	-0.61667	-0.059989	-0.87927	-0.27861	-0.34034	-0.40848	-0.59946	-0.54573	-0.65273	-0.59493	-0.68562	-0.8968	-0.65785
0.40976	-0.57148	-0.7427	-0.1771	-0.69786	-0.6177	-0.53901	-0.3349	-0.87071	-0.71717	-0.65761	-0.63122	0.29231	-0.31144	-0.23231	-0.76097	-0.60006	-0.83981	-0.70103	-0.95041	-0.81954	-0.50973	-0.60258	-0.11054	-0.21415	0.04003	-0.59907	-0.1223	-0.26168	-0.52102	-0.18729	-0.43103	-0.53937	-0.90441	-0.671	-0.68325	-0.65096	-0.72113	-0.15867	-0.87512	-0.2775	-0.41281	-0.49988	-0.58793	-0.56891	-0.79079	-0.8104	-0.74728	-0.92395	-0.66568
0.20368	-0.54046	-0.77967	-0.11384	-0.62445	-0.61801	-0.52339	-0.39815	-0.84984	-0.6013	-0.46285	-0.6233	-0.10529	-0.41429	-0.29748	-0.80383	-0.63075	-0.82569	-0.56535	-0.94854	-0.70825	-0.13925	-0.65237	-0.38868	-0.15412	0.1007	-0.49416	-0.27731	-0.19876	-0.55681	-0.17506	-0.30131	-0.5679	-0.80886	-0.59708	-0.61375	-0.68416	-0.73455	0.065268	-0.77517	-0.21949	-0.32674	-0.55082	-0.47718	-0.35205	-0.62403	-0.54687	-0.57837	-0.87035	-0.67265
0.41184	-0.59209	-0.74262	-0.1908	-0.70427	-0.61802	-0.54031	-0.33646	-0.87077	-0.72982	-0.67071	-0.63973	0.31383	-0.32281	-0.23297	-0.76405	-0.59792	-0.84377	-0.70619	-0.95223	-0.81967	-0.5256	-0.61231	-0.1238	-0.20041	0.039667	-0.59296	-0.13896	-0.26073	-0.53271	-0.17952	-0.43426	-0.54711	-0.90341	-0.68135	-0.68847	-0.67447	-0.73773	-0.17357	-0.87807	-0.28234	-0.47233	-0.51473	-0.60394	-0.55894	-0.80137	-0.82802	-0.76338	-0.92473	-0.67294
0.43606	-0.49566	-0.76924	-0.23477	-0.69944	-0.61855	-0.51404	-0.32716	-0.86064	-0.76003	-0.7023	-0.72025	0.2906	-0.29672	-0.19561	-0.76579	-0.62973	-0.8539	-0.72186	-0.95329	-0.80668	-0.4353	-0.67914	-0.13132	-0.17654	0.086503	-0.65901	-0.15364	-0.35985	-0.54756	-0.18811	-0.20316	-0.54568	-0.86336	-0.76617	-0.74492	-0.72216	-0.75773	-0.11651	-0.82986	-0.22351	-0.44993	-0.61472	-0.56739	-0.41542	-0.71844	-0.70962	-0.76098	-0.91769	-0.65255
0.32908	-0.52741	-0.73437	-0.22338	-0.69471	-0.61871	-0.54336	-0.34388	-0.85616	-0.69544	-0.67245	-0.67044	0.21051	-0.29409	-0.25744	-0.74058	-0.53015	-0.85217	-0.6844	-0.94563	-0.80356	-0.48954	-0.65486	-0.19947	-0.136	0.059876	-0.53658	-0.22731	-0.31738	-0.50182	-0.18934	-0.28259	-0.60621	-0.86035	-0.61652	-0.60776	-0.49711	-0.66721	-0.090576	-0.82547	-0.23226	-0.43942	-0.52443	-0.5485	-0.40033	-0.69243	-0.65383	-0.75362	-0.90973	-0.67441
0.32115	-0.52926	-0.73472	-0.22346	-0.68066	-0.61881	-0.54572	-0.3459	-0.86595	-0.73334	-0.68094	-0.71262	0.19406	-0.2557	-0.23731	-0.74588	-0.54375	-0.85267	-0.70238	-0.94515	-0.78217	-0.55506	-0.63804	-0.14307	-0.19041	0.075005	-0.5834	-0.2531	-0.29583	-0.50391	-0.22963	-0.32694	-0.62486	-0.89048	-0.64458	-0.64299	-0.6131	-0.71461	-0.1081	-0.85755	-0.29651	-0.41412	-0.52937	-0.60143	-0.49136	-0.70227	-0.68649	-0.77073	-0.91391	-0.67828
0.46302	-0.49597	-0.74493	-0.25996	-0.71848	-0.61882	-0.58857	-0.33666	-0.85438	-0.7859	-0.68213	-0.70138	-0.00085465	-0.22481	-0.35976	-0.76305	-0.55043	-0.85055	-0.73949	-0.95293	-0.83945	-0.42703	-0.68158	-0.16809	-0.22813	-0.0028474	-0.61575	-0.1716	-0.37188	-0.5223	-0.28173	-0.36968	-0.59878	-0.88053	-0.61643	-0.61955	-0.6262	-0.71698	-0.19305	-0.86311	-0.1663	-0.42526	-0.50756	-0.61334	-0.48028	-0.72461	-0.74094	-0.76157	-0.91705	-0.67274
0.4051	-0.55042	-0.75219	-0.1508	-0.69297	-0.61977	-0.57255	-0.36349	-0.86235	-0.72602	-0.63447	-0.66278	0.16343	-0.27018	-0.21843	-0.76514	-0.59136	-0.84635	-0.70425	-0.95309	-0.83321	-0.47126	-0.62342	-0.13034	-0.22011	0.057285	-0.56717	-0.093586	-0.27824	-0.50773	-0.21491	-0.41192	-0.54275	-0.9005	-0.68654	-0.70399	-0.61752	-0.69951	-0.13736	-0.87356	-0.19767	-0.35881	-0.49525	-0.56516	-0.57702	-0.76948	-0.79557	-0.71586	-0.91689	-0.65152
0.14401	-0.57757	-0.79012	-0.2288	-0.69732	-0.61981	-0.58992	-0.42396	-0.85498	-0.69842	-0.60439	-0.66583	-0.21182	-0.38766	-0.32561	-0.74749	-0.6123	-0.85825	-0.66301	-0.95346	-0.82072	-0.42022	-0.71081	-0.31054	-0.1176	0.066108	-0.4602	-0.25671	-0.32506	-0.54211	-0.16419	-0.32307	-0.51479	-0.85918	-0.66819	-0.66589	-0.5567	-0.66754	-0.058988	-0.79777	-0.22114	-0.46355	-0.62213	-0.50432	-0.40332	-0.71552	-0.6868	-0.71053	-0.91101	-0.66332
0.48289	-0.439	-0.71861	-0.2255	-0.64587	-0.61998	-0.49767	-0.30058	-0.84556	-0.6916	-0.56239	-0.55754	0.24101	-0.25935	-0.26532	-0.7488	-0.66332	-0.86805	-0.72791	-0.93713	-0.75694	-0.42392	-0.54682	-0.16564	-0.20951	0.10185	-0.61116	-0.17422	-0.34369	-0.49295	-0.22389	-0.27352	-0.56409	-0.87208	-0.59282	-0.48713	-0.29956	-0.58628	-0.0068513	-0.86563	-0.23788	-0.43602	-0.41005	-0.56622	-0.4476	-0.64894	-0.56114	-0.62607	-0.8957	-0.65893
0.41224	-0.58903	-0.74361	-0.19916	-0.70764	-0.62029	-0.54558	-0.33872	-0.87092	-0.72615	-0.67333	-0.62849	0.30397	-0.33469	-0.24487	-0.76583	-0.60638	-0.84662	-0.70758	-0.95269	-0.82319	-0.52573	-0.61388	-0.13831	-0.19667	0.0378	-0.59685	-0.14855	-0.25826	-0.53639	-0.17014	-0.43535	-0.54068	-0.90266	-0.67767	-0.67983	-0.6712	-0.73504	-0.17536	-0.87504	-0.28938	-0.47993	-0.51998	-0.59999	-0.55528	-0.80236	-0.82495	-0.7648	-0.92574	-0.67536
0.57499	-0.51894	-0.71491	-0.23084	-0.71315	-0.62067	-0.48458	-0.30569	-0.85711	-0.7352	-0.59973	-0.66647	0.13389	-0.34443	-0.27775	-0.69313	-0.47715	-0.84866	-0.71887	-0.94141	-0.93299	-0.43961	-0.51218	-0.10997	-0.21272	0.084123	-0.62012	-0.18546	-0.3095	-0.4794	-0.21648	-0.40048	-0.51545	-0.90193	-0.55599	-0.57882	-0.63883	-0.71713	-0.12492	-0.85295	-0.18418	-0.31034	-0.48794	-0.46637	-0.53731	-0.74929	-0.80571	-0.76673	-0.91648	-0.65572
0.37544	-0.52779	-0.76442	-0.045307	-0.69408	-0.62107	-0.56037	-0.39872	-0.85362	-0.66588	-0.63756	-0.66619	0.051432	-0.29665	-0.33458	-0.65938	-0.52029	-0.84873	-0.66637	-0.95752	-0.8655	-0.44206	-0.64133	-0.30967	-0.13154	0.070893	-0.50291	-0.22207	-0.2587	-0.4312	-0.14661	-0.41304	-0.61915	-0.84806	-0.59685	-0.62606	-0.61219	-0.6853	-0.10769	-0.83532	-0.29634	-0.25509	-0.50545	-0.49842	-0.44385	-0.68831	-0.75985	-0.70467	-0.90197	-0.6541
0.22971	-0.66568	-0.80373	-0.27727	-0.73307	-0.62109	-0.65036	-0.46582	-0.86259	-0.76698	-0.74181	-0.73806	-0.057318	-0.3792	-0.40775	-0.81518	-0.62766	-0.87325	-0.70853	-0.94062	-0.86269	-0.59156	-0.71337	-0.28129	-0.1726	0.03605	-0.59825	-0.27666	-0.33425	-0.62548	-0.12382	-0.31648	-0.5689	-0.90541	-0.70778	-0.67972	-0.52221	-0.68305	-0.19712	-0.85712	-0.1753	-0.49267	-0.61362	-0.58697	-0.53681	-0.80886	-0.82814	-0.87495	-0.90702	-0.68708
0.29918	-0.50883	-0.75087	-0.3422	-0.6909	-0.62114	-0.68635	-0.38997	-0.86547	-0.77555	-0.69712	-0.64289	0.065765	-0.38148	-0.36125	-0.78676	-0.65295	-0.8729	-0.76577	-0.95845	-0.82703	-0.5531	-0.6375	-0.31322	-0.20145	0.011356	-0.56237	-0.17057	-0.34707	-0.57433	-0.25418	-0.36232	-0.58883	-0.90817	-0.67128	-0.66822	-0.51341	-0.68501	-0.16898	-0.88754	-0.2972	-0.52997	-0.4886	-0.68358	-0.5769	-0.78758	-0.80201	-0.76643	-0.92537	-0.67412
0.48138	-0.47825	-0.72028	-0.2726	-0.67188	-0.62121	-0.53225	-0.30224	-0.8653	-0.70907	-0.58247	-0.56681	0.35149	-0.2522	-0.14456	-0.7315	-0.5861	-0.84858	-0.75764	-0.9489	-0.79441	-0.5062	-0.55321	-0.03044	-0.25525	0.047927	-0.62325	-0.1067	-0.32762	-0.44349	-0.28406	-0.36234	-0.57268	-0.90121	-0.62077	-0.62336	-0.49342	-0.66489	-0.15813	-0.89079	-0.26001	-0.32958	-0.41129	-0.60474	-0.5959	-0.69191	-0.64284	-0.75323	-0.90943	-0.66454
0.32678	-0.54061	-0.72702	-0.22354	-0.69787	-0.62122	-0.54605	-0.32894	-0.85807	-0.71665	-0.68777	-0.68077	0.21308	-0.28863	-0.19658	-0.73124	-0.50004	-0.84374	-0.63047	-0.94116	-0.80289	-0.53215	-0.65487	-0.14227	-0.14272	0.066893	-0.5469	-0.22478	-0.29785	-0.484	-0.21016	-0.31451	-0.622	-0.86988	-0.64688	-0.6253	-0.52903	-0.6761	-0.11304	-0.79511	-0.25122	-0.41138	-0.52165	-0.55413	-0.42642	-0.70319	-0.67192	-0.77925	-0.90778	-0.68318
0.2979	-0.51961	-0.74814	-0.34019	-0.68505	-0.62149	-0.68215	-0.38626	-0.86449	-0.76516	-0.69204	-0.6647	0.092323	-0.37323	-0.36819	-0.78368	-0.64388	-0.87075	-0.76416	-0.96161	-0.82849	-0.54285	-0.62715	-0.29679	-0.21635	0.022073	-0.57848	-0.16973	-0.33862	-0.57023	-0.26386	-0.35712	-0.58826	-0.9048	-0.65825	-0.64974	-0.52395	-0.68611	-0.17644	-0.88324	-0.28863	-0.5292	-0.48354	-0.67106	-0.54944	-0.78322	-0.79736	-0.76637	-0.92312	-0.67286
0.41139	-0.58978	-0.74401	-0.1916	-0.70297	-0.62189	-0.53643	-0.33736	-0.87235	-0.73192	-0.66943	-0.64484	0.30711	-0.32083	-0.23324	-0.7676	-0.59729	-0.84526	-0.70845	-0.95227	-0.81916	-0.52259	-0.61182	-0.11716	-0.20553	0.038643	-0.59186	-0.13622	-0.25957	-0.52544	-0.18337	-0.43085	-0.54673	-0.89975	-0.67861	-0.68705	-0.6687	-0.73404	-0.16973	-0.8743	-0.2806	-0.46499	-0.50937	-0.60388	-0.56105	-0.79951	-0.82376	-0.7563	-0.926	-0.67181
0.41013	-0.57873	-0.74154	-0.19037	-0.70292	-0.62202	-0.53526	-0.33602	-0.87044	-0.7212	-0.66477	-0.64239	0.29135	-0.31639	-0.23417	-0.76242	-0.60019	-0.83933	-0.70535	-0.95079	-0.82066	-0.5126	-0.61219	-0.11054	-0.21441	0.044252	-0.57748	-0.13915	-0.25941	-0.52303	-0.18849	-0.4247	-0.5495	-0.90193	-0.67118	-0.67987	-0.64869	-0.72419	-0.16187	-0.87016	-0.27413	-0.40928	-0.50413	-0.58685	-0.55792	-0.79382	-0.80826	-0.74876	-0.92283	-0.66585
0.39475	-0.55042	-0.78462	-0.11292	-0.68137	-0.62223	-0.64458	-0.41106	-0.85744	-0.71639	-0.61237	-0.7304	-0.088475	-0.23424	-0.28097	-0.78757	-0.58027	-0.86105	-0.69139	-0.95396	-0.85258	-0.39956	-0.64404	-0.22541	-0.22741	0.067403	-0.5329	-0.022147	-0.3397	-0.48947	-0.22607	-0.34214	-0.51917	-0.87968	-0.68813	-0.69312	-0.60802	-0.67613	-0.099157	-0.86261	-0.1062	-0.30325	-0.5116	-0.53607	-0.53628	-0.73695	-0.77014	-0.70098	-0.91411	-0.67208
0.60877	-0.47826	-0.7527	-0.2349	-0.69929	-0.62228	-0.58886	-0.37449	-0.85848	-0.77471	-0.66737	-0.69676	0.042478	-0.2866	-0.33316	-0.75942	-0.62654	-0.83957	-0.72137	-0.95676	-0.8313	-0.51535	-0.6359	-0.1509	-0.26777	0.021284	-0.64752	-0.19112	-0.36913	-0.49996	-0.27314	-0.33961	-0.50485	-0.8979	-0.66543	-0.68118	-0.59093	-0.70606	-0.16476	-0.87381	-0.30305	-0.43763	-0.4967	-0.59449	-0.52368	-0.74787	-0.73824	-0.7767	-0.90994	-0.6625
0.22905	-0.63228	-0.81129	-0.25997	-0.7199	-0.62237	-0.68881	-0.4857	-0.85932	-0.74297	-0.69411	-0.74483	-0.089391	-0.35149	-0.4231	-0.82545	-0.6575	-0.88598	-0.68906	-0.94133	-0.86213	-0.57086	-0.69813	-0.30639	-0.20404	0.034879	-0.66766	-0.22062	-0.35968	-0.63775	-0.17469	-0.26376	-0.54558	-0.89503	-0.70427	-0.6567	-0.33914	-0.61859	-0.17968	-0.85096	-0.10763	-0.50124	-0.59963	-0.61741	-0.52364	-0.78757	-0.78477	-0.809	-0.91093	-0.69715
0.32066	-0.53065	-0.74001	-0.22854	-0.6782	-0.62238	-0.55511	-0.35651	-0.86762	-0.73532	-0.68273	-0.71516	0.18731	-0.25952	-0.25907	-0.75046	-0.55677	-0.85784	-0.70942	-0.94583	-0.78377	-0.55959	-0.63615	-0.15768	-0.19883	0.074969	-0.5876	-0.26186	-0.30131	-0.51032	-0.23394	-0.32959	-0.62379	-0.89323	-0.64552	-0.64438	-0.62366	-0.71792	-0.1095	-0.86131	-0.3066	-0.41895	-0.53595	-0.6077	-0.50264	-0.70125	-0.68754	-0.76989	-0.91422	-0.67765
0.33007	-0.53048	-0.73843	-0.23281	-0.6979	-0.62285	-0.55667	-0.35014	-0.85385	-0.69078	-0.67497	-0.66912	0.20486	-0.30302	-0.26309	-0.74785	-0.51634	-0.85407	-0.67253	-0.94635	-0.80549	-0.49833	-0.65296	-0.20473	-0.14063	0.051821	-0.54114	-0.22994	-0.31341	-0.50731	-0.1958	-0.28675	-0.61335	-0.85778	-0.6225	-0.60878	-0.50077	-0.66946	-0.10322	-0.81515	-0.23127	-0.44409	-0.52671	-0.55575	-0.39336	-0.69382	-0.65584	-0.75385	-0.91035	-0.67402
0.41263	-0.58799	-0.74536	-0.20411	-0.70935	-0.62297	-0.55104	-0.34175	-0.87097	-0.72631	-0.67604	-0.62294	0.2917	-0.3414	-0.25264	-0.7686	-0.6096	-0.84889	-0.70914	-0.95324	-0.82459	-0.52778	-0.61567	-0.14662	-0.19333	0.036994	-0.59837	-0.15394	-0.25607	-0.53563	-0.16674	-0.43618	-0.5372	-0.90029	-0.67603	-0.67551	-0.67324	-0.73526	-0.17438	-0.87175	-0.29281	-0.49288	-0.52195	-0.60021	-0.55044	-0.80311	-0.82393	-0.76616	-0.92694	-0.67667
0.402	-0.53287	-0.77636	-0.061537	-0.67179	-0.62307	-0.62665	-0.40948	-0.86283	-0.70969	-0.58924	-0.73087	-0.011908	-0.2132	-0.23139	-0.7793	-0.55445	-0.85364	-0.68653	-0.95382	-0.858	-0.39751	-0.64161	-0.16784	-0.24017	0.057921	-0.58126	-6.44e-05	-0.29251	-0.50181	-0.24062	-0.40168	-0.52636	-0.88718	-0.69207	-0.70222	-0.62765	-0.66091	-0.06236	-0.86985	-0.093056	-0.27968	-0.50803	-0.50879	-0.59074	-0.73851	-0.78195	-0.66282	-0.9051	-0.65477
0.28896	-0.42836	-0.665	-0.36119	-0.54852	-0.62345	-0.63195	-0.095405	-0.85653	-0.46128	-0.21428	-0.67244	-0.043701	-0.22862	-0.010168	-0.63111	-0.34532	-0.79169	-0.60204	-0.91961	-0.86495	-0.34297	-0.47545	-0.19905	-0.28708	0.77666	-0.56823	-0.3675	0.15148	-0.35302	-0.47709	-0.48936	-0.62266	-0.67349	-0.6888	-0.70764	-0.54153	-0.62191	-0.43089	-0.72017	-0.17134	-0.52375	-0.82039	-0.32381	-0.57616	-0.63593	-0.86923	-0.54082	-0.88227	-0.67979
0.4372	-0.50064	-0.78239	-0.19952	-0.70812	-0.62355	-0.56505	-0.35485	-0.85629	-0.77418	-0.70406	-0.71859	0.17878	-0.30291	-0.24182	-0.7921	-0.50669	-0.83968	-0.73654	-0.95174	-0.79224	-0.41413	-0.69397	-0.17189	-0.1314	0.048862	-0.68434	-0.11376	-0.37434	-0.52981	-0.21236	-0.3573	-0.52056	-0.8846	-0.78462	-0.75863	-0.75146	-0.75686	-0.10854	-0.84218	-0.26833	-0.45442	-0.59482	-0.60495	-0.42468	-0.7178	-0.69983	-0.76919	-0.91209	-0.65502
0.23077	-0.6662	-0.80743	-0.25165	-0.71968	-0.62363	-0.63019	-0.45685	-0.8755	-0.76488	-0.73711	-0.74405	-0.072386	-0.34184	-0.43496	-0.81967	-0.6488	-0.86219	-0.70701	-0.92195	-0.85845	-0.509	-0.72656	-0.31108	-0.14462	0.048827	-0.59845	-0.27891	-0.34983	-0.64176	-0.10251	-0.30204	-0.5734	-0.9123	-0.68632	-0.65947	-0.50364	-0.66443	-0.16317	-0.86611	-0.179	-0.48787	-0.63707	-0.58063	-0.57699	-0.7958	-0.81368	-0.7993	-0.91634	-0.69734
0.27117	-0.52326	-0.76987	-0.24743	-0.70218	-0.62364	-0.61528	-0.40051	-0.85359	-0.7678	-0.6621	-0.70752	-0.027085	-0.3579	-0.31281	-0.76274	-0.64417	-0.87609	-0.73291	-0.94776	-0.82475	-0.53109	-0.69472	-0.23881	-0.216	0.011756	-0.50109	-0.24795	-0.32906	-0.53303	-0.23484	-0.31163	-0.57081	-0.89246	-0.65766	-0.65602	-0.53935	-0.66519	-0.14324	-0.86735	-0.25511	-0.47854	-0.59839	-0.61663	-0.51269	-0.73392	-0.69968	-0.74473	-0.9193	-0.67724
0.29867	-0.49968	-0.75062	-0.35171	-0.68949	-0.62444	-0.69224	-0.39044	-0.86595	-0.77314	-0.69191	-0.6324	0.043362	-0.38105	-0.36582	-0.78783	-0.65801	-0.87537	-0.76848	-0.95926	-0.82894	-0.55003	-0.63355	-0.32252	-0.20677	0.010473	-0.56468	-0.16691	-0.34124	-0.57393	-0.25941	-0.3592	-0.59283	-0.90966	-0.66742	-0.66503	-0.49361	-0.6785	-0.1705	-0.89	-0.28981	-0.53985	-0.4837	-0.68726	-0.58003	-0.78685	-0.80253	-0.76225	-0.92643	-0.67679
0.58135	-0.5409	-0.73032	-0.21436	-0.67116	-0.62447	-0.47404	-0.32796	-0.88034	-0.75599	-0.60682	-0.6737	0.072901	-0.30587	-0.26925	-0.75798	-0.58671	-0.83848	-0.73767	-0.94272	-0.73174	-0.55456	-0.53385	-0.098532	-0.24099	0.053365	-0.65317	-0.26242	-0.38396	-0.48582	-0.25813	-0.36403	-0.49807	-0.88692	-0.6797	-0.70631	-0.66695	-0.73635	-0.13663	-0.86485	-0.28614	-0.38903	-0.41505	-0.59092	-0.56011	-0.76494	-0.76292	-0.83067	-0.91872	-0.63295
0.41313	-0.59761	-0.7466	-0.19924	-0.70962	-0.62493	-0.55481	-0.34365	-0.86961	-0.73053	-0.6781	-0.63602	0.29946	-0.33632	-0.24705	-0.76808	-0.59893	-0.84711	-0.70785	-0.95389	-0.82219	-0.5363	-0.62179	-0.14295	-0.19105	0.037795	-0.60076	-0.1549	-0.25224	-0.53378	-0.1751	-0.43909	-0.54421	-0.89902	-0.68199	-0.68668	-0.69115	-0.74333	-0.1736	-0.87156	-0.29346	-0.48143	-0.52424	-0.6021	-0.5471	-0.80542	-0.83219	-0.77217	-0.92713	-0.67667
0.20773	-0.60447	-0.75999	-0.38272	-0.56362	-0.625	-0.52348	-0.35588	-0.82688	-0.69912	-0.62659	-0.68935	0.031973	-0.28297	-0.60185	-0.7649	-0.70558	-0.93057	-0.71568	-0.95145	-0.72097	-0.34426	-0.68564	-0.45184	-0.27384	0.28427	-0.76419	-0.23512	-0.3453	-0.59184	-0.13007	0.040328	-0.44196	-0.79664	-0.6096	-0.56767	-0.73995	-0.70921	0.062488	-0.82031	-0.40104	-0.62207	-0.54179	-0.66868	-0.39046	-0.72595	-0.72262	-0.5682	-0.89566	-0.60356
0.22622	-0.66053	-0.80691	-0.18959	-0.71175	-0.6251	-0.65257	-0.45841	-0.85694	-0.78128	-0.68376	-0.73446	-0.080037	-0.40255	-0.38182	-0.80077	-0.64125	-0.88008	-0.68388	-0.9672	-0.88111	-0.64072	-0.70224	-0.23991	-0.18559	0.11459	-0.59981	-0.28865	-0.33602	-0.61787	-0.040907	-0.28101	-0.50937	-0.91976	-0.7264	-0.73147	-0.51872	-0.68634	-0.13295	-0.84625	-0.25408	-0.50625	-0.63319	-0.67749	-0.55939	-0.75957	-0.77799	-0.92028	-0.92955	-0.69616
0.22634	-0.64158	-0.78872	-0.2583	-0.71209	-0.62515	-0.63916	-0.47402	-0.86674	-0.76678	-0.66626	-0.74632	-0.052776	-0.33567	-0.42889	-0.79636	-0.65606	-0.87353	-0.70966	-0.929	-0.84644	-0.57769	-0.69276	-0.31654	-0.17632	0.048161	-0.60537	-0.23073	-0.30297	-0.60154	-0.11674	-0.27791	-0.54146	-0.89463	-0.69429	-0.67579	-0.46279	-0.65843	-0.1511	-0.86211	-0.14766	-0.50044	-0.58268	-0.61446	-0.55817	-0.78363	-0.79623	-0.83841	-0.92319	-0.68676
0.32305	-0.54867	-0.74861	-0.22411	-0.69371	-0.62518	-0.58339	-0.375	-0.85905	-0.71475	-0.68576	-0.70081	0.10097	-0.30819	-0.3001	-0.75369	-0.52405	-0.85765	-0.69431	-0.95124	-0.80921	-0.53448	-0.64812	-0.19023	-0.17196	0.048084	-0.57187	-0.25525	-0.32475	-0.51047	-0.22067	-0.31004	-0.5928	-0.86155	-0.63139	-0.6183	-0.61964	-0.7105	-0.11526	-0.82216	-0.28864	-0.47173	-0.54153	-0.57714	-0.40778	-0.70523	-0.66428	-0.79324	-0.9057	-0.66962
0.29963	-0.52025	-0.75228	-0.33242	-0.6894	-0.62534	-0.68848	-0.39325	-0.86261	-0.77329	-0.69742	-0.65223	0.083232	-0.37846	-0.37512	-0.78774	-0.64979	-0.87037	-0.76223	-0.95753	-0.82731	-0.54361	-0.64226	-0.30537	-0.21476	0.013904	-0.56344	-0.16912	-0.37285	-0.57799	-0.27052	-0.35636	-0.57917	-0.90314	-0.66929	-0.65962	-0.51359	-0.6832	-0.16676	-0.8815	-0.29163	-0.52652	-0.50018	-0.67585	-0.55727	-0.77994	-0.78853	-0.75856	-0.92123	-0.67245
0.29825	-0.50689	-0.74928	-0.34838	-0.68669	-0.62536	-0.69032	-0.38866	-0.86486	-0.7686	-0.69031	-0.64752	0.064512	-0.37666	-0.37194	-0.78642	-0.65254	-0.87336	-0.76725	-0.96049	-0.83007	-0.54469	-0.63177	-0.31249	-0.21661	0.016029	-0.57284	-0.16758	-0.34399	-0.57334	-0.26804	-0.35663	-0.59008	-0.90642	-0.66134	-0.65559	-0.50212	-0.67999	-0.17462	-0.88672	-0.28676	-0.53882	-0.48556	-0.67975	-0.56336	-0.7839	-0.79858	-0.76172	-0.92431	-0.67532
0.43128	-0.49551	-0.76765	-0.19708	-0.72048	-0.62645	-0.56888	-0.34811	-0.86793	-0.75453	-0.68593	-0.6192	0.088648	-0.31818	-0.25772	-0.77645	-0.58465	-0.85327	-0.73581	-0.95159	-0.79717	-0.48195	-0.65113	-0.23383	-0.12596	0.050586	-0.60796	-0.18627	-0.23594	-0.54373	-0.14142	-0.3614	-0.55929	-0.88781	-0.62784	-0.65493	-0.69572	-0.7531	-0.13978	-0.86274	-0.29542	-0.45164	-0.53412	-0.60847	-0.519	-0.74635	-0.74222	-0.78374	-0.92131	-0.66212
0.33036	-0.52958	-0.73826	-0.24228	-0.69908	-0.62651	-0.56722	-0.35104	-0.85091	-0.6728	-0.66874	-0.66699	0.20817	-0.30933	-0.28231	-0.74965	-0.51327	-0.85048	-0.67035	-0.94778	-0.80524	-0.49733	-0.65119	-0.2089	-0.13976	0.042821	-0.54324	-0.22366	-0.31383	-0.51665	-0.18371	-0.2769	-0.60969	-0.85044	-0.61828	-0.60917	-0.47275	-0.66427	-0.11323	-0.80794	-0.23977	-0.46295	-0.5112	-0.55712	-0.37506	-0.69623	-0.65963	-0.74512	-0.91104	-0.6677
0.045644	-0.63287	-0.80614	-0.34211	-0.69974	-0.62654	-0.57258	-0.42243	-0.81214	-0.74119	-0.64406	-0.67298	-0.13711	-0.39793	-0.41598	-0.80041	-0.80091	-0.87755	-0.61231	-0.96249	-0.74427	-0.51588	-0.63034	-0.28305	-0.15572	0.082635	-0.50724	-0.156	-0.24533	-0.57574	-0.11627	-0.12979	-0.52848	-0.85328	-0.67741	-0.65361	-0.61773	-0.71841	-0.046598	-0.78772	-0.2529	-0.45498	-0.55578	-0.58152	-0.36537	-0.74937	-0.74868	-0.74669	-0.91994	-0.65681
0.32954	-0.53315	-0.73561	-0.22977	-0.69991	-0.62655	-0.55108	-0.34124	-0.85588	-0.69362	-0.67794	-0.66879	0.20767	-0.29658	-0.25739	-0.743	-0.51338	-0.85106	-0.67425	-0.9458	-0.80241	-0.49709	-0.65803	-0.19509	-0.13956	0.052126	-0.5328	-0.22529	-0.31493	-0.50317	-0.1917	-0.28842	-0.60976	-0.85982	-0.62293	-0.61698	-0.50474	-0.67043	-0.10018	-0.81906	-0.2345	-0.43613	-0.52507	-0.55061	-0.40495	-0.69058	-0.65404	-0.75688	-0.90746	-0.67392
0.39553	-0.545	-0.78467	-0.11712	-0.68624	-0.62682	-0.64827	-0.41063	-0.85666	-0.71445	-0.61358	-0.73312	-0.10154	-0.2308	-0.28141	-0.78334	-0.57891	-0.85969	-0.68874	-0.9536	-0.85637	-0.40928	-0.64707	-0.21955	-0.23255	0.068949	-0.52738	-0.026411	-0.34381	-0.49214	-0.23545	-0.33971	-0.52821	-0.88279	-0.69045	-0.69482	-0.60154	-0.67632	-0.1019	-0.86834	-0.096492	-0.29672	-0.51337	-0.53431	-0.54065	-0.74037	-0.77845	-0.7047	-0.91372	-0.66658
0.39511	-0.5481	-0.78547	-0.11551	-0.68441	-0.62696	-0.64662	-0.41213	-0.85759	-0.71593	-0.61333	-0.7325	-0.094583	-0.23384	-0.28112	-0.7865	-0.57881	-0.86066	-0.69382	-0.95428	-0.8559	-0.40482	-0.64707	-0.22282	-0.22994	0.066222	-0.53232	-0.02343	-0.34071	-0.48565	-0.2306	-0.34139	-0.52286	-0.8811	-0.68941	-0.69555	-0.60417	-0.67556	-0.099537	-0.86559	-0.099791	-0.30141	-0.51316	-0.53379	-0.53794	-0.73999	-0.77527	-0.70285	-0.91432	-0.67005
0.43847	-0.4588	-0.75318	-0.18908	-0.71709	-0.62697	-0.50074	-0.30251	-0.85553	-0.75927	-0.64231	-0.66062	0.2128	-0.26575	-0.17431	-0.76871	-0.59001	-0.8403	-0.73269	-0.9533	-0.78775	-0.41648	-0.68296	-0.14473	-0.13858	0.059993	-0.5283	-0.12636	-0.29813	-0.5233	-0.14869	-0.29657	-0.55896	-0.87275	-0.65527	-0.66609	-0.58723	-0.72622	-0.091082	-0.85307	-0.21957	-0.4529	-0.51606	-0.57244	-0.44931	-0.70029	-0.69059	-0.73659	-0.91194	-0.63548
0.40405	-0.54759	-0.76231	-0.12494	-0.68739	-0.62701	-0.59688	-0.38354	-0.86308	-0.72666	-0.6276	-0.7115	0.085002	-0.2436	-0.23074	-0.77448	-0.571	-0.84746	-0.69958	-0.95362	-0.83585	-0.45506	-0.63379	-0.13561	-0.23903	0.060361	-0.5735	-0.058913	-0.27444	-0.51207	-0.23286	-0.40237	-0.54035	-0.8952	-0.68941	-0.70273	-0.62504	-0.68988	-0.11466	-0.87264	-0.1679	-0.32732	-0.49612	-0.54806	-0.58061	-0.75743	-0.78401	-0.7048	-0.90772	-0.65147
0.33145	-0.52774	-0.73861	-0.24943	-0.7	-0.62731	-0.56952	-0.35607	-0.85051	-0.67473	-0.66797	-0.66067	0.22075	-0.31399	-0.2925	-0.75086	-0.5393	-0.85383	-0.67696	-0.9489	-0.80685	-0.49475	-0.65019	-0.22432	-0.14548	0.044793	-0.55147	-0.23265	-0.31939	-0.5216	-0.18099	-0.27866	-0.61131	-0.85621	-0.61865	-0.60671	-0.46326	-0.66125	-0.11676	-0.81648	-0.24046	-0.46495	-0.51264	-0.56204	-0.38338	-0.69733	-0.66182	-0.7441	-0.91455	-0.66751
0.40464	-0.55221	-0.75789	-0.14844	-0.6935	-0.62732	-0.58694	-0.37404	-0.86306	-0.72896	-0.63593	-0.69432	0.12049	-0.25786	-0.22843	-0.77053	-0.58324	-0.84494	-0.70317	-0.95366	-0.83273	-0.47079	-0.63082	-0.13389	-0.24187	0.060862	-0.56741	-0.080918	-0.27356	-0.51232	-0.2239	-0.40792	-0.54715	-0.89908	-0.68798	-0.70286	-0.62318	-0.69819	-0.13156	-0.87354	-0.18884	-0.34608	-0.49176	-0.56338	-0.57653	-0.76585	-0.79186	-0.71679	-0.91177	-0.64938
0.14519	-0.57445	-0.79525	-0.23648	-0.70306	-0.62733	-0.60259	-0.42711	-0.85268	-0.70523	-0.61263	-0.65076	-0.20654	-0.38781	-0.32922	-0.75393	-0.61642	-0.86195	-0.66487	-0.95305	-0.8257	-0.43097	-0.71574	-0.32013	-0.12723	0.05812	-0.45583	-0.25788	-0.32387	-0.54642	-0.15751	-0.32689	-0.52752	-0.86436	-0.67022	-0.66757	-0.54352	-0.65974	-0.065788	-0.80047	-0.21716	-0.46927	-0.62543	-0.50986	-0.41519	-0.71821	-0.68949	-0.71858	-0.91064	-0.6633
0.19384	-0.52607	-0.77863	-0.21166	-0.69262	-0.62742	-0.61584	-0.42392	-0.8044	-0.68663	-0.61144	-0.57648	-0.25106	-0.32825	-0.33086	-0.78867	-0.57012	-0.82693	-0.62943	-0.94727	-0.80577	-0.37367	-0.68352	-0.33529	-0.20318	0.10408	-0.56392	-0.20476	-0.30147	-0.56006	-0.16308	-0.22569	-0.54018	-0.81393	-0.60927	-0.5486	-0.67456	-0.70567	-0.0073319	-0.74809	-0.21477	-0.44578	-0.54788	-0.5265	-0.20805	-0.75162	-0.73479	-0.67962	-0.91409	-0.66233
0.3959	-0.54244	-0.78309	-0.11948	-0.68708	-0.62779	-0.64942	-0.40979	-0.85628	-0.71478	-0.6131	-0.73449	-0.10709	-0.22914	-0.28148	-0.78129	-0.57925	-0.85859	-0.68359	-0.95299	-0.85736	-0.41394	-0.64713	-0.21725	-0.23574	0.071455	-0.523	-0.029465	-0.34637	-0.49841	-0.24017	-0.34007	-0.53379	-0.88431	-0.69087	-0.69432	-0.60041	-0.67615	-0.10359	-0.87004	-0.094291	-0.29269	-0.51288	-0.53505	-0.5447	-0.73981	-0.78099	-0.70643	-0.91301	-0.66317
0.57189	-0.57709	-0.75344	-0.16698	-0.69735	-0.62785	-0.59503	-0.39581	-0.85337	-0.79727	-0.6683	-0.67579	0.14936	-0.17445	-0.18726	-0.78328	-0.53163	-0.86356	-0.73351	-0.94712	-0.76557	-0.3655	-0.67961	-0.11503	-0.26364	0.085572	-0.50416	-0.16927	-0.39801	-0.57022	-0.33607	-0.37753	-0.49928	-0.86456	-0.64709	-0.65489	-0.49098	-0.67859	-0.17898	-0.83522	-0.074963	-0.37577	-0.58583	-0.47625	-0.43708	-0.66272	-0.66359	-0.71373	-0.90932	-0.64666
0.38657	-0.68686	-0.80032	-0.21589	-0.71845	-0.62832	-0.64135	-0.41178	-0.86987	-0.7196	-0.71717	-0.71638	0.081545	-0.29669	-0.2971	-0.81397	-0.56883	-0.87324	-0.70033	-0.95768	-0.83234	-0.48847	-0.69421	-0.26903	-0.13408	0.073415	-0.5483	-0.071181	-0.23551	-0.56014	-0.13812	-0.34832	-0.55756	-0.84664	-0.67441	-0.68007	-0.69104	-0.72076	-0.16962	-0.83206	-0.23031	-0.38726	-0.53486	-0.61894	-0.44786	-0.76912	-0.78556	-0.76531	-0.91417	-0.69295
0.26944	-0.5359	-0.78221	-0.21445	-0.70049	-0.62841	-0.63155	-0.42037	-0.8547	-0.77332	-0.66285	-0.73976	-0.081358	-0.33544	-0.32197	-0.7712	-0.61862	-0.8748	-0.73475	-0.95019	-0.82034	-0.51156	-0.71588	-0.24504	-0.20934	0.00786	-0.50858	-0.21811	-0.3152	-0.54329	-0.23068	-0.30217	-0.55361	-0.88	-0.66166	-0.6618	-0.54415	-0.65835	-0.13142	-0.8477	-0.24287	-0.45079	-0.61856	-0.60726	-0.49625	-0.72738	-0.68102	-0.73093	-0.90653	-0.6759
0.40351	-0.54645	-0.76586	-0.11321	-0.68464	-0.62854	-0.60755	-0.39185	-0.86306	-0.72603	-0.62385	-0.72677	0.053365	-0.23304	-0.23568	-0.7773	-0.56488	-0.84866	-0.69918	-0.95386	-0.83927	-0.44637	-0.63814	-0.13671	-0.24054	0.060467	-0.57676	-0.046693	-0.27677	-0.51336	-0.23936	-0.39678	-0.53845	-0.89242	-0.69127	-0.70357	-0.62598	-0.68478	-0.10677	-0.87168	-0.15316	-0.31426	-0.50061	-0.5409	-0.58301	-0.7532	-0.781	-0.69764	-0.90448	-0.6489
0.27175	-0.52834	-0.77062	-0.2568	-0.70357	-0.62873	-0.62942	-0.40152	-0.85599	-0.77478	-0.6687	-0.70331	-0.050245	-0.36575	-0.31066	-0.76374	-0.64174	-0.87645	-0.7375	-0.94827	-0.82758	-0.54751	-0.69044	-0.23472	-0.21962	0.0073526	-0.5245	-0.24979	-0.32303	-0.53365	-0.23788	-0.32541	-0.57126	-0.89565	-0.66128	-0.66223	-0.58297	-0.67841	-0.14804	-0.87058	-0.27672	-0.48792	-0.59748	-0.62329	-0.52831	-0.74283	-0.71439	-0.76794	-0.92172	-0.67856
0.46213	-0.48863	-0.75224	-0.23378	-0.70944	-0.6288	-0.5906	-0.35143	-0.85341	-0.78543	-0.68438	-0.71244	-0.011342	-0.22433	-0.3596	-0.76762	-0.5521	-0.85616	-0.72918	-0.95451	-0.84308	-0.41897	-0.68387	-0.17157	-0.22879	-0.0030582	-0.62095	-0.1671	-0.3858	-0.53331	-0.27159	-0.37565	-0.5903	-0.88358	-0.61033	-0.6133	-0.6204	-0.72564	-0.17439	-0.85842	-0.16436	-0.41928	-0.53393	-0.59887	-0.48078	-0.7248	-0.74911	-0.76361	-0.91285	-0.67621
0.28405	-0.50197	-0.74426	-0.14362	-0.65097	-0.62976	-0.5874	-0.2979	-0.85414	-0.72985	-0.59106	-0.6073	-0.057597	-0.26794	-0.22516	-0.73664	-0.59465	-0.85246	-0.71498	-0.95752	-0.78946	-0.38083	-0.63606	-0.16709	-0.24607	0.087633	-0.45522	-0.20955	-0.30281	-0.46173	-0.21216	-0.27676	-0.50781	-0.85633	-0.63264	-0.59832	-0.56135	-0.70525	-0.045814	-0.8533	-0.13398	-0.28892	-0.50587	-0.50746	-0.44216	-0.68935	-0.68701	-0.71995	-0.919	-0.64123
0.43225	-0.47287	-0.76855	-0.16475	-0.72308	-0.63023	-0.54644	-0.32985	-0.8626	-0.7431	-0.70218	-0.61748	0.14748	-0.31904	-0.28266	-0.77845	-0.62763	-0.86262	-0.72852	-0.95025	-0.79167	-0.46187	-0.65429	-0.22866	-0.20399	0.014789	-0.57969	-0.16938	-0.33655	-0.52637	-0.20797	-0.41967	-0.53835	-0.89354	-0.65771	-0.67638	-0.6317	-0.73302	-0.17766	-0.87269	-0.25484	-0.44571	-0.5576	-0.58902	-0.52541	-0.73596	-0.73016	-0.76824	-0.93119	-0.66197
0.30151	-0.55478	-0.75895	-0.32032	-0.69486	-0.63026	-0.68492	-0.40352	-0.86084	-0.78009	-0.70817	-0.64582	0.087	-0.38047	-0.37275	-0.79173	-0.64376	-0.87382	-0.76599	-0.95908	-0.82769	-0.54839	-0.6329	-0.29147	-0.20349	0.017949	-0.54883	-0.17808	-0.37941	-0.58077	-0.26531	-0.36536	-0.5863	-0.91266	-0.67726	-0.67691	-0.52818	-0.68672	-0.1652	-0.88173	-0.28956	-0.50223	-0.51175	-0.6762	-0.56104	-0.77423	-0.78211	-0.76406	-0.92585	-0.67742
0.41095	-0.58686	-0.74645	-0.19747	-0.70452	-0.63053	-0.53394	-0.34084	-0.8747	-0.73154	-0.67055	-0.64651	0.29546	-0.32828	-0.2387	-0.77322	-0.60085	-0.84869	-0.71308	-0.95275	-0.82244	-0.51841	-0.61582	-0.11712	-0.21059	0.034404	-0.59445	-0.13894	-0.25512	-0.51783	-0.18221	-0.42822	-0.5416	-0.89371	-0.67303	-0.6807	-0.65895	-0.72621	-0.16628	-0.86486	-0.28298	-0.44713	-0.50834	-0.59684	-0.56177	-0.79858	-0.81558	-0.74726	-0.92808	-0.67256
0.41371	-0.60756	-0.74846	-0.19967	-0.71186	-0.63058	-0.56085	-0.34638	-0.86823	-0.73028	-0.67854	-0.65385	0.31106	-0.3316	-0.25142	-0.76879	-0.59355	-0.84589	-0.70673	-0.95442	-0.81961	-0.54343	-0.6311	-0.14833	-0.19055	0.038185	-0.6111	-0.16388	-0.24068	-0.54015	-0.1794	-0.43937	-0.55067	-0.90003	-0.68534	-0.69496	-0.70176	-0.74664	-0.17424	-0.87204	-0.30163	-0.44171	-0.53171	-0.59926	-0.54805	-0.80731	-0.83722	-0.77471	-0.92734	-0.67778
0.60774	-0.4761	-0.75259	-0.23541	-0.70306	-0.63093	-0.5877	-0.36947	-0.85806	-0.77688	-0.66432	-0.70015	0.043454	-0.29524	-0.33078	-0.75836	-0.63068	-0.84009	-0.72206	-0.95654	-0.83516	-0.52681	-0.63	-0.15117	-0.27132	0.022511	-0.64858	-0.18914	-0.3693	-0.4983	-0.27587	-0.33978	-0.50343	-0.89908	-0.66412	-0.68206	-0.59494	-0.70681	-0.16295	-0.87684	-0.31903	-0.43695	-0.49733	-0.59965	-0.52329	-0.74896	-0.73797	-0.78565	-0.90938	-0.66488
0.41037	-0.58702	-0.74643	-0.18728	-0.70396	-0.63131	-0.54005	-0.34376	-0.87307	-0.72562	-0.66981	-0.64625	0.29416	-0.32398	-0.23264	-0.77084	-0.59866	-0.84451	-0.71088	-0.95199	-0.82391	-0.5136	-0.62146	-0.11622	-0.21202	0.03305	-0.60111	-0.12764	-0.2533	-0.52339	-0.18286	-0.43166	-0.53829	-0.89687	-0.67411	-0.68373	-0.65307	-0.72065	-0.16389	-0.8642	-0.27839	-0.4177	-0.5149	-0.58778	-0.56399	-0.79738	-0.81054	-0.74423	-0.92505	-0.67174
0.32015	-0.53745	-0.74782	-0.2346	-0.67956	-0.63147	-0.57077	-0.37039	-0.86913	-0.73736	-0.68589	-0.70919	0.16329	-0.27672	-0.29427	-0.75517	-0.57331	-0.86418	-0.71632	-0.94697	-0.79189	-0.56815	-0.63549	-0.17991	-0.20794	0.072261	-0.59094	-0.27444	-0.3232	-0.51817	-0.23894	-0.33786	-0.6182	-0.89471	-0.6476	-0.64305	-0.6471	-0.72504	-0.11593	-0.86182	-0.31921	-0.43509	-0.55409	-0.61002	-0.51146	-0.70297	-0.69015	-0.77697	-0.91513	-0.67758
0.32152	-0.54076	-0.74495	-0.23092	-0.68792	-0.63152	-0.56564	-0.36182	-0.86521	-0.73101	-0.68481	-0.70155	0.15792	-0.28594	-0.28094	-0.7511	-0.55443	-0.85846	-0.7015	-0.94698	-0.79672	-0.55813	-0.64214	-0.17338	-0.19083	0.067284	-0.58286	-0.26362	-0.32474	-0.51213	-0.2297	-0.333	-0.61489	-0.88728	-0.64422	-0.63527	-0.63152	-0.71929	-0.11671	-0.85024	-0.30403	-0.44175	-0.55304	-0.59727	-0.48049	-0.70576	-0.6852	-0.78309	-0.91405	-0.67706
0.4648	-0.51619	-0.76495	-0.29911	-0.71836	-0.63186	-0.6373	-0.37964	-0.85356	-0.82821	-0.74811	-0.72645	-0.013659	-0.26177	-0.3234	-0.78954	-0.52639	-0.84468	-0.74747	-0.96501	-0.85517	-0.57314	-0.67343	-0.2036	-0.16033	-0.0066982	-0.65072	-0.21902	-0.28793	-0.54559	-0.18893	-0.42165	-0.61955	-0.87673	-0.64811	-0.6446	-0.6886	-0.7749	-0.23739	-0.85604	-0.28143	-0.51177	-0.53225	-0.6478	-0.48295	-0.82487	-0.8643	-0.85524	-0.91824	-0.66194
0.23041	-0.67584	-0.79762	-0.3278	-0.74224	-0.63258	-0.63732	-0.44817	-0.86602	-0.78577	-0.76638	-0.773	-0.030976	-0.39653	-0.42923	-0.81089	-0.63536	-0.86064	-0.72034	-0.93465	-0.86049	-0.62346	-0.71617	-0.27623	-0.16572	0.049058	-0.58186	-0.31444	-0.32838	-0.64978	-0.12437	-0.31588	-0.59719	-0.9108	-0.70055	-0.67533	-0.53416	-0.70273	-0.22879	-0.85641	-0.21965	-0.5128	-0.58898	-0.58438	-0.53696	-0.82209	-0.84119	-0.89854	-0.91359	-0.68874
0.57439	-0.54311	-0.73594	-0.2095	-0.69805	-0.63266	-0.56099	-0.31725	-0.85928	-0.76493	-0.63869	-0.66308	0.14127	-0.23744	-0.23536	-0.74229	-0.49494	-0.85858	-0.7321	-0.93927	-0.77971	-0.43995	-0.57037	-0.17532	-0.17151	0.080626	-0.58085	-0.18404	-0.28056	-0.47664	-0.22766	-0.33874	-0.5341	-0.86465	-0.60025	-0.60465	-0.6344	-0.71664	-0.10234	-0.83025	-0.21186	-0.37557	-0.457	-0.5229	-0.47542	-0.74099	-0.76843	-0.75456	-0.9175	-0.64737
0.33091	-0.53449	-0.74262	-0.24185	-0.70673	-0.63268	-0.55764	-0.34308	-0.85549	-0.68837	-0.68804	-0.6444	0.22371	-0.30523	-0.2809	-0.75349	-0.50853	-0.86204	-0.67489	-0.95059	-0.79658	-0.49849	-0.65152	-0.22249	-0.15	0.037147	-0.52029	-0.22894	-0.32284	-0.50705	-0.1895	-0.29012	-0.60765	-0.86433	-0.62606	-0.62525	-0.51761	-0.67675	-0.10425	-0.82475	-0.22741	-0.43839	-0.53198	-0.55424	-0.42175	-0.67663	-0.63641	-0.75707	-0.90801	-0.67275
0.43314	-0.42365	-0.75748	-0.19744	-0.70456	-0.63281	-0.56688	-0.33248	-0.86546	-0.74224	-0.68699	-0.58229	0.15398	-0.29504	-0.28715	-0.76044	-0.60411	-0.84167	-0.74418	-0.95577	-0.8359	-0.41161	-0.63187	-0.19253	-0.24869	0.022512	-0.57536	-0.15916	-0.38639	-0.52657	-0.23164	-0.3987	-0.55274	-0.88987	-0.6092	-0.65048	-0.56227	-0.7092	-0.1718	-0.85268	-0.21008	-0.41205	-0.53686	-0.58873	-0.53076	-0.7123	-0.71661	-0.72831	-0.92838	-0.64976
0.3193	-0.54088	-0.75059	-0.2232	-0.68534	-0.63282	-0.58041	-0.38295	-0.8695	-0.74457	-0.68662	-0.71214	0.11692	-0.28368	-0.30498	-0.75647	-0.56507	-0.85691	-0.72108	-0.94958	-0.79435	-0.56795	-0.63226	-0.17329	-0.21724	0.065368	-0.58733	-0.27842	-0.32747	-0.5186	-0.24221	-0.33467	-0.6107	-0.88966	-0.64844	-0.64228	-0.67825	-0.73766	-0.11768	-0.85215	-0.32749	-0.44452	-0.56848	-0.60317	-0.50905	-0.70065	-0.68744	-0.78712	-0.91529	-0.6766
0.47721	-0.54613	-0.72328	-0.307	-0.68642	-0.63305	-0.51682	-0.29382	-0.85967	-0.7013	-0.58794	-0.75833	0.51731	-0.26335	-0.29922	-0.7378	-0.66558	-0.84756	-0.77401	-0.94281	-0.78138	-0.5233	-0.60112	-0.011248	-0.2507	0.080973	-0.72065	-0.13705	-0.32277	-0.5246	-0.30665	-0.3542	-0.5737	-0.87428	-0.6047	-0.56228	-0.5841	-0.67083	-0.17369	-0.86439	-0.28937	-0.41956	-0.434	-0.61948	-0.52272	-0.70662	-0.66858	-0.75922	-0.91418	-0.65152
0.27588	-0.52354	-0.7714	-0.25229	-0.69135	-0.6331	-0.61653	-0.39647	-0.86167	-0.76284	-0.65898	-0.68384	-0.026036	-0.34285	-0.27581	-0.76419	-0.64267	-0.87503	-0.73989	-0.94901	-0.81347	-0.53395	-0.68597	-0.21957	-0.22096	0.019468	-0.53815	-0.24482	-0.29737	-0.54384	-0.21834	-0.30124	-0.54845	-0.89039	-0.65508	-0.64228	-0.59116	-0.68624	-0.12584	-0.87079	-0.27999	-0.47966	-0.58252	-0.60126	-0.53334	-0.73498	-0.70301	-0.75925	-0.92436	-0.67359
0.31969	-0.54032	-0.75034	-0.23057	-0.68187	-0.63331	-0.57692	-0.37749	-0.86962	-0.74009	-0.68656	-0.70786	0.13924	-0.28341	-0.30506	-0.75605	-0.57279	-0.86261	-0.71936	-0.9482	-0.79491	-0.56963	-0.6337	-0.18141	-0.21303	0.069311	-0.58981	-0.27855	-0.33093	-0.51904	-0.24055	-0.33786	-0.61338	-0.89278	-0.64783	-0.64164	-0.66471	-0.73137	-0.11793	-0.85771	-0.32482	-0.44291	-0.56327	-0.60645	-0.5121	-0.70218	-0.68922	-0.78246	-0.91519	-0.67724
0.27074	-0.52419	-0.77308	-0.25296	-0.70322	-0.63364	-0.62386	-0.40874	-0.85251	-0.77005	-0.66314	-0.73955	-0.031089	-0.3473	-0.34053	-0.76999	-0.64896	-0.87619	-0.73604	-0.94816	-0.82113	-0.52682	-0.70603	-0.24775	-0.22732	0.011564	-0.49971	-0.2483	-0.32919	-0.54736	-0.24888	-0.29584	-0.57536	-0.88873	-0.65781	-0.65101	-0.49903	-0.65388	-0.1461	-0.86357	-0.24662	-0.4872	-0.60074	-0.62495	-0.5013	-0.72841	-0.68616	-0.72659	-0.91276	-0.67488
0.3185	-0.5497	-0.7548	-0.22492	-0.67886	-0.6343	-0.5893	-0.37773	-0.87234	-0.74321	-0.69677	-0.71356	0.10121	-0.28388	-0.30301	-0.75757	-0.55978	-0.86984	-0.7232	-0.94655	-0.79956	-0.57587	-0.64209	-0.17908	-0.2166	0.069888	-0.59209	-0.2841	-0.33628	-0.5196	-0.24696	-0.3438	-0.61149	-0.88842	-0.64966	-0.64426	-0.69547	-0.73629	-0.12665	-0.85356	-0.32526	-0.44436	-0.56153	-0.60284	-0.51196	-0.70315	-0.68719	-0.78739	-0.90351	-0.67579
0.22856	-0.6294	-0.79939	-0.28776	-0.72423	-0.6345	-0.69671	-0.48227	-0.86334	-0.7553	-0.69219	-0.741	-0.07404	-0.3606	-0.44131	-0.81892	-0.64716	-0.88902	-0.69115	-0.96257	-0.86635	-0.58786	-0.69091	-0.31796	-0.20667	0.035142	-0.66074	-0.22697	-0.34777	-0.63085	-0.19372	-0.27248	-0.55805	-0.89039	-0.69863	-0.66141	-0.35122	-0.62601	-0.18382	-0.84523	-0.099109	-0.51643	-0.57087	-0.62812	-0.51743	-0.78997	-0.79176	-0.81379	-0.91309	-0.69133
0.40234	-0.54589	-0.77079	-0.1142	-0.68554	-0.63465	-0.62868	-0.40413	-0.86229	-0.72656	-0.62045	-0.73966	0.00071132	-0.22424	-0.24821	-0.77839	-0.56941	-0.84991	-0.70226	-0.95469	-0.8495	-0.44011	-0.64691	-0.14842	-0.25199	0.061431	-0.57356	-0.04189	-0.29342	-0.51333	-0.24834	-0.38926	-0.5427	-0.89114	-0.69581	-0.70745	-0.62065	-0.67898	-0.10729	-0.87174	-0.13114	-0.30155	-0.50833	-0.5407	-0.58572	-0.75159	-0.7866	-0.69414	-0.90308	-0.63989
0.41477	-0.57492	-0.75447	-0.21846	-0.71385	-0.63468	-0.61654	-0.36547	-0.86572	-0.73041	-0.69217	-0.57689	0.14899	-0.35778	-0.29166	-0.78562	-0.62107	-0.85525	-0.71463	-0.95561	-0.82982	-0.52951	-0.62031	-0.19042	-0.17796	0.039056	-0.58838	-0.15644	-0.26734	-0.54931	-0.16998	-0.43458	-0.51211	-0.89367	-0.66637	-0.64823	-0.68308	-0.73774	-0.16467	-0.86428	-0.27136	-0.64924	-0.53799	-0.61692	-0.50669	-0.80074	-0.80996	-0.77847	-0.92434	-0.67946
0.39612	-0.5431	-0.78202	-0.12563	-0.6892	-0.63506	-0.64887	-0.41266	-0.85851	-0.71693	-0.61541	-0.73822	-0.10909	-0.23228	-0.28223	-0.78031	-0.57775	-0.85929	-0.69041	-0.95428	-0.86139	-0.42036	-0.65006	-0.21747	-0.24009	0.068725	-0.52485	-0.031756	-0.34593	-0.49669	-0.24537	-0.34489	-0.53879	-0.88568	-0.68981	-0.69793	-0.60038	-0.67431	-0.10232	-0.87182	-0.091745	-0.29379	-0.51195	-0.53455	-0.5492	-0.74233	-0.78488	-0.71023	-0.91264	-0.66249
0.33209	-0.52844	-0.74006	-0.253	-0.70096	-0.63624	-0.57047	-0.35516	-0.85414	-0.68354	-0.67194	-0.65814	0.23037	-0.30992	-0.29352	-0.7505	-0.54175	-0.85521	-0.68362	-0.94894	-0.80857	-0.48155	-0.65645	-0.23145	-0.15177	0.046419	-0.54407	-0.24108	-0.32133	-0.52186	-0.18735	-0.28918	-0.61248	-0.86294	-0.62036	-0.61304	-0.4855	-0.66563	-0.11308	-0.82385	-0.24593	-0.45141	-0.52268	-0.56395	-0.40767	-0.68859	-0.65661	-0.74368	-0.91239	-0.669
0.30095	-0.53977	-0.76177	-0.3343	-0.69121	-0.63665	-0.6964	-0.41114	-0.8612	-0.77279	-0.6951	-0.61159	0.027629	-0.38234	-0.38407	-0.79609	-0.66001	-0.87862	-0.76627	-0.95823	-0.82581	-0.53957	-0.6269	-0.31937	-0.2071	0.013217	-0.5421	-0.16903	-0.3788	-0.57999	-0.27023	-0.35289	-0.58661	-0.9151	-0.67441	-0.6704	-0.47902	-0.66956	-0.15791	-0.88465	-0.27684	-0.52713	-0.50681	-0.68324	-0.56859	-0.76966	-0.77536	-0.74791	-0.92609	-0.68311
0.326	-0.5329	-0.73315	-0.22598	-0.70422	-0.63672	-0.54603	-0.33576	-0.85824	-0.71015	-0.69067	-0.68046	0.20909	-0.29559	-0.22175	-0.73319	-0.50948	-0.85255	-0.66953	-0.95048	-0.81133	-0.53534	-0.66089	-0.16237	-0.15399	0.055692	-0.55356	-0.23256	-0.30015	-0.4974	-0.21875	-0.32457	-0.62172	-0.87009	-0.64087	-0.64154	-0.53995	-0.67987	-0.11345	-0.82688	-0.26668	-0.41957	-0.52818	-0.57076	-0.41661	-0.7034	-0.67874	-0.78987	-0.916	-0.67938
0.39983	-0.53264	-0.77978	-0.10163	-0.68691	-0.63721	-0.64043	-0.40751	-0.86557	-0.71748	-0.60847	-0.73269	-0.066889	-0.23003	-0.25878	-0.77716	-0.58049	-0.85926	-0.69364	-0.95238	-0.86993	-0.41089	-0.64101	-0.20307	-0.23832	0.068009	-0.53979	-0.026737	-0.31816	-0.49703	-0.24654	-0.38383	-0.54932	-0.8889	-0.69122	-0.69631	-0.62167	-0.66697	-0.088447	-0.8761	-0.084488	-0.28636	-0.51382	-0.51963	-0.58968	-0.74758	-0.79519	-0.6886	-0.91449	-0.6536
0.30207	-0.55184	-0.75867	-0.32486	-0.69596	-0.63739	-0.68623	-0.40672	-0.85886	-0.77067	-0.7061	-0.65255	0.085345	-0.37512	-0.37975	-0.79153	-0.65407	-0.87376	-0.7622	-0.95793	-0.82214	-0.55205	-0.64113	-0.29395	-0.21423	0.0064069	-0.55243	-0.18275	-0.38645	-0.58156	-0.28198	-0.36038	-0.57894	-0.91221	-0.67751	-0.67434	-0.52345	-0.68585	-0.1657	-0.88373	-0.28817	-0.51194	-0.52132	-0.67219	-0.55832	-0.77306	-0.78288	-0.76087	-0.92195	-0.67598
0.41424	-0.59903	-0.75185	-0.21664	-0.71269	-0.63774	-0.57707	-0.35545	-0.86728	-0.72767	-0.68058	-0.64208	0.27743	-0.33719	-0.28426	-0.77602	-0.61075	-0.85054	-0.71079	-0.95376	-0.81883	-0.53766	-0.63403	-0.17829	-0.18987	0.039623	-0.6199	-0.17175	-0.2339	-0.55027	-0.16695	-0.43114	-0.54399	-0.90102	-0.67773	-0.67642	-0.67596	-0.73683	-0.16986	-0.87165	-0.31077	-0.45236	-0.53945	-0.60226	-0.54475	-0.80587	-0.82321	-0.76493	-0.92727	-0.67981
0.37609	-0.55171	-0.76451	-0.14737	-0.71655	-0.63814	-0.62178	-0.39518	-0.8425	-0.74214	-0.69995	-0.69609	0.11493	-0.33361	-0.27044	-0.71391	-0.55899	-0.86523	-0.69863	-0.96046	-0.86668	-0.5388	-0.65148	-0.257	-0.15985	0.056928	-0.54968	-0.20929	-0.24233	-0.50985	-0.15722	-0.44499	-0.63444	-0.88141	-0.65982	-0.69209	-0.66385	-0.72094	-0.17469	-0.85994	-0.28035	-0.36169	-0.51247	-0.56892	-0.5319	-0.73866	-0.79813	-0.79947	-0.93069	-0.66632
0.3217	-0.55087	-0.7604	-0.23302	-0.6925	-0.63827	-0.59002	-0.38918	-0.86466	-0.72458	-0.68806	-0.69711	0.10533	-0.31755	-0.33732	-0.75904	-0.55884	-0.86545	-0.70179	-0.95059	-0.81229	-0.55035	-0.64326	-0.21291	-0.1914	0.056217	-0.58019	-0.27701	-0.34797	-0.52045	-0.22429	-0.3228	-0.59808	-0.87994	-0.63529	-0.6208	-0.64711	-0.72169	-0.12085	-0.83599	-0.31533	-0.4779	-0.57269	-0.58827	-0.45998	-0.70184	-0.67349	-0.79009	-0.91054	-0.67226
0.37189	-0.53286	-0.76396	-0.16868	-0.69515	-0.63862	-0.62523	-0.40746	-0.85045	-0.74915	-0.69392	-0.67338	0.051925	-0.34015	-0.26409	-0.73372	-0.58453	-0.87012	-0.72513	-0.95014	-0.83608	-0.51786	-0.65324	-0.2692	-0.16875	0.11539	-0.54188	-0.22939	-0.25876	-0.54066	-0.18264	-0.40272	-0.62726	-0.87358	-0.67415	-0.67824	-0.63345	-0.69689	-0.13961	-0.86379	-0.21729	-0.41734	-0.50004	-0.54689	-0.51506	-0.72854	-0.75658	-0.77257	-0.91381	-0.66767
0.40305	-0.55382	-0.76539	-0.14498	-0.69323	-0.63897	-0.62004	-0.39601	-0.86263	-0.73736	-0.64026	-0.74096	0.031716	-0.23482	-0.25298	-0.77785	-0.57504	-0.84735	-0.70977	-0.95475	-0.83988	-0.46888	-0.64636	-0.1319	-0.25331	0.063238	-0.57013	-0.068244	-0.28529	-0.52071	-0.24947	-0.38629	-0.55087	-0.89425	-0.6959	-0.7086	-0.6201	-0.69228	-0.13224	-0.8731	-0.16395	-0.32039	-0.50466	-0.55915	-0.58195	-0.75968	-0.78583	-0.71483	-0.90227	-0.6362
0.39817	-0.53482	-0.77971	-0.11223	-0.69011	-0.63911	-0.64063	-0.40417	-0.86122	-0.71381	-0.61827	-0.73545	-0.10459	-0.22913	-0.26729	-0.77765	-0.5793	-0.85759	-0.68573	-0.95258	-0.86213	-0.41616	-0.64375	-0.20459	-0.23783	0.07461	-0.5191	-0.031519	-0.3355	-0.49068	-0.24692	-0.34646	-0.54565	-0.88566	-0.68838	-0.69355	-0.60017	-0.66949	-0.10366	-0.87378	-0.081352	-0.27882	-0.51422	-0.52273	-0.56782	-0.74395	-0.78853	-0.70016	-0.91358	-0.65207
0.27392	-0.51718	-0.7691	-0.27663	-0.68861	-0.63934	-0.64902	-0.39112	-0.8653	-0.77224	-0.64934	-0.66667	-0.020361	-0.35869	-0.30459	-0.76318	-0.65285	-0.87742	-0.75005	-0.9471	-0.81738	-0.56515	-0.6619	-0.22293	-0.2417	0.00084696	-0.62844	-0.22796	-0.3144	-0.53163	-0.26019	-0.31728	-0.54995	-0.89957	-0.65523	-0.6505	-0.62523	-0.68869	-0.1328	-0.8806	-0.32314	-0.51658	-0.57359	-0.64938	-0.5723	-0.74606	-0.72905	-0.78283	-0.92775	-0.68343
0.60688	-0.47724	-0.75243	-0.23783	-0.70462	-0.63954	-0.58884	-0.36541	-0.85809	-0.77136	-0.66068	-0.70325	0.044429	-0.30027	-0.32822	-0.75768	-0.6329	-0.83875	-0.72189	-0.95636	-0.83753	-0.53539	-0.62583	-0.15123	-0.27202	0.023474	-0.6504	-0.19394	-0.36864	-0.49679	-0.27824	-0.34181	-0.50081	-0.89963	-0.66394	-0.68269	-0.60075	-0.70914	-0.15929	-0.87669	-0.32799	-0.4373	-0.49841	-0.60204	-0.52612	-0.74995	-0.74644	-0.79283	-0.91009	-0.66615
0.41432	-0.57264	-0.75426	-0.23413	-0.71468	-0.63955	-0.5999	-0.36112	-0.86871	-0.71791	-0.68122	-0.59802	0.18941	-0.35246	-0.31682	-0.78988	-0.64301	-0.8566	-0.71872	-0.9536	-0.82262	-0.52174	-0.62073	-0.20692	-0.18132	0.040757	-0.60867	-0.17647	-0.23432	-0.56473	-0.14715	-0.42564	-0.51342	-0.90184	-0.65951	-0.63944	-0.64714	-0.71991	-0.16355	-0.86735	-0.30043	-0.56652	-0.53731	-0.61209	-0.53426	-0.79958	-0.79858	-0.75501	-0.92633	-0.68199
0.14738	-0.55352	-0.79915	-0.24479	-0.71014	-0.63969	-0.62294	-0.43424	-0.84874	-0.7146	-0.64006	-0.61229	-0.20128	-0.37755	-0.3279	-0.77453	-0.62447	-0.87058	-0.66896	-0.95447	-0.83458	-0.44984	-0.723	-0.3396	-0.14057	0.044341	-0.44422	-0.26562	-0.32388	-0.56495	-0.14576	-0.31445	-0.55104	-0.87077	-0.67401	-0.6689	-0.51755	-0.64615	-0.090151	-0.81109	-0.21326	-0.47384	-0.62731	-0.52159	-0.43523	-0.72388	-0.70377	-0.72399	-0.90658	-0.65419
0.43295	-0.45687	-0.76041	-0.20251	-0.71465	-0.64017	-0.57542	-0.3165	-0.85993	-0.76155	-0.69629	-0.62977	0.14826	-0.29046	-0.29846	-0.76897	-0.63094	-0.85522	-0.73216	-0.9543	-0.8255	-0.42474	-0.66973	-0.19716	-0.27144	0.016269	-0.55813	-0.1737	-0.38773	-0.53598	-0.26762	-0.41222	-0.53839	-0.89772	-0.64599	-0.67603	-0.59612	-0.71874	-0.18583	-0.86923	-0.22056	-0.41918	-0.55241	-0.58153	-0.51464	-0.71475	-0.71868	-0.7413	-0.92853	-0.66269
0.58289	-0.44782	-0.73115	-0.18626	-0.69463	-0.64018	-0.5984	-0.26055	-0.89492	-0.76922	-0.36038	-0.72533	0.057143	-0.32106	-0.27303	-0.71175	-0.60484	-0.81075	-0.74142	-0.93464	-0.80608	-0.51773	-0.42822	-0.079001	-0.34154	0.0026841	-0.67979	-0.22509	-0.38852	-0.38213	-0.2528	-0.29509	-0.55714	-0.87711	-0.65645	-0.6969	-0.75899	-0.76404	-0.26481	-0.89391	-0.37848	-0.45911	-0.39731	-0.66387	-0.60009	-0.77303	-0.6839	-0.85364	-0.92328	-0.70215
0.018698	-0.62651	-0.57869	-0.16926	-0.72945	-0.64032	-0.58985	-0.55666	-0.7653	-0.72992	-0.69933	-0.80893	-0.47707	-0.35047	-0.4271	-0.70378	-0.63105	-0.89506	-0.34101	-0.91765	-0.83844	-0.62174	-0.2694	-0.21721	-0.4807	0.19163	-0.61895	-0.19986	-0.39782	-0.23153	-0.19667	-0.32774	-0.58563	-0.83778	-0.76986	-0.78045	-0.77944	-0.73347	0.13092	-0.76425	-0.1941	-0.37935	-0.7074	-0.54786	-0.17615	-0.83811	-0.92973	-0.85121	-0.91244	-0.65642
0.29982	-0.51041	-0.75816	-0.34467	-0.68734	-0.64049	-0.71077	-0.40642	-0.86051	-0.76889	-0.68591	-0.60985	0.01226	-0.37927	-0.40009	-0.79542	-0.66697	-0.87668	-0.76418	-0.95613	-0.82972	-0.52514	-0.6382	-0.33185	-0.23409	0.0081253	-0.55391	-0.1549	-0.39736	-0.58327	-0.29691	-0.34067	-0.57827	-0.90555	-0.66644	-0.65183	-0.44368	-0.65832	-0.15832	-0.88235	-0.26372	-0.54486	-0.50395	-0.6836	-0.55822	-0.76699	-0.76944	-0.73279	-0.921	-0.68056
0.11844	-0.61746	-0.79019	-0.24425	-0.74831	-0.64059	-0.57451	-0.4943	-0.83674	-0.64928	-0.67042	-0.71672	-0.17344	-0.39879	-0.30321	-0.79713	-0.60337	-0.80607	-0.5932	-0.93797	-0.80291	-0.35073	-0.71769	0.04089	-0.048751	0.11133	-0.52082	-0.23339	-0.3393	-0.55825	-0.1075	-0.28567	-0.38227	-0.88233	-0.66317	-0.62237	-0.64383	-0.66949	0.22398	-0.70325	-0.059679	-0.57449	-0.35684	-0.50787	-0.42718	-0.66325	-0.6918	-0.65938	-0.89869	-0.68778
0.31838	-0.5464	-0.7514	-0.22347	-0.6899	-0.64083	-0.59237	-0.38364	-0.87047	-0.75172	-0.69367	-0.71152	0.10128	-0.29017	-0.30578	-0.75768	-0.56703	-0.85819	-0.72562	-0.94962	-0.79799	-0.58065	-0.63874	-0.17281	-0.22432	0.061482	-0.59011	-0.28269	-0.33292	-0.52371	-0.25207	-0.35008	-0.61307	-0.88973	-0.6563	-0.6509	-0.69775	-0.74408	-0.12774	-0.8517	-0.33012	-0.44371	-0.57742	-0.60669	-0.51451	-0.70685	-0.69644	-0.79801	-0.91469	-0.67852
0.41539	-0.59988	-0.75409	-0.21504	-0.71634	-0.64099	-0.60169	-0.3622	-0.86719	-0.73714	-0.68877	-0.63761	0.23429	-0.34099	-0.27678	-0.77488	-0.60602	-0.85398	-0.71329	-0.95668	-0.82827	-0.54145	-0.63989	-0.18123	-0.18859	0.04033	-0.61236	-0.16485	-0.25566	-0.55131	-0.18523	-0.42944	-0.53971	-0.89747	-0.68026	-0.68027	-0.70048	-0.74567	-0.17186	-0.87292	-0.28643	-0.51716	-0.54831	-0.60454	-0.5334	-0.80253	-0.83089	-0.78368	-0.92543	-0.67988
0.39708	-0.5412	-0.78212	-0.1382	-0.69063	-0.64118	-0.65965	-0.40997	-0.85587	-0.7308	-0.61267	-0.74165	-0.1091	-0.23514	-0.28425	-0.78522	-0.58374	-0.85353	-0.65796	-0.94947	-0.86063	-0.44191	-0.65146	-0.20748	-0.24413	0.078775	-0.51565	-0.041621	-0.34892	-0.50274	-0.25392	-0.34768	-0.55077	-0.89326	-0.69942	-0.69673	-0.59872	-0.67753	-0.11653	-0.87207	-0.10296	-0.29582	-0.51505	-0.54527	-0.56337	-0.74096	-0.78896	-0.71341	-0.91267	-0.65363
0.46476	-0.50986	-0.78255	-0.28216	-0.70631	-0.64156	-0.65027	-0.41794	-0.85978	-0.80557	-0.72838	-0.73684	-0.046778	-0.24921	-0.33167	-0.80032	-0.52905	-0.85433	-0.73768	-0.96667	-0.8692	-0.52728	-0.69531	-0.18733	-0.20211	-0.017704	-0.6457	-0.18768	-0.3473	-0.5623	-0.23585	-0.41232	-0.59904	-0.88057	-0.62722	-0.62117	-0.63407	-0.74146	-0.21105	-0.85508	-0.21052	-0.47435	-0.5802	-0.62442	-0.48666	-0.78505	-0.83231	-0.83665	-0.91059	-0.66337
0.33293	-0.54035	-0.73841	-0.25883	-0.70469	-0.64186	-0.57727	-0.34871	-0.85247	-0.68214	-0.6658	-0.65083	0.21401	-0.31757	-0.28998	-0.74756	-0.54548	-0.85472	-0.68169	-0.94806	-0.82213	-0.48537	-0.66218	-0.22442	-0.16075	0.047436	-0.54214	-0.24608	-0.32123	-0.52814	-0.19501	-0.29947	-0.60963	-0.85995	-0.62629	-0.62135	-0.50237	-0.66962	-0.135	-0.82364	-0.25175	-0.45169	-0.52843	-0.56379	-0.41803	-0.69443	-0.66854	-0.75016	-0.91222	-0.66827
0.33254	-0.53316	-0.73996	-0.25673	-0.70231	-0.64199	-0.57558	-0.35178	-0.85446	-0.68305	-0.66992	-0.65506	0.22746	-0.3125	-0.29159	-0.7495	-0.53589	-0.85488	-0.68389	-0.94863	-0.81547	-0.47826	-0.66066	-0.23039	-0.15623	0.044762	-0.53932	-0.24482	-0.3204	-0.52456	-0.19511	-0.298	-0.61164	-0.8615	-0.62241	-0.61832	-0.50088	-0.66889	-0.12132	-0.82215	-0.25029	-0.44781	-0.52722	-0.56449	-0.41534	-0.68792	-0.66055	-0.74568	-0.91158	-0.66954
0.57962	-0.5469	-0.75052	-0.22309	-0.69094	-0.64228	-0.55313	-0.32803	-0.86412	-0.76908	-0.64541	-0.68291	0.1247	-0.36464	-0.25785	-0.73981	-0.55063	-0.87994	-0.71764	-0.94816	-0.79356	-0.49808	-0.55943	-0.17502	-0.19148	0.048533	-0.60824	-0.2389	-0.28442	-0.50367	-0.21183	-0.4448	-0.47517	-0.89535	-0.65925	-0.67703	-0.64003	-0.71625	-0.14552	-0.8532	-0.24223	-0.34686	-0.52118	-0.58367	-0.52929	-0.74816	-0.78053	-0.81427	-0.92588	-0.67282
0.39858	-0.53713	-0.77783	-0.11744	-0.69352	-0.64246	-0.64017	-0.40147	-0.86027	-0.71356	-0.62928	-0.73285	-0.096661	-0.23053	-0.26489	-0.77694	-0.58356	-0.85689	-0.69303	-0.95356	-0.85616	-0.42887	-0.64419	-0.19712	-0.23909	0.074388	-0.52777	-0.037388	-0.33342	-0.49437	-0.24583	-0.33967	-0.54339	-0.88696	-0.69234	-0.69936	-0.59493	-0.67286	-0.11884	-0.87497	-0.093068	-0.28621	-0.51727	-0.52862	-0.57139	-0.74734	-0.79209	-0.7087	-0.91187	-0.64908
0.31787	-0.54754	-0.75049	-0.22628	-0.68735	-0.6425	-0.5943	-0.37799	-0.87122	-0.7523	-0.69702	-0.70865	0.1093	-0.28881	-0.29899	-0.75719	-0.57015	-0.86225	-0.72708	-0.94911	-0.79904	-0.587	-0.64245	-0.17426	-0.22599	0.063438	-0.59284	-0.28485	-0.33569	-0.52494	-0.25598	-0.35881	-0.6159	-0.89117	-0.65974	-0.65568	-0.69836	-0.74226	-0.13229	-0.85557	-0.32941	-0.43946	-0.57295	-0.61021	-0.52117	-0.70929	-0.7003	-0.79794	-0.91373	-0.68008
0.58756	-0.51771	-0.74777	-0.37749	-0.7375	-0.6426	-0.52704	-0.34474	-0.84439	-0.82679	-0.80191	-0.68722	0.070122	-0.30098	-0.24001	-0.74703	-0.65857	-0.8666	-0.69407	-0.96798	-0.82319	-0.61349	-0.6668	-0.17917	-0.27698	0.088387	-0.57751	-0.15409	-0.27374	-0.56059	-0.25865	-0.32274	-0.099905	-0.92471	-0.63138	-0.61554	-0.65156	-0.72259	-0.097618	-0.89856	-0.36268	-0.31843	-0.4558	-0.58801	-0.50692	-0.75721	-0.84997	-0.83458	-0.90988	-0.66958
0.30232	-0.5357	-0.75838	-0.33287	-0.69866	-0.64283	-0.69997	-0.40497	-0.8598	-0.78207	-0.70752	-0.63591	0.056463	-0.38192	-0.39321	-0.79433	-0.65768	-0.87654	-0.77048	-0.95743	-0.8294	-0.55118	-0.64097	-0.30722	-0.21869	0.0079734	-0.55468	-0.17769	-0.39077	-0.58779	-0.28868	-0.36194	-0.58914	-0.91262	-0.67731	-0.67568	-0.49878	-0.67891	-0.16496	-0.8849	-0.28419	-0.52147	-0.51635	-0.68637	-0.56932	-0.77292	-0.78191	-0.75541	-0.9241	-0.67896
0.14602	-0.53258	-0.79254	-0.23556	-0.70163	-0.64289	-0.60974	-0.43743	-0.85242	-0.71047	-0.63382	-0.6322	-0.20169	-0.38559	-0.32177	-0.77142	-0.62332	-0.8647	-0.67342	-0.95361	-0.83726	-0.44427	-0.72397	-0.32832	-0.11924	0.044728	-0.45016	-0.26541	-0.33268	-0.56169	-0.1563	-0.31	-0.53951	-0.86324	-0.67458	-0.67473	-0.53295	-0.65454	-0.089351	-0.80801	-0.22612	-0.47023	-0.62892	-0.52123	-0.42491	-0.72086	-0.6987	-0.7131	-0.90247	-0.65197
0.31742	-0.54598	-0.74886	-0.22847	-0.68452	-0.64309	-0.59395	-0.37409	-0.87169	-0.75304	-0.69692	-0.70509	0.11848	-0.28664	-0.29373	-0.75645	-0.5743	-0.86347	-0.72847	-0.94936	-0.79875	-0.5902	-0.64247	-0.17421	-0.22917	0.064946	-0.59471	-0.28697	-0.33788	-0.52519	-0.25876	-0.36458	-0.6173	-0.89283	-0.66255	-0.6596	-0.69644	-0.74087	-0.13363	-0.85906	-0.33065	-0.43599	-0.56822	-0.61404	-0.52842	-0.71021	-0.70222	-0.79689	-0.91519	-0.68173
0.46999	-0.53254	-0.66372	-0.48436	-0.82851	-0.64409	-0.65925	-0.24682	-0.83585	-0.94646	-0.78308	-0.43239	0.34124	-0.34604	-0.31201	-0.72825	-0.70091	-0.8977	-0.8492	-0.94452	-0.81543	-0.50345	-0.59343	-0.23308	-0.21434	0.012192	-0.45354	-0.33536	-0.30182	-0.44957	-0.20847	-0.35116	-0.74585	-0.89448	-0.68686	-0.70657	-0.84473	-0.88582	-0.2787	-0.95101	-0.37602	-0.53082	-0.32491	-0.75313	-0.5104	-0.83599	-0.65508	-0.78879	-0.93684	-0.61835
0.27024	-0.54967	-0.77701	-0.2575	-0.72771	-0.6445	-0.63466	-0.40996	-0.85486	-0.79109	-0.6989	-0.71063	-0.060589	-0.38602	-0.30338	-0.76595	-0.62952	-0.87899	-0.73588	-0.95294	-0.83784	-0.57206	-0.71721	-0.24233	-0.20288	-0.0021748	-0.48923	-0.27126	-0.32528	-0.54172	-0.22027	-0.3561	-0.59029	-0.90022	-0.67967	-0.69493	-0.6174	-0.69321	-0.17298	-0.8666	-0.27586	-0.47622	-0.63286	-0.62247	-0.52468	-0.75664	-0.7356	-0.79979	-0.9234	-0.67893
0.19334	-0.55646	-0.79643	-0.24239	-0.6971	-0.64455	-0.65452	-0.42379	-0.8352	-0.7208	-0.67059	-0.65176	-0.10048	-0.27722	-0.36513	-0.81168	-0.59027	-0.84883	-0.67169	-0.95921	-0.82389	-0.4143	-0.71772	-0.30215	-0.1806	0.083041	-0.60683	-0.2353	-0.29557	-0.62648	-0.18942	-0.21897	-0.5358	-0.83441	-0.63291	-0.61084	-0.69303	-0.72043	-0.070722	-0.81368	-0.28484	-0.42694	-0.54574	-0.57779	-0.30519	-0.74742	-0.74621	-0.7019	-0.92249	-0.67365
0.31698	-0.54325	-0.74801	-0.23027	-0.68292	-0.64456	-0.594	-0.37388	-0.87219	-0.7545	-0.69443	-0.70045	0.12277	-0.28769	-0.29562	-0.75603	-0.58053	-0.86291	-0.7304	-0.95008	-0.79872	-0.59144	-0.63951	-0.17533	-0.2343	0.064893	-0.59604	-0.29039	-0.34296	-0.52537	-0.26088	-0.36869	-0.61666	-0.89489	-0.66461	-0.66214	-0.69593	-0.74126	-0.13317	-0.86123	-0.33442	-0.43641	-0.56713	-0.61773	-0.53571	-0.71079	-0.70308	-0.79728	-0.9184	-0.68333
0.46115	-0.47999	-0.75882	-0.26785	-0.71225	-0.6447	-0.64282	-0.36401	-0.85678	-0.76184	-0.68599	-0.71881	-0.010111	-0.21306	-0.37498	-0.78057	-0.56511	-0.85053	-0.73379	-0.95317	-0.8639	-0.39427	-0.72122	-0.19004	-0.3084	-0.031748	-0.62674	-0.16222	-0.43325	-0.55939	-0.3693	-0.38537	-0.57362	-0.89182	-0.61338	-0.6188	-0.56199	-0.69371	-0.21154	-0.86451	-0.12341	-0.42088	-0.54398	-0.61846	-0.49954	-0.69278	-0.73178	-0.72999	-0.90772	-0.68196
0.33356	-0.54133	-0.73737	-0.26166	-0.70519	-0.64487	-0.5744	-0.35115	-0.85406	-0.69431	-0.66632	-0.65511	0.21219	-0.31289	-0.29321	-0.74589	-0.57145	-0.85428	-0.68833	-0.94737	-0.82277	-0.4806	-0.66633	-0.22626	-0.16713	0.059276	-0.55014	-0.25297	-0.32262	-0.53093	-0.19135	-0.29919	-0.61329	-0.86808	-0.62897	-0.62255	-0.50253	-0.66916	-0.13334	-0.83594	-0.25742	-0.44641	-0.53375	-0.56683	-0.43602	-0.69509	-0.66859	-0.74905	-0.91156	-0.66688
0.43048	-0.50972	-0.76949	-0.22505	-0.72057	-0.64512	-0.62275	-0.36419	-0.86418	-0.75882	-0.67681	-0.61046	0.058611	-0.29407	-0.26273	-0.7745	-0.57698	-0.84947	-0.7334	-0.95549	-0.81796	-0.46404	-0.67085	-0.20923	-0.18471	0.037178	-0.62102	-0.17088	-0.27686	-0.55484	-0.20121	-0.34223	-0.55009	-0.89131	-0.62073	-0.65075	-0.66502	-0.74086	-0.14498	-0.86861	-0.25936	-0.43137	-0.54548	-0.61171	-0.51749	-0.73803	-0.73836	-0.77648	-0.91599	-0.66788
0.6061	-0.48034	-0.75225	-0.24107	-0.70559	-0.64526	-0.59055	-0.36276	-0.85806	-0.76745	-0.65872	-0.70403	0.046664	-0.30328	-0.327	-0.75676	-0.63364	-0.83727	-0.72218	-0.95613	-0.83826	-0.54296	-0.6227	-0.15191	-0.2714	0.023715	-0.6526	-0.19753	-0.36838	-0.49418	-0.27859	-0.34484	-0.50188	-0.89986	-0.66448	-0.68287	-0.60683	-0.7121	-0.15577	-0.87531	-0.33479	-0.43655	-0.50004	-0.60415	-0.52762	-0.75138	-0.75442	-0.79938	-0.91145	-0.66719
0.39623	-0.54637	-0.7806	-0.13489	-0.6926	-0.64527	-0.64533	-0.41711	-0.86222	-0.71895	-0.62171	-0.74257	-0.10902	-0.23795	-0.28275	-0.77847	-0.57545	-0.86109	-0.70642	-0.95694	-0.86539	-0.4284	-0.6541	-0.21755	-0.24481	0.063336	-0.52916	-0.035181	-0.34405	-0.49152	-0.25006	-0.34959	-0.54311	-0.8866	-0.68771	-0.70381	-0.59903	-0.67236	-0.10175	-0.87313	-0.090792	-0.2977	-0.5105	-0.5342	-0.5525	-0.74675	-0.78822	-0.71658	-0.91151	-0.66304
0.2283	-0.65095	-0.78031	-0.31307	-0.7355	-0.64551	-0.67003	-0.46635	-0.86769	-0.77708	-0.73077	-0.72032	-0.035297	-0.37095	-0.44001	-0.80257	-0.60866	-0.89256	-0.70835	-0.98902	-0.86505	-0.59036	-0.68506	-0.32321	-0.18365	0.018806	-0.59739	-0.2519	-0.30875	-0.59981	-0.17046	-0.33358	-0.57393	-0.89502	-0.68577	-0.67527	-0.51501	-0.67386	-0.1734	-0.85034	-0.11259	-0.51047	-0.56023	-0.6131	-0.51867	-0.80091	-0.83219	-0.84786	-0.91245	-0.67909
0.48101	-0.46976	-0.7118	-0.28528	-0.66682	-0.64562	-0.5262	-0.29308	-0.85811	-0.70592	-0.57482	-0.57113	0.33432	-0.2638	-0.27065	-0.73464	-0.62333	-0.85478	-0.7592	-0.94413	-0.77716	-0.4878	-0.56306	-0.10571	-0.24578	0.063386	-0.61847	-0.15689	-0.34523	-0.45948	-0.27949	-0.3332	-0.58128	-0.8903	-0.59325	-0.55797	-0.43004	-0.64008	-0.10685	-0.88535	-0.28977	-0.39712	-0.41014	-0.60567	-0.54474	-0.67671	-0.61531	-0.70541	-0.89986	-0.66036
0.39944	-0.53769	-0.77724	-0.12852	-0.69615	-0.64563	-0.64163	-0.40218	-0.86378	-0.7227	-0.63192	-0.73446	-0.074934	-0.23644	-0.26714	-0.77667	-0.58998	-0.85834	-0.70078	-0.95288	-0.86075	-0.43521	-0.64282	-0.19692	-0.24189	0.072852	-0.53039	-0.046756	-0.32575	-0.50018	-0.25113	-0.36056	-0.55292	-0.89011	-0.69414	-0.69898	-0.60703	-0.67625	-0.12093	-0.87733	-0.10233	-0.29563	-0.5164	-0.53363	-0.58326	-0.75226	-0.79525	-0.71153	-0.91331	-0.64944
0.30279	-0.53328	-0.75708	-0.33649	-0.7006	-0.64578	-0.69915	-0.4042	-0.86012	-0.78126	-0.70938	-0.64467	0.063174	-0.38056	-0.39256	-0.79288	-0.661	-0.87602	-0.77044	-0.9573	-0.827	-0.56086	-0.64257	-0.30374	-0.2213	0.0026556	-0.55976	-0.18455	-0.38791	-0.58689	-0.29451	-0.36517	-0.5911	-0.91442	-0.67918	-0.67909	-0.50891	-0.68333	-0.16967	-0.8875	-0.29179	-0.5243	-0.51792	-0.68864	-0.57671	-0.7764	-0.78874	-0.76108	-0.92361	-0.67811
0.4159	-0.60965	-0.7557	-0.21558	-0.71881	-0.64599	-0.59938	-0.36317	-0.86827	-0.74066	-0.68823	-0.66961	0.26071	-0.33191	-0.27508	-0.77174	-0.60059	-0.85418	-0.71403	-0.95742	-0.82821	-0.54372	-0.6515	-0.18235	-0.19464	0.040448	-0.62608	-0.17074	-0.2483	-0.55527	-0.1922	-0.42382	-0.55194	-0.89937	-0.68532	-0.69302	-0.70693	-0.74808	-0.17562	-0.87681	-0.29298	-0.45943	-0.55477	-0.60099	-0.54621	-0.80102	-0.83692	-0.78638	-0.92482	-0.67997
0.40267	-0.55776	-0.76507	-0.16734	-0.6993	-0.64611	-0.62859	-0.39849	-0.86208	-0.7446	-0.65059	-0.74709	0.016873	-0.2373	-0.26426	-0.77765	-0.58372	-0.84679	-0.71664	-0.95532	-0.84114	-0.48369	-0.6517	-0.13167	-0.26221	0.06514	-0.56423	-0.083297	-0.29379	-0.52453	-0.25625	-0.37963	-0.5591	-0.89598	-0.69922	-0.71224	-0.61428	-0.69695	-0.15004	-0.87458	-0.16982	-0.32512	-0.50759	-0.57135	-0.58139	-0.76391	-0.79004	-0.72705	-0.90168	-0.62844
0.31649	-0.54108	-0.74896	-0.23199	-0.68055	-0.64623	-0.59563	-0.37626	-0.87307	-0.75586	-0.69132	-0.6965	0.11987	-0.29003	-0.30268	-0.75629	-0.58683	-0.86313	-0.73192	-0.95068	-0.79905	-0.59134	-0.63576	-0.1786	-0.24024	0.064513	-0.59749	-0.29534	-0.35068	-0.52554	-0.26284	-0.3708	-0.61437	-0.89679	-0.66533	-0.66282	-0.69831	-0.74229	-0.1322	-0.86221	-0.34062	-0.43985	-0.56701	-0.62076	-0.5426	-0.71047	-0.70164	-0.79784	-0.92075	-0.68469
0.31146	-0.54524	-0.75864	-0.23674	-0.69593	-0.64662	-0.63497	-0.38604	-0.86372	-0.79266	-0.71226	-0.71712	0.094179	-0.3051	-0.33525	-0.77612	-0.64146	-0.88317	-0.73438	-0.95338	-0.80876	-0.60025	-0.6434	-0.22588	-0.25565	0.042205	-0.57661	-0.27874	-0.37221	-0.55949	-0.29338	-0.38242	-0.61992	-0.91436	-0.67553	-0.6701	-0.66155	-0.73654	-0.16666	-0.88067	-0.32227	-0.4585	-0.58358	-0.63836	-0.59587	-0.7281	-0.72999	-0.79245	-0.92738	-0.67605
0.22736	-0.6572	-0.78843	-0.28356	-0.72361	-0.64674	-0.64595	-0.46934	-0.8653	-0.76646	-0.71248	-0.73996	-0.042936	-0.33681	-0.42284	-0.79795	-0.64456	-0.88671	-0.69658	-0.94624	-0.84125	-0.55874	-0.67059	-0.32838	-0.18174	0.025086	-0.59282	-0.23297	-0.30582	-0.59245	-0.12942	-0.30838	-0.54555	-0.89818	-0.68141	-0.65523	-0.48704	-0.6596	-0.14869	-0.85783	-0.13056	-0.49759	-0.58487	-0.63231	-0.5434	-0.78475	-0.80498	-0.82826	-0.91804	-0.69111
0.40163	-0.54508	-0.76868	-0.15638	-0.69675	-0.64702	-0.63109	-0.40501	-0.8612	-0.74479	-0.63689	-0.73997	-0.0083031	-0.23909	-0.26176	-0.77881	-0.58149	-0.85213	-0.70718	-0.95469	-0.84827	-0.4751	-0.65399	-0.16032	-0.25786	0.066987	-0.55377	-0.066706	-0.30886	-0.51789	-0.26262	-0.38367	-0.55325	-0.89897	-0.70145	-0.71324	-0.60516	-0.68771	-0.13378	-0.88009	-0.14624	-0.31855	-0.50948	-0.55445	-0.58659	-0.753	-0.78477	-0.72862	-0.90455	-0.64586
0.41625	-0.60332	-0.75864	-0.21711	-0.71836	-0.64747	-0.60815	-0.36772	-0.8691	-0.74528	-0.6903	-0.67197	0.224	-0.32602	-0.28118	-0.77632	-0.60384	-0.85538	-0.71849	-0.95753	-0.82749	-0.53606	-0.65194	-0.18844	-0.1946	0.041778	-0.62331	-0.16586	-0.24947	-0.55636	-0.19346	-0.41721	-0.54963	-0.89919	-0.68356	-0.68791	-0.70202	-0.74683	-0.17219	-0.87723	-0.28359	-0.50329	-0.55228	-0.61398	-0.54541	-0.79606	-0.82912	-0.78524	-0.92234	-0.67911
0.31599	-0.54026	-0.75127	-0.23379	-0.67687	-0.64769	-0.59852	-0.37934	-0.87418	-0.75694	-0.68865	-0.69431	0.11254	-0.29114	-0.31018	-0.75715	-0.59214	-0.86442	-0.73218	-0.951	-0.79913	-0.59073	-0.63305	-0.18303	-0.24571	0.064712	-0.59918	-0.30066	-0.35878	-0.52592	-0.26496	-0.37146	-0.61186	-0.89833	-0.66522	-0.66231	-0.70214	-0.74307	-0.13162	-0.86282	-0.34821	-0.44321	-0.56632	-0.62307	-0.54907	-0.70901	-0.6984	-0.79749	-0.92164	-0.68623
0.26663	-0.55359	-0.78388	-0.22593	-0.70674	-0.64779	-0.63649	-0.42699	-0.84801	-0.74282	-0.65629	-0.68436	-0.026324	-0.37177	-0.33637	-0.77077	-0.66059	-0.88118	-0.70494	-0.95955	-0.8324	-0.52446	-0.69925	-0.29142	-0.20046	-0.0047362	-0.54215	-0.20159	-0.33868	-0.56018	-0.21654	-0.32522	-0.54279	-0.88772	-0.6631	-0.66578	-0.52021	-0.6511	-0.14707	-0.85358	-0.24904	-0.42211	-0.62128	-0.61129	-0.43792	-0.74727	-0.72583	-0.73876	-0.92942	-0.68897
0.30324	-0.53509	-0.75538	-0.33646	-0.70178	-0.64788	-0.69644	-0.40241	-0.86052	-0.78184	-0.71252	-0.65989	0.081898	-0.37923	-0.39304	-0.7908	-0.66017	-0.87428	-0.77058	-0.95762	-0.82545	-0.57061	-0.64258	-0.29476	-0.22447	0.0009678	-0.56734	-0.19274	-0.38656	-0.58572	-0.29983	-0.36946	-0.59347	-0.91536	-0.68001	-0.68097	-0.52798	-0.69019	-0.17577	-0.88852	-0.3025	-0.52446	-0.51932	-0.68989	-0.58052	-0.77988	-0.79455	-0.76873	-0.92296	-0.67669
0.14833	-0.53881	-0.79527	-0.24602	-0.70708	-0.648	-0.62753	-0.44001	-0.84842	-0.71777	-0.64844	-0.59551	-0.19811	-0.37167	-0.32324	-0.78162	-0.62794	-0.87195	-0.67475	-0.95475	-0.8387	-0.45236	-0.72755	-0.34738	-0.14375	0.040453	-0.43744	-0.26885	-0.32745	-0.5719	-0.14615	-0.30244	-0.55363	-0.86983	-0.675	-0.66931	-0.50734	-0.64141	-0.10011	-0.81597	-0.21016	-0.47428	-0.62575	-0.52304	-0.43885	-0.7276	-0.70924	-0.71857	-0.90251	-0.64903
0.37154	-0.52604	-0.76892	-0.13977	-0.70536	-0.64842	-0.61732	-0.40163	-0.84655	-0.7286	-0.68238	-0.67418	0.048357	-0.34139	-0.2694	-0.68505	-0.57862	-0.86727	-0.71395	-0.95112	-0.84227	-0.51676	-0.65866	-0.26342	-0.16977	0.081665	-0.54569	-0.22361	-0.25296	-0.52488	-0.18755	-0.41995	-0.64052	-0.87936	-0.66799	-0.67942	-0.62353	-0.69768	-0.13604	-0.85866	-0.25256	-0.34079	-0.52589	-0.54595	-0.52892	-0.73061	-0.76248	-0.77236	-0.91002	-0.6676
0.39898	-0.54078	-0.77534	-0.13794	-0.69965	-0.64855	-0.64019	-0.39968	-0.86073	-0.72146	-0.64321	-0.7341	-0.085323	-0.23693	-0.26868	-0.77634	-0.59117	-0.85647	-0.70232	-0.95394	-0.85243	-0.44876	-0.64564	-0.19076	-0.24322	0.075417	-0.52787	-0.053708	-0.33217	-0.50013	-0.25022	-0.33889	-0.54916	-0.88999	-0.69603	-0.70321	-0.59222	-0.67987	-0.13804	-0.87693	-0.11043	-0.29807	-0.51813	-0.53997	-0.57499	-0.75245	-0.79406	-0.72358	-0.91072	-0.64633
0.19331	-0.53411	-0.79148	-0.23025	-0.69978	-0.64892	-0.63836	-0.41792	-0.83801	-0.71363	-0.68379	-0.58147	-0.17088	-0.28952	-0.35475	-0.80342	-0.56838	-0.84473	-0.65772	-0.96069	-0.82347	-0.3771	-0.70284	-0.2808	-0.17769	0.083917	-0.57488	-0.23297	-0.31359	-0.59078	-0.20097	-0.25879	-0.52922	-0.83405	-0.63884	-0.62661	-0.74756	-0.73557	-0.050651	-0.81147	-0.27321	-0.42225	-0.55462	-0.55836	-0.29337	-0.73286	-0.7318	-0.70426	-0.90934	-0.65906
0.39698	-0.54515	-0.77724	-0.14301	-0.69533	-0.64908	-0.63754	-0.41373	-0.86338	-0.72243	-0.62817	-0.74416	-0.11027	-0.23999	-0.27866	-0.77626	-0.57753	-0.85878	-0.70566	-0.95623	-0.86321	-0.4364	-0.65314	-0.20758	-0.24628	0.069095	-0.5154	-0.046404	-0.34305	-0.48951	-0.25324	-0.34415	-0.55062	-0.88724	-0.68686	-0.7013	-0.59233	-0.67347	-0.11057	-0.87215	-0.092655	-0.29208	-0.50905	-0.5344	-0.55554	-0.74693	-0.78517	-0.72014	-0.90939	-0.65642
0.26667	-0.55636	-0.785	-0.22829	-0.70815	-0.64909	-0.63525	-0.42849	-0.85407	-0.75606	-0.66836	-0.68949	-0.065076	-0.37451	-0.3227	-0.76448	-0.6506	-0.88789	-0.71868	-0.95973	-0.83977	-0.53125	-0.69616	-0.28022	-0.2034	0.011257	-0.52605	-0.19264	-0.36108	-0.55132	-0.21652	-0.33272	-0.55848	-0.88901	-0.66937	-0.67474	-0.54215	-0.65496	-0.1448	-0.85339	-0.24011	-0.46341	-0.64067	-0.60124	-0.46176	-0.75177	-0.7315	-0.75571	-0.92849	-0.69226
0.60531	-0.48237	-0.75231	-0.24335	-0.70735	-0.64912	-0.59182	-0.36121	-0.85776	-0.76764	-0.65825	-0.70392	0.050771	-0.30672	-0.32589	-0.75566	-0.6336	-0.83681	-0.72323	-0.95556	-0.83784	-0.55	-0.61968	-0.15389	-0.27039	0.022952	-0.65426	-0.19687	-0.36879	-0.49117	-0.2784	-0.34752	-0.50729	-0.90015	-0.66489	-0.68311	-0.61156	-0.71467	-0.15261	-0.87551	-0.34297	-0.43441	-0.50242	-0.6071	-0.52619	-0.75361	-0.7577	-0.80573	-0.91262	-0.66869
0.45966	-0.49566	-0.77248	-0.2807	-0.70808	-0.64919	-0.69985	-0.39515	-0.84307	-0.76076	-0.67647	-0.749	0.030062	-0.21437	-0.35252	-0.79009	-0.55415	-0.86003	-0.74033	-0.95303	-0.88861	-0.40879	-0.7338	-0.18516	-0.36628	-0.020118	-0.66691	-0.15938	-0.46808	-0.5627	-0.48686	-0.37003	-0.55951	-0.86403	-0.61549	-0.59656	-0.55047	-0.68277	-0.19868	-0.88118	-0.064591	-0.44913	-0.57547	-0.62172	-0.40138	-0.71493	-0.75051	-0.72799	-0.91647	-0.68843
0.52265	-0.47286	-0.74788	-0.25111	-0.70187	-0.64936	-0.4513	-0.14198	-0.86884	-0.65565	-0.65621	-0.69075	0.024147	-0.28501	-0.21461	-0.71598	-0.53013	-0.81843	-0.72656	-0.93353	-0.78518	-0.52447	-0.55163	-0.073169	-0.15373	0.073863	-0.48007	-0.15355	-0.19296	-0.47195	-0.25433	-0.33893	-0.67271	-0.86107	-0.58858	-0.60825	-0.60946	-0.72087	-0.12994	-0.8746	-0.3535	-0.3464	-0.4216	-0.55817	-0.52614	-0.73571	-0.69798	-0.76966	-0.91324	-0.6508
0.40009	-0.54329	-0.77162	-0.16094	-0.70034	-0.6494	-0.63644	-0.4061	-0.86161	-0.74013	-0.63713	-0.73896	-0.051601	-0.24271	-0.27134	-0.77683	-0.59041	-0.85412	-0.70657	-0.95433	-0.85649	-0.47095	-0.6536	-0.18211	-0.25218	0.072281	-0.53294	-0.070535	-0.32388	-0.51027	-0.25704	-0.36914	-0.56035	-0.89758	-0.69983	-0.71065	-0.60059	-0.6856	-0.13511	-0.88116	-0.1288	-0.31365	-0.5129	-0.55272	-0.58346	-0.75465	-0.79369	-0.73214	-0.90844	-0.64377
0.31552	-0.54027	-0.75402	-0.23452	-0.67611	-0.64968	-0.60219	-0.38167	-0.8749	-0.75847	-0.68895	-0.69383	0.1068	-0.29273	-0.31686	-0.75863	-0.59702	-0.86576	-0.73315	-0.95131	-0.79951	-0.5889	-0.63276	-0.18829	-0.24863	0.064787	-0.60022	-0.30434	-0.36422	-0.52735	-0.26607	-0.37224	-0.61168	-0.90001	-0.66461	-0.6619	-0.7043	-0.74382	-0.13203	-0.86489	-0.35055	-0.44508	-0.56772	-0.62498	-0.55468	-0.7082	-0.69667	-0.7957	-0.92176	-0.68732
0.37428	-0.55813	-0.7638	-0.14975	-0.71441	-0.65023	-0.62061	-0.40307	-0.87575	-0.71082	-0.69944	-0.68099	0.089872	-0.33743	-0.3129	-0.69457	-0.55458	-0.87004	-0.68984	-0.96305	-0.8577	-0.54673	-0.6328	-0.31137	-0.17065	0.06962	-0.5691	-0.26292	-0.25116	-0.48509	-0.1884	-0.46424	-0.64813	-0.88775	-0.64805	-0.70945	-0.6424	-0.70654	-0.17921	-0.86208	-0.32932	-0.28339	-0.49185	-0.56385	-0.48896	-0.73762	-0.83416	-0.78293	-0.92406	-0.66331
0.33594	-0.53567	-0.7384	-0.255	-0.72035	-0.65033	-0.53519	-0.36865	-0.8646	-0.77094	-0.70348	-0.66444	0.1984	-0.28713	-0.32143	-0.74656	-0.74088	-0.86498	-0.72814	-0.9481	-0.79235	-0.49295	-0.67414	-0.23753	-0.201	0.114	-0.59484	-0.2789	-0.35335	-0.53321	-0.13788	-0.27449	-0.62759	-0.93099	-0.64609	-0.63648	-0.48815	-0.67328	-0.10015	-0.93522	-0.25546	-0.41198	-0.55195	-0.57647	-0.54121	-0.69638	-0.64517	-0.75767	-0.90177	-0.65582
0.36041	-0.51168	-0.76107	-0.22173	-0.70218	-0.65067	-0.6694	-0.32995	-0.88252	-0.73218	-0.61576	-0.68058	-0.028089	-0.35683	-0.37377	-0.67228	-0.60166	-0.86213	-0.74343	-0.93859	-0.72293	-0.50539	-0.5591	-0.15831	-0.1455	0.035529	-0.61113	-0.15467	-0.22194	-0.53457	-0.21677	-0.33188	-0.60305	-0.88615	-0.64146	-0.63104	-0.66358	-0.73264	-0.029698	-0.87351	-0.39548	-0.45687	-0.44177	-0.60712	-0.51425	-0.76399	-0.77213	-0.75203	-0.89903	-0.70424
0.41668	-0.59828	-0.76327	-0.21506	-0.72137	-0.65079	-0.62378	-0.37386	-0.86762	-0.74651	-0.69583	-0.66517	0.17227	-0.32722	-0.28832	-0.78168	-0.59866	-0.85486	-0.71794	-0.95807	-0.82907	-0.53128	-0.65578	-0.19601	-0.19381	0.038387	-0.62114	-0.16668	-0.2521	-0.55709	-0.19705	-0.41674	-0.54504	-0.89606	-0.68008	-0.68234	-0.70915	-0.74886	-0.17273	-0.87203	-0.27668	-0.539	-0.55513	-0.62048	-0.53034	-0.7925	-0.8208	-0.79191	-0.91997	-0.6785
0.19215	-0.61387	-0.7906	-0.20574	-0.72328	-0.65087	-0.66815	-0.4076	-0.85932	-0.72044	-0.70508	-0.79468	0.10612	-0.34374	-0.43062	-0.80711	-0.61411	-0.83018	-0.70768	-0.95603	-0.83614	-0.42016	-0.75305	-0.26956	-0.21049	0.074887	-0.66973	-0.25252	-0.33014	-0.66819	-0.25787	-0.2268	-0.48557	-0.80232	-0.6215	-0.56408	-0.81118	-0.76508	-0.087292	-0.81655	-0.31054	-0.48503	-0.54092	-0.51899	-0.32884	-0.76875	-0.75867	-0.72556	-0.90659	-0.66013
0.3002	-0.49535	-0.76801	-0.37279	-0.69064	-0.65097	-0.72983	-0.42477	-0.8634	-0.7702	-0.67525	-0.5259	-0.11945	-0.38848	-0.39206	-0.80546	-0.69372	-0.89202	-0.77286	-0.95632	-0.82889	-0.52529	-0.61582	-0.3755	-0.21703	-0.0042123	-0.52394	-0.14437	-0.37562	-0.58084	-0.28533	-0.33824	-0.59966	-0.92627	-0.6754	-0.67381	-0.36301	-0.63237	-0.14871	-0.89681	-0.24071	-0.55815	-0.49013	-0.70952	-0.60948	-0.76402	-0.77039	-0.72015	-0.93256	-0.69764
0.19229	-0.50789	-0.79828	-0.27625	-0.73192	-0.65219	-0.68986	-0.42598	-0.85903	-0.72625	-0.68798	-0.50148	-0.30948	-0.35652	-0.31878	-0.81156	-0.62231	-0.85609	-0.69271	-0.95962	-0.8467	-0.39101	-0.68247	-0.33006	-0.17336	0.039869	-0.55781	-0.21714	-0.27308	-0.60689	-0.20755	-0.28511	-0.54673	-0.85437	-0.65299	-0.65324	-0.68701	-0.72765	-0.070351	-0.84198	-0.23947	-0.4452	-0.50298	-0.57035	-0.42397	-0.75658	-0.7718	-0.73118	-0.93495	-0.68133
0.36974	-0.51294	-0.7504	-0.16495	-0.70372	-0.65232	-0.63277	-0.39099	-0.91177	-0.76063	-0.64321	-0.6773	0.022572	-0.33844	-0.3154	-0.69655	-0.61538	-0.86106	-0.73853	-0.96423	-0.8002	-0.54271	-0.61989	-0.25125	-0.19984	0.086641	-0.55947	-0.20054	-0.23927	-0.5186	-0.20596	-0.39936	-0.63659	-0.89041	-0.6595	-0.69902	-0.62256	-0.71067	-0.13164	-0.88251	-0.25466	-0.42994	-0.62386	-0.5749	-0.52242	-0.73896	-0.7421	-0.77818	-0.91732	-0.65645
0.60451	-0.48393	-0.75225	-0.24536	-0.70933	-0.65236	-0.593	-0.36063	-0.85745	-0.76783	-0.65804	-0.7037	0.056034	-0.30994	-0.32409	-0.75478	-0.6328	-0.83692	-0.724	-0.95472	-0.83548	-0.55572	-0.6173	-0.15694	-0.26857	0.021126	-0.65561	-0.1956	-0.36924	-0.48802	-0.27893	-0.35	-0.51412	-0.90042	-0.66524	-0.68352	-0.61597	-0.7166	-0.14955	-0.8765	-0.35076	-0.432	-0.50455	-0.60981	-0.52399	-0.75634	-0.76008	-0.81123	-0.9136	-0.6702
0.31509	-0.54027	-0.7567	-0.23365	-0.68086	-0.65247	-0.60635	-0.38259	-0.87493	-0.76093	-0.69363	-0.69503	0.10607	-0.29617	-0.32303	-0.76077	-0.60179	-0.86685	-0.73658	-0.95181	-0.80051	-0.58494	-0.63501	-0.19414	-0.24821	0.064092	-0.6	-0.30535	-0.36529	-0.53007	-0.26548	-0.37368	-0.61508	-0.90218	-0.66341	-0.66235	-0.70328	-0.74472	-0.13335	-0.8694	-0.34344	-0.4458	-0.57217	-0.62714	-0.55926	-0.70939	-0.69818	-0.7922	-0.92146	-0.68711
0.31217	-0.54526	-0.75568	-0.26722	-0.6521	-0.6529	-0.6254	-0.39824	-0.87466	-0.78304	-0.65944	-0.69897	0.081276	-0.27938	-0.31826	-0.76436	-0.63683	-0.86826	-0.71651	-0.94903	-0.79406	-0.61714	-0.62648	-0.20015	-0.28317	0.057335	-0.60081	-0.30676	-0.39938	-0.54706	-0.30057	-0.38198	-0.59895	-0.91209	-0.68534	-0.66987	-0.68746	-0.73728	-0.14586	-0.85564	-0.41162	-0.44775	-0.55538	-0.64918	-0.60212	-0.7063	-0.70276	-0.80664	-0.93452	-0.69935
0.3036	-0.53135	-0.75527	-0.34069	-0.70258	-0.65291	-0.70004	-0.40328	-0.86117	-0.78372	-0.71296	-0.66041	0.076601	-0.38025	-0.39869	-0.79114	-0.66346	-0.87482	-0.77293	-0.95784	-0.82599	-0.57655	-0.64023	-0.29601	-0.22886	-0.00043962	-0.57227	-0.19644	-0.38603	-0.58631	-0.3064	-0.37092	-0.59908	-0.91752	-0.68013	-0.68177	-0.52697	-0.6903	-0.17956	-0.8904	-0.30696	-0.53039	-0.51855	-0.69598	-0.58855	-0.78132	-0.79704	-0.77049	-0.92344	-0.67812
0.60372	-0.48638	-0.75175	-0.24841	-0.71068	-0.65488	-0.59426	-0.36057	-0.85738	-0.76615	-0.65754	-0.70311	0.061478	-0.31193	-0.32202	-0.75408	-0.63133	-0.8371	-0.72393	-0.95384	-0.83113	-0.56011	-0.61588	-0.16036	-0.26607	0.018588	-0.65719	-0.19632	-0.36919	-0.48479	-0.27996	-0.35241	-0.51924	-0.90063	-0.66568	-0.68379	-0.62116	-0.71821	-0.14713	-0.8768	-0.35636	-0.42983	-0.50568	-0.61162	-0.52284	-0.75906	-0.76425	-0.81561	-0.91454	-0.67145
0.30931	-0.53435	-0.75078	-0.2806	-0.7026	-0.65533	-0.65026	-0.38359	-0.86681	-0.78015	-0.70569	-0.69463	0.094687	-0.33164	-0.37322	-0.77332	-0.64303	-0.8727	-0.75792	-0.95378	-0.81091	-0.59764	-0.62445	-0.22512	-0.26311	0.020427	-0.59867	-0.25949	-0.37714	-0.5439	-0.31331	-0.37591	-0.61445	-0.91509	-0.67426	-0.67218	-0.63061	-0.72904	-0.1674	-0.88851	-0.31992	-0.48585	-0.53503	-0.67016	-0.59462	-0.74931	-0.76	-0.79365	-0.92211	-0.67645
0.31296	-0.53663	-0.75353	-0.24459	-0.68179	-0.6554	-0.61536	-0.38589	-0.87503	-0.77343	-0.69172	-0.70265	0.097161	-0.29988	-0.34041	-0.7632	-0.61891	-0.86773	-0.75031	-0.95125	-0.80225	-0.58977	-0.62846	-0.19924	-0.26358	0.059206	-0.61016	-0.30897	-0.37918	-0.53276	-0.27851	-0.38444	-0.61508	-0.91037	-0.67007	-0.67104	-0.69286	-0.74324	-0.13513	-0.87867	-0.33932	-0.44371	-0.56011	-0.64624	-0.58779	-0.71729	-0.70976	-0.79245	-0.92277	-0.68646
0.33434	-0.53438	-0.73822	-0.26709	-0.70381	-0.65582	-0.58139	-0.35789	-0.85833	-0.70561	-0.67018	-0.67159	0.22538	-0.30599	-0.29897	-0.74775	-0.57226	-0.85187	-0.69867	-0.94772	-0.82233	-0.46558	-0.67116	-0.2359	-0.17045	0.064157	-0.55723	-0.26367	-0.31836	-0.53513	-0.1991	-0.30764	-0.62278	-0.87424	-0.62629	-0.6219	-0.5109	-0.67048	-0.12147	-0.83783	-0.26693	-0.43434	-0.53776	-0.57355	-0.44721	-0.68977	-0.66586	-0.74367	-0.91047	-0.66797
0.3147	-0.54139	-0.75958	-0.23414	-0.68592	-0.65583	-0.61089	-0.38347	-0.87463	-0.76389	-0.69806	-0.69646	0.10863	-0.29802	-0.32558	-0.76341	-0.60712	-0.86784	-0.73899	-0.95215	-0.80115	-0.58204	-0.6397	-0.20015	-0.24705	0.063443	-0.59881	-0.30486	-0.36434	-0.53496	-0.26489	-0.37531	-0.61937	-0.90446	-0.66331	-0.66369	-0.69965	-0.74507	-0.13561	-0.87363	-0.33677	-0.44455	-0.57798	-0.62952	-0.56345	-0.71035	-0.70063	-0.78886	-0.92172	-0.68751
0.14922	-0.53354	-0.79248	-0.25264	-0.70625	-0.65595	-0.63507	-0.44402	-0.84864	-0.72287	-0.65163	-0.5816	-0.19629	-0.36861	-0.31856	-0.78402	-0.63285	-0.87254	-0.68153	-0.95544	-0.84039	-0.45568	-0.7311	-0.35099	-0.15081	0.039686	-0.4322	-0.27143	-0.32934	-0.57632	-0.14961	-0.29494	-0.55477	-0.87023	-0.67416	-0.67079	-0.49767	-0.63906	-0.10788	-0.82053	-0.20687	-0.47726	-0.62291	-0.52431	-0.44516	-0.73263	-0.71612	-0.71611	-0.90008	-0.64769
0.30717	-0.52899	-0.75026	-0.30544	-0.6934	-0.65603	-0.67271	-0.39844	-0.86145	-0.78038	-0.70414	-0.69043	0.07109	-0.35635	-0.4042	-0.77973	-0.65609	-0.86827	-0.76581	-0.95634	-0.81387	-0.59606	-0.62416	-0.25422	-0.25771	0.016059	-0.60075	-0.23645	-0.38465	-0.56319	-0.31994	-0.36712	-0.60438	-0.91933	-0.67267	-0.67341	-0.58421	-0.70945	-0.17161	-0.88861	-0.32601	-0.50699	-0.52145	-0.68675	-0.59673	-0.76788	-0.77555	-0.78259	-0.92001	-0.67652
0.31258	-0.53781	-0.75183	-0.25752	-0.66758	-0.65653	-0.61401	-0.38989	-0.8747	-0.7709	-0.67736	-0.6962	0.087548	-0.29076	-0.33929	-0.76223	-0.62399	-0.86734	-0.74642	-0.95159	-0.79754	-0.6027	-0.62335	-0.19764	-0.27847	0.055297	-0.61791	-0.31195	-0.38701	-0.5319	-0.2895	-0.38099	-0.60434	-0.90976	-0.67472	-0.67421	-0.69256	-0.74241	-0.13542	-0.87547	-0.37134	-0.44135	-0.55044	-0.64969	-0.59178	-0.71388	-0.70802	-0.80582	-0.92834	-0.69203
0.60292	-0.48899	-0.751	-0.25247	-0.71149	-0.6566	-0.59511	-0.36015	-0.85739	-0.76439	-0.65678	-0.70237	0.066551	-0.31351	-0.31982	-0.75316	-0.62966	-0.8375	-0.72336	-0.95304	-0.82621	-0.56396	-0.61473	-0.16376	-0.26389	0.015866	-0.65874	-0.19804	-0.3684	-0.48202	-0.28112	-0.35386	-0.52062	-0.90094	-0.66569	-0.68369	-0.62682	-0.71985	-0.14596	-0.87676	-0.36091	-0.42754	-0.50588	-0.61315	-0.52266	-0.76148	-0.76869	-0.81947	-0.91524	-0.67287
0.087584	-0.65743	-0.77479	-0.039103	-0.7584	-0.65689	-0.79386	-0.41484	-0.83773	-0.81873	-0.76402	-0.68362	-0.12862	-0.35368	-0.38824	-0.75647	-0.64778	-0.89707	-0.74179	-0.94172	-0.91784	-0.30098	-0.66155	-0.3439	-0.23651	0.048717	-0.42921	-0.28499	-0.18421	-0.62613	-0.14517	-0.40622	-0.017805	-0.89345	-0.6148	-0.60367	-0.70333	-0.7345	-0.24022	-0.86518	-0.17591	-0.49665	-0.59835	-0.59074	-0.59913	-0.77955	-0.70255	-0.68269	-0.90502	-0.70979
0.30915	-0.5509	-0.75911	-0.26553	-0.70535	-0.65695	-0.66395	-0.40399	-0.85946	-0.77959	-0.71822	-0.70534	0.080486	-0.3428	-0.38113	-0.78234	-0.64802	-0.87613	-0.7617	-0.95409	-0.82295	-0.59607	-0.65898	-0.25707	-0.24592	0.032379	-0.59081	-0.25027	-0.36352	-0.58116	-0.29463	-0.37861	-0.61032	-0.90994	-0.67874	-0.67618	-0.6052	-0.72164	-0.17693	-0.88358	-0.30034	-0.45301	-0.57667	-0.65431	-0.57955	-0.74821	-0.766	-0.7806	-0.92107	-0.68091
0.37165	-0.54416	-0.7574	-0.20776	-0.69469	-0.65744	-0.64748	-0.39427	-0.84836	-0.75378	-0.69384	-0.67275	0.046554	-0.3629	-0.32177	-0.74143	-0.60279	-0.86789	-0.73125	-0.95187	-0.84688	-0.53068	-0.64198	-0.29404	-0.17486	0.1309	-0.5524	-0.25067	-0.27469	-0.54252	-0.19432	-0.40727	-0.63572	-0.87137	-0.66561	-0.66789	-0.63867	-0.695	-0.13674	-0.86694	-0.24534	-0.49543	-0.49157	-0.568	-0.52105	-0.72577	-0.76156	-0.77464	-0.91545	-0.66397
0.39759	-0.54623	-0.78136	-0.14438	-0.69763	-0.6576	-0.65901	-0.41187	-0.86354	-0.72825	-0.63265	-0.74281	-0.097017	-0.24345	-0.28491	-0.78172	-0.58699	-0.86168	-0.69706	-0.95474	-0.86633	-0.44654	-0.65199	-0.21418	-0.24863	0.064831	-0.53995	-0.040124	-0.33895	-0.5028	-0.2591	-0.3614	-0.55316	-0.89258	-0.69514	-0.70675	-0.60675	-0.67533	-0.12163	-0.87831	-0.10518	-0.30803	-0.51868	-0.54379	-0.57863	-0.75329	-0.80058	-0.72345	-0.91566	-0.6571
0.60211	-0.49094	-0.75031	-0.25716	-0.71216	-0.65772	-0.59523	-0.35882	-0.85727	-0.76422	-0.65598	-0.70178	0.071069	-0.31559	-0.31737	-0.75177	-0.62812	-0.83832	-0.72263	-0.95235	-0.82185	-0.5679	-0.61336	-0.16709	-0.26276	0.013374	-0.65986	-0.19936	-0.36685	-0.4801	-0.28234	-0.3537	-0.51755	-0.90148	-0.66491	-0.68316	-0.63248	-0.72167	-0.14622	-0.87705	-0.36568	-0.42483	-0.50526	-0.615	-0.52302	-0.76352	-0.77172	-0.82335	-0.91553	-0.67489
0.59776	-0.50569	-0.74787	-0.27447	-0.71215	-0.65806	-0.5886	-0.35235	-0.85653	-0.7619	-0.65131	-0.69757	0.093771	-0.33161	-0.30715	-0.74832	-0.6102	-0.84544	-0.71667	-0.94808	-0.80202	-0.58106	-0.60597	-0.17867	-0.25495	0.010282	-0.66221	-0.20294	-0.35711	-0.47244	-0.28915	-0.36324	-0.50622	-0.90221	-0.66428	-0.68384	-0.65342	-0.72361	-0.15161	-0.87482	-0.37573	-0.40972	-0.49612	-0.61824	-0.53237	-0.76912	-0.78296	-0.83791	-0.91541	-0.68088
0.59869	-0.50261	-0.74828	-0.27362	-0.71213	-0.65818	-0.59142	-0.35261	-0.85651	-0.76334	-0.65249	-0.69823	0.089524	-0.32766	-0.30864	-0.74782	-0.61501	-0.84425	-0.71779	-0.94914	-0.8038	-0.57962	-0.60781	-0.17825	-0.25761	0.0084226	-0.66207	-0.20242	-0.35811	-0.47334	-0.28863	-0.35842	-0.50429	-0.90237	-0.66291	-0.68232	-0.65103	-0.72457	-0.15069	-0.8753	-0.37515	-0.41277	-0.49794	-0.61914	-0.53014	-0.76861	-0.78079	-0.83596	-0.91544	-0.68096
0.30763	-0.52976	-0.75127	-0.306	-0.69711	-0.65818	-0.67017	-0.39527	-0.86209	-0.7807	-0.70337	-0.69013	0.075239	-0.34962	-0.3955	-0.77798	-0.65191	-0.86968	-0.76351	-0.95669	-0.80997	-0.59474	-0.6263	-0.24559	-0.25995	0.017248	-0.60069	-0.23979	-0.38078	-0.56016	-0.32021	-0.36402	-0.60714	-0.91761	-0.67168	-0.67309	-0.59633	-0.71241	-0.16933	-0.88808	-0.32603	-0.50681	-0.52027	-0.68736	-0.59526	-0.76528	-0.77017	-0.78498	-0.92138	-0.67651
0.60128	-0.49276	-0.74967	-0.26235	-0.71257	-0.65821	-0.59481	-0.35668	-0.85704	-0.76515	-0.65503	-0.70112	0.07517	-0.31814	-0.31496	-0.75008	-0.62636	-0.83947	-0.72171	-0.9517	-0.81802	-0.57179	-0.61178	-0.1702	-0.26239	0.011382	-0.66067	-0.20033	-0.36462	-0.47872	-0.28353	-0.35283	-0.51137	-0.90206	-0.66366	-0.68221	-0.63809	-0.72351	-0.14771	-0.87728	-0.37005	-0.42176	-0.50379	-0.6169	-0.52413	-0.76514	-0.7738	-0.82713	-0.91554	-0.6772
0.59958	-0.49877	-0.74851	-0.27118	-0.71226	-0.65825	-0.5933	-0.35304	-0.85667	-0.76489	-0.65272	-0.69924	0.084333	-0.32391	-0.31063	-0.74777	-0.61981	-0.84247	-0.71918	-0.95008	-0.80844	-0.57762	-0.60884	-0.17594	-0.26029	0.0086005	-0.66189	-0.20206	-0.36001	-0.47494	-0.28686	-0.35455	-0.5035	-0.90244	-0.66234	-0.68137	-0.64792	-0.72525	-0.15052	-0.87608	-0.37441	-0.4159	-0.49954	-0.6194	-0.52816	-0.76774	-0.77828	-0.83352	-0.91547	-0.68042
0.60044	-0.49531	-0.749	-0.26734	-0.71253	-0.65827	-0.5942	-0.35445	-0.85685	-0.76565	-0.65375	-0.70025	0.079421	-0.32087	-0.31278	-0.74857	-0.62371	-0.84084	-0.72054	-0.95096	-0.81373	-0.57507	-0.61015	-0.17308	-0.26186	0.0098237	-0.66139	-0.20133	-0.36221	-0.47706	-0.28496	-0.35279	-0.50569	-0.9024	-0.66264	-0.68137	-0.64346	-0.72488	-0.14955	-0.87691	-0.37295	-0.41876	-0.50167	-0.61847	-0.52605	-0.76652	-0.77592	-0.83055	-0.91549	-0.67916
0.59681	-0.50694	-0.74716	-0.27413	-0.71267	-0.65839	-0.58558	-0.35154	-0.8568	-0.7616	-0.64754	-0.69787	0.095755	-0.33444	-0.30581	-0.7486	-0.60682	-0.84531	-0.71606	-0.94712	-0.80457	-0.58213	-0.60304	-0.17659	-0.25396	0.014441	-0.66237	-0.20366	-0.35738	-0.47206	-0.28754	-0.36594	-0.50613	-0.90207	-0.66588	-0.68542	-0.6562	-0.72337	-0.15431	-0.87484	-0.37695	-0.40736	-0.49282	-0.61811	-0.53476	-0.76932	-0.78427	-0.83956	-0.91539	-0.68084
0.34197	-0.54367	-0.74915	-0.2414	-0.70342	-0.65858	-0.57955	-0.36638	-0.87113	-0.74444	-0.66454	-0.69707	0.13809	-0.36049	-0.3207	-0.75612	-0.68008	-0.85628	-0.7411	-0.94598	-0.79144	-0.56858	-0.62471	-0.26577	-0.087574	0.13317	-0.61783	-0.3677	-0.14918	-0.54592	-0.05536	-0.33679	-0.67028	-0.88283	-0.64634	-0.6581	-0.7117	-0.74616	-0.08286	-0.871	-0.39198	-0.44496	-0.50076	-0.61513	-0.50518	-0.76377	-0.75883	-0.76647	-0.92021	-0.65305
0.30395	-0.52744	-0.75628	-0.34523	-0.70355	-0.65883	-0.70482	-0.40549	-0.86161	-0.78519	-0.71283	-0.65739	0.065568	-0.38147	-0.4043	-0.79261	-0.66774	-0.87595	-0.77516	-0.95803	-0.82713	-0.5809	-0.63929	-0.30051	-0.23267	-0.0016506	-0.57544	-0.1989	-0.3849	-0.58831	-0.31184	-0.37124	-0.60486	-0.91964	-0.68038	-0.68216	-0.52057	-0.68874	-0.18245	-0.89233	-0.30851	-0.53653	-0.5192	-0.70184	-0.5962	-0.78172	-0.79813	-0.77032	-0.92403	-0.68014
0.33524	-0.53116	-0.74162	-0.26017	-0.71583	-0.65893	-0.58554	-0.3652	-0.85905	-0.71553	-0.68755	-0.67923	0.20737	-0.31464	-0.30778	-0.75389	-0.59831	-0.85624	-0.70316	-0.95043	-0.81644	-0.49341	-0.6658	-0.23429	-0.17599	0.062556	-0.57481	-0.27278	-0.32896	-0.54168	-0.18803	-0.30874	-0.62406	-0.88366	-0.62942	-0.62518	-0.50756	-0.67732	-0.12378	-0.85102	-0.25822	-0.43141	-0.53163	-0.57128	-0.44972	-0.69936	-0.66809	-0.75944	-0.9099	-0.66586
0.31349	-0.54224	-0.76077	-0.23971	-0.69075	-0.65912	-0.61808	-0.38497	-0.87302	-0.77323	-0.70243	-0.7026	0.10818	-0.29903	-0.33098	-0.76826	-0.61812	-0.87144	-0.74598	-0.95275	-0.80343	-0.58377	-0.64466	-0.2084	-0.25213	0.060058	-0.59954	-0.30383	-0.36741	-0.54328	-0.27036	-0.38066	-0.6226	-0.90904	-0.66753	-0.66962	-0.68994	-0.74365	-0.13985	-0.88152	-0.32774	-0.44322	-0.57855	-0.63897	-0.57826	-0.71536	-0.70782	-0.78813	-0.92335	-0.68588
0.19326	-0.57298	-0.78837	-0.2345	-0.69993	-0.6595	-0.6426	-0.41949	-0.8273	-0.71128	-0.6535	-0.69262	-0.052501	-0.31076	-0.381	-0.80629	-0.58602	-0.8368	-0.65899	-0.95457	-0.82912	-0.42668	-0.71436	-0.31539	-0.22299	0.10713	-0.62776	-0.24808	-0.31589	-0.62278	-0.1823	-0.21909	-0.54364	-0.82756	-0.62163	-0.57854	-0.71964	-0.7255	-0.065697	-0.7894	-0.28159	-0.46171	-0.56211	-0.56905	-0.23234	-0.75603	-0.75323	-0.71046	-0.92009	-0.67627
0.31434	-0.54508	-0.76316	-0.23785	-0.687	-0.65955	-0.61588	-0.3859	-0.87407	-0.76716	-0.69881	-0.69709	0.11141	-0.29602	-0.32265	-0.76682	-0.61334	-0.86914	-0.73748	-0.95227	-0.80139	-0.58299	-0.64729	-0.2069	-0.24719	0.063365	-0.59648	-0.30402	-0.36396	-0.54323	-0.26539	-0.37673	-0.62172	-0.90624	-0.66581	-0.66573	-0.69428	-0.7444	-0.13913	-0.87519	-0.33849	-0.4413	-0.58475	-0.63135	-0.56728	-0.70922	-0.70183	-0.78777	-0.92346	-0.68982
0.59585	-0.50602	-0.7469	-0.27573	-0.71488	-0.65964	-0.58154	-0.35001	-0.85685	-0.76356	-0.64467	-0.6993	0.094481	-0.33575	-0.30362	-0.74829	-0.60658	-0.84417	-0.71552	-0.94715	-0.81311	-0.5838	-0.60114	-0.17296	-0.25555	0.020518	-0.66163	-0.20341	-0.35695	-0.47466	-0.28404	-0.36389	-0.49552	-0.90274	-0.66604	-0.68553	-0.65936	-0.72401	-0.15758	-0.87609	-0.38004	-0.40412	-0.48812	-0.61767	-0.53641	-0.76864	-0.78589	-0.84062	-0.91512	-0.68185
0.41737	-0.60237	-0.77021	-0.21467	-0.72795	-0.65973	-0.64023	-0.38258	-0.86568	-0.746	-0.70138	-0.6827	0.13876	-0.32449	-0.30169	-0.78732	-0.58627	-0.85308	-0.71528	-0.95877	-0.82891	-0.52994	-0.67058	-0.20735	-0.19775	0.032357	-0.63376	-0.18067	-0.23777	-0.565	-0.20335	-0.41526	-0.54813	-0.89314	-0.67842	-0.68433	-0.7239	-0.75184	-0.17754	-0.86603	-0.28575	-0.50228	-0.56481	-0.61841	-0.51843	-0.78958	-0.81348	-0.79895	-0.91671	-0.67795
0.30679	-0.53184	-0.75345	-0.31292	-0.69688	-0.65999	-0.68044	-0.40133	-0.86068	-0.78187	-0.70822	-0.68915	0.076203	-0.36192	-0.40491	-0.78438	-0.65879	-0.86842	-0.76777	-0.95704	-0.81812	-0.59508	-0.63349	-0.26532	-0.25221	0.013213	-0.59677	-0.23088	-0.38316	-0.57327	-0.3179	-0.36827	-0.60621	-0.91972	-0.67451	-0.67511	-0.57342	-0.70686	-0.17641	-0.88953	-0.32291	-0.51274	-0.52773	-0.68905	-0.59447	-0.77085	-0.78077	-0.78095	-0.91961	-0.67636
0.27	-0.5382	-0.78428	-0.2638	-0.72302	-0.66007	-0.67627	-0.42927	-0.84822	-0.77721	-0.68947	-0.6836	-0.098977	-0.39565	-0.33893	-0.7774	-0.64687	-0.88015	-0.72951	-0.95508	-0.8444	-0.54914	-0.72782	-0.27927	-0.23682	-0.01183	-0.51429	-0.25358	-0.35028	-0.55586	-0.26791	-0.35242	-0.56953	-0.88414	-0.67201	-0.67163	-0.5705	-0.67301	-0.16599	-0.84909	-0.25359	-0.52021	-0.6415	-0.6288	-0.46283	-0.74842	-0.71589	-0.77184	-0.91913	-0.68679
0.19259	-0.46743	-0.79635	-0.29117	-0.72017	-0.66074	-0.664	-0.42687	-0.85241	-0.72293	-0.67946	-0.40841	-0.42755	-0.32972	-0.2887	-0.80764	-0.60359	-0.86313	-0.66927	-0.96023	-0.83689	-0.36506	-0.65659	-0.3335	-0.16572	0.054495	-0.51573	-0.20739	-0.26796	-0.56343	-0.1837	-0.30881	-0.57625	-0.87346	-0.66463	-0.6864	-0.66376	-0.71498	-0.045224	-0.84055	-0.22241	-0.41937	-0.51357	-0.59297	-0.408	-0.73822	-0.75882	-0.71707	-0.93151	-0.67863
0.36141	-0.53076	-0.76956	-0.20138	-0.6578	-0.66074	-0.6748	-0.33291	-0.87154	-0.77567	-0.62632	-0.66455	-0.03467	-0.28053	-0.30344	-0.74153	-0.59361	-0.87615	-0.76543	-0.94204	-0.77225	-0.52706	-0.6161	-0.12103	-0.23106	0.061315	-0.59199	-0.16519	-0.27837	-0.53871	-0.26694	-0.29867	-0.59534	-0.88416	-0.63696	-0.65038	-0.62935	-0.71425	-0.096884	-0.86583	-0.38874	-0.42604	-0.46884	-0.57029	-0.48466	-0.75347	-0.76592	-0.76053	-0.9529	-0.69434
0.31396	-0.54716	-0.76496	-0.24041	-0.68858	-0.66146	-0.61929	-0.38716	-0.87312	-0.77077	-0.70049	-0.69901	0.11239	-0.29516	-0.3218	-0.76965	-0.61775	-0.87106	-0.73809	-0.95263	-0.8024	-0.58414	-0.65237	-0.21174	-0.24805	0.062393	-0.59481	-0.30295	-0.36398	-0.5491	-0.26664	-0.37815	-0.6231	-0.90756	-0.66796	-0.66791	-0.6898	-0.74362	-0.14183	-0.87739	-0.33674	-0.44027	-0.58807	-0.63362	-0.57135	-0.71001	-0.7037	-0.78773	-0.92467	-0.68983
0.37186	-0.51795	-0.75538	-0.16138	-0.70569	-0.66149	-0.63182	-0.40187	-0.90429	-0.72827	-0.67819	-0.67414	0.04978	-0.3328	-0.29483	-0.69223	-0.57618	-0.86426	-0.71737	-0.95333	-0.82842	-0.5212	-0.65131	-0.28008	-0.16433	0.082744	-0.5688	-0.21333	-0.26203	-0.53199	-0.20192	-0.40768	-0.63469	-0.87844	-0.66255	-0.68084	-0.61897	-0.70017	-0.15106	-0.87897	-0.24693	-0.3797	-0.48106	-0.55993	-0.52263	-0.73777	-0.76335	-0.76165	-0.91521	-0.66352
0.59494	-0.50356	-0.74753	-0.281	-0.71876	-0.66209	-0.57647	-0.34787	-0.85643	-0.76752	-0.64534	-0.70165	0.09042	-0.33491	-0.29978	-0.74743	-0.60982	-0.8428	-0.71454	-0.94866	-0.82451	-0.58657	-0.60133	-0.16927	-0.25945	0.026597	-0.65942	-0.20092	-0.35445	-0.48004	-0.28066	-0.357	-0.47245	-0.90443	-0.66363	-0.68319	-0.6628	-0.72538	-0.15878	-0.8789	-0.38528	-0.39939	-0.4819	-0.61587	-0.53648	-0.76706	-0.78881	-0.84107	-0.91449	-0.684
0.30438	-0.52881	-0.75713	-0.3449	-0.70469	-0.66277	-0.70499	-0.40644	-0.86153	-0.78565	-0.71447	-0.6641	0.070888	-0.38079	-0.40619	-0.79314	-0.66816	-0.87551	-0.77534	-0.95836	-0.82751	-0.58572	-0.64175	-0.29856	-0.23521	-0.0014232	-0.57943	-0.20366	-0.38345	-0.59034	-0.31469	-0.37236	-0.60777	-0.9201	-0.68076	-0.6821	-0.52685	-0.69136	-0.18578	-0.89292	-0.31204	-0.53715	-0.52313	-0.70278	-0.59793	-0.78225	-0.79914	-0.77285	-0.92367	-0.68011
0.3922	-0.5676	-0.784	-0.15408	-0.68731	-0.66299	-0.63369	-0.40914	-0.86056	-0.74007	-0.6173	-0.75554	-0.051959	-0.28423	-0.27634	-0.82349	-0.54694	-0.84625	-0.69969	-0.95627	-0.8568	-0.41586	-0.65141	-0.20947	-0.20513	0.055576	-0.50105	-0.0431	-0.30153	-0.33991	-0.21251	-0.30799	-0.51392	-0.85778	-0.66759	-0.68287	-0.60834	-0.67592	-0.10001	-0.82981	-0.11568	-0.33552	-0.47049	-0.51779	-0.45303	-0.74785	-0.7586	-0.7044	-0.92119	-0.68462
0.33486	-0.52913	-0.74061	-0.26818	-0.70696	-0.66375	-0.59669	-0.36276	-0.85925	-0.70239	-0.67564	-0.68449	0.22632	-0.31215	-0.30255	-0.75286	-0.5512	-0.8508	-0.6998	-0.94957	-0.82424	-0.47066	-0.66915	-0.23899	-0.16907	0.054089	-0.56281	-0.26972	-0.31522	-0.54102	-0.20902	-0.31849	-0.62704	-0.87044	-0.62281	-0.62115	-0.51746	-0.67474	-0.12178	-0.82597	-0.26765	-0.43201	-0.53254	-0.57507	-0.43346	-0.6917	-0.67009	-0.74766	-0.91121	-0.66963
0.31169	-0.53052	-0.74526	-0.2545	-0.71686	-0.6638	-0.62466	-0.37787	-0.87162	-0.76934	-0.71919	-0.70278	0.099991	-0.32736	-0.37351	-0.76246	-0.61087	-0.86694	-0.79792	-0.95438	-0.81022	-0.57747	-0.62747	-0.20147	-0.26139	0.043198	-0.6287	-0.2992	-0.36424	-0.52374	-0.28038	-0.38475	-0.62417	-0.90981	-0.66248	-0.683	-0.68565	-0.74422	-0.13643	-0.90098	-0.27536	-0.4538	-0.54304	-0.66506	-0.58356	-0.74179	-0.73873	-0.79462	-0.91182	-0.67004
0.41575	-0.64943	-0.75749	-0.21253	-0.74016	-0.66387	-0.59073	-0.35867	-0.8584	-0.70511	-0.6893	-0.68909	0.38123	-0.36502	-0.28682	-0.76016	-0.56331	-0.8457	-0.68137	-0.95937	-0.83619	-0.57705	-0.68702	-0.19346	-0.20551	0.015502	-0.68287	-0.23991	-0.21005	-0.57281	-0.18829	-0.45385	-0.57	-0.89578	-0.68508	-0.71723	-0.75253	-0.75484	-0.20975	-0.85905	-0.37335	-0.11142	-0.60094	-0.51974	-0.52703	-0.82007	-0.85674	-0.80938	-0.93251	-0.68583
0.15007	-0.53713	-0.79208	-0.26744	-0.70987	-0.66396	-0.64857	-0.44571	-0.84935	-0.73182	-0.65517	-0.56988	-0.19724	-0.37007	-0.3138	-0.78501	-0.64078	-0.87476	-0.68855	-0.95737	-0.84077	-0.46539	-0.73325	-0.35003	-0.16261	0.039729	-0.43008	-0.27472	-0.32888	-0.58239	-0.15541	-0.29363	-0.55989	-0.87479	-0.67518	-0.67325	-0.48827	-0.63913	-0.11905	-0.82584	-0.20732	-0.48488	-0.61906	-0.53019	-0.45986	-0.73868	-0.72727	-0.72129	-0.90029	-0.64874
0.37494	-0.53897	-0.75488	-0.16599	-0.65814	-0.66404	-0.5883	-0.3878	-0.83097	-0.79019	-0.68935	-0.69368	0.10064	-0.36888	-0.22514	-0.78664	-0.59436	-0.87379	-0.71513	-0.95869	-0.78691	-0.5058	-0.64037	-0.22103	-0.17015	0.11236	-0.54661	-0.15999	-0.26857	-0.63222	-0.085193	-0.35238	-0.55394	-0.89858	-0.71733	-0.71189	-0.67939	-0.7196	-0.11842	-0.85793	-0.14889	-0.48712	-0.54277	-0.58289	-0.54768	-0.75284	-0.71253	-0.78111	-0.9166	-0.65537
0.64866	-0.55493	-0.79919	-0.24628	-0.73062	-0.66421	-0.71675	-0.45475	-0.85993	-0.85191	-0.70422	-0.64126	0.23409	-0.20043	-0.29792	-0.79614	-0.57082	-0.8678	-0.73991	-0.96017	-0.87151	-0.47174	-0.84627	-0.23606	-0.33194	-0.017511	-0.64669	-0.13501	-0.41693	-0.62185	-0.3035	-0.36614	-0.60052	-0.92287	-0.68853	-0.6775	-0.48486	-0.69347	-0.21663	-0.90502	-0.11356	-0.25469	-0.60493	-0.58178	-0.60321	-0.74148	-0.75097	-0.71683	-0.92591	-0.67186
0.30643	-0.53269	-0.75607	-0.32278	-0.70151	-0.66429	-0.68799	-0.40245	-0.86035	-0.78381	-0.71191	-0.68743	0.08238	-0.36621	-0.4045	-0.78787	-0.66041	-0.86945	-0.76942	-0.95798	-0.8205	-0.59367	-0.64138	-0.27302	-0.24828	0.0095003	-0.59358	-0.2254	-0.38159	-0.58113	-0.31796	-0.36816	-0.60875	-0.9195	-0.67571	-0.6766	-0.56608	-0.70461	-0.18051	-0.8907	-0.32093	-0.52162	-0.53003	-0.69365	-0.59336	-0.77457	-0.78528	-0.78012	-0.92	-0.67612
0.337	-0.54161	-0.73571	-0.27814	-0.71013	-0.66477	-0.53647	-0.37138	-0.86874	-0.79205	-0.6948	-0.66854	0.20662	-0.26676	-0.33724	-0.74616	-0.75867	-0.85892	-0.74947	-0.947	-0.78888	-0.46227	-0.68576	-0.24727	-0.2251	0.13414	-0.60445	-0.28178	-0.33739	-0.53367	-0.15148	-0.26887	-0.64894	-0.94029	-0.64946	-0.65068	-0.51062	-0.6743	-0.083795	-0.95367	-0.27235	-0.39644	-0.56862	-0.60475	-0.58251	-0.68939	-0.64538	-0.73018	-0.89529	-0.65164
0.37108	-0.52329	-0.76755	-0.14614	-0.70757	-0.66486	-0.62586	-0.39066	-0.83808	-0.71615	-0.67684	-0.67468	0.045432	-0.34684	-0.30016	-0.6756	-0.58254	-0.86313	-0.71034	-0.9519	-0.84781	-0.52569	-0.65386	-0.27046	-0.17208	0.067055	-0.55704	-0.22671	-0.25873	-0.51112	-0.19397	-0.42864	-0.65774	-0.87957	-0.66242	-0.6719	-0.62058	-0.69564	-0.13313	-0.85846	-0.27831	-0.33485	-0.53277	-0.55658	-0.54376	-0.72816	-0.76414	-0.76862	-0.90774	-0.66633
0.30484	-0.53216	-0.75784	-0.34091	-0.70565	-0.6649	-0.70271	-0.40664	-0.86103	-0.78584	-0.71685	-0.67449	0.081928	-0.37925	-0.40642	-0.79328	-0.66655	-0.87434	-0.77454	-0.95861	-0.82789	-0.58977	-0.64615	-0.29431	-0.23672	0.00017912	-0.58312	-0.20895	-0.38203	-0.59249	-0.31532	-0.37365	-0.60882	-0.91949	-0.68103	-0.68161	-0.53763	-0.69558	-0.18836	-0.89267	-0.31503	-0.53399	-0.52898	-0.7006	-0.59618	-0.78229	-0.7993	-0.7758	-0.92277	-0.67895
0.30822	-0.54406	-0.75997	-0.30256	-0.70558	-0.66548	-0.67429	-0.40025	-0.86092	-0.78175	-0.7097	-0.69106	0.086778	-0.34623	-0.38071	-0.78477	-0.64958	-0.87213	-0.76216	-0.95683	-0.8171	-0.59312	-0.65273	-0.2557	-0.25078	0.02126	-0.59138	-0.24071	-0.3697	-0.57804	-0.30736	-0.36734	-0.61187	-0.91392	-0.67684	-0.67607	-0.59571	-0.71507	-0.17448	-0.88578	-0.31527	-0.49346	-0.54768	-0.67842	-0.58368	-0.75815	-0.76788	-0.78449	-0.92214	-0.67832
0.36766	-0.49694	-0.75767	-0.15907	-0.69587	-0.66567	-0.633	-0.39308	-0.84283	-0.76502	-0.64991	-0.67636	0.014712	-0.33118	-0.31519	-0.71158	-0.60456	-0.87495	-0.73613	-0.95145	-0.80962	-0.5377	-0.6248	-0.22835	-0.19647	0.08271	-0.56966	-0.19562	-0.25663	-0.52871	-0.19888	-0.39812	-0.63333	-0.89276	-0.6737	-0.68734	-0.62536	-0.7033	-0.12016	-0.87513	-0.26946	-0.41931	-0.60149	-0.57093	-0.52676	-0.72948	-0.75592	-0.77293	-0.91115	-0.6712
0.43014	-0.51954	-0.77917	-0.2167	-0.72452	-0.6658	-0.6613	-0.38275	-0.85757	-0.75518	-0.68173	-0.62167	0.031416	-0.26578	-0.28611	-0.78427	-0.5864	-0.85177	-0.72651	-0.95749	-0.81429	-0.44685	-0.69441	-0.19259	-0.27455	-0.0012147	-0.62166	-0.1465	-0.33984	-0.55552	-0.29056	-0.36275	-0.53006	-0.89328	-0.63721	-0.66183	-0.61269	-0.72325	-0.16823	-0.88067	-0.21434	-0.40929	-0.5644	-0.6168	-0.51847	-0.7289	-0.7222	-0.76607	-0.9109	-0.66974
0.35626	-0.5222	-0.71899	-0.1485	-0.70587	-0.66589	-0.43339	-0.17043	-0.86367	-0.7233	-0.60423	-0.68452	0.049017	-0.45271	-0.25742	-0.74641	-0.63335	-0.87615	-0.78032	-0.94449	-0.69768	-0.59036	-0.58634	-0.26096	0.15177	0.15365	-0.56275	-0.20113	0.27137	-0.58641	0.28197	-0.37358	-0.70419	-0.88908	-0.67389	-0.70669	-0.75914	-0.74877	-0.091428	-0.86357	-0.62053	-0.58354	-0.56384	-0.59208	-0.51167	-0.76674	-0.79063	-0.76574	-0.90318	-0.64352
0.30879	-0.55951	-0.76626	-0.28264	-0.70803	-0.66592	-0.6742	-0.40923	-0.85893	-0.781	-0.71774	-0.69738	0.090105	-0.34681	-0.37498	-0.79134	-0.65015	-0.87426	-0.76236	-0.95532	-0.82991	-0.59464	-0.67609	-0.27198	-0.23947	0.029035	-0.58308	-0.24371	-0.3616	-0.59693	-0.28989	-0.37814	-0.61177	-0.91044	-0.68379	-0.67887	-0.58837	-0.71784	-0.18103	-0.88272	-0.30054	-0.46339	-0.58475	-0.659	-0.5726	-0.74879	-0.76869	-0.78095	-0.92127	-0.68116
0.30528	-0.53431	-0.75884	-0.33575	-0.70599	-0.66634	-0.70104	-0.40739	-0.86031	-0.78613	-0.71833	-0.68073	0.085536	-0.3779	-0.40708	-0.794	-0.66572	-0.87352	-0.77395	-0.95859	-0.82906	-0.59188	-0.65085	-0.29326	-0.23767	0.0026926	-0.58505	-0.21279	-0.38078	-0.5952	-0.31449	-0.3742	-0.60949	-0.91886	-0.68112	-0.68088	-0.5425	-0.69803	-0.18922	-0.89221	-0.31484	-0.52955	-0.5356	-0.69765	-0.59407	-0.78086	-0.7978	-0.77651	-0.92187	-0.67821
0.30607	-0.53389	-0.75807	-0.32804	-0.70411	-0.66648	-0.6942	-0.40494	-0.85997	-0.78522	-0.71533	-0.68591	0.08473	-0.37105	-0.40588	-0.79126	-0.66264	-0.87095	-0.77128	-0.95836	-0.82473	-0.59307	-0.64836	-0.2825	-0.24391	0.0071684	-0.59019	-0.22052	-0.38077	-0.58921	-0.31639	-0.37035	-0.60966	-0.91893	-0.67797	-0.67816	-0.55614	-0.7021	-0.18463	-0.89125	-0.31781	-0.52494	-0.53494	-0.69513	-0.59255	-0.77695	-0.79005	-0.77839	-0.92049	-0.67674
0.35469	-0.4832	-0.79515	-0.22754	-0.69352	-0.6666	-0.78963	-0.45381	-0.86859	-0.74464	-0.62981	-0.64199	-0.077258	-0.4109	-0.47737	-0.79525	-0.63173	-0.86257	-0.74398	-0.96095	-0.89607	-0.40818	-0.58906	-0.076121	-0.46185	-0.07034	-0.63348	-0.11384	-0.54653	-0.55146	-0.47309	-0.32525	-0.51272	-0.89016	-0.62654	-0.60972	-0.59004	-0.70386	-0.19702	-0.85919	-0.17543	-0.37761	-0.5354	-0.5942	-0.50298	-0.7274	-0.76942	-0.7229	-0.90392	-0.6719
0.59403	-0.5004	-0.74818	-0.28332	-0.7217	-0.66664	-0.57513	-0.34501	-0.85659	-0.77039	-0.64112	-0.70498	0.086567	-0.33025	-0.29442	-0.74605	-0.61345	-0.84085	-0.7136	-0.95026	-0.82863	-0.58841	-0.59907	-0.1657	-0.26446	0.029505	-0.65719	-0.19714	-0.35379	-0.47908	-0.27906	-0.34805	-0.45742	-0.90531	-0.66054	-0.68106	-0.66779	-0.72798	-0.15738	-0.88155	-0.39007	-0.39776	-0.47312	-0.617	-0.53515	-0.76625	-0.78974	-0.8421	-0.91405	-0.68605
0.1931	-0.53843	-0.7811	-0.23712	-0.70828	-0.6669	-0.63248	-0.42388	-0.81499	-0.70077	-0.63034	-0.61316	-0.18191	-0.36367	-0.34732	-0.79515	-0.58184	-0.83086	-0.64009	-0.94933	-0.82735	-0.41288	-0.68966	-0.34352	-0.23784	0.10882	-0.59461	-0.23256	-0.31495	-0.58399	-0.1692	-0.24053	-0.56086	-0.83116	-0.61858	-0.56769	-0.7017	-0.7163	-0.035012	-0.773	-0.24156	-0.47685	-0.55503	-0.56256	-0.21122	-0.76593	-0.76424	-0.70397	-0.91777	-0.67598
0.15661	-0.5518	-0.78995	-0.27577	-0.71625	-0.66691	-0.68829	-0.46532	-0.8583	-0.79039	-0.72194	-0.57179	-0.13606	-0.33513	-0.29295	-0.79043	-0.62588	-0.8633	-0.7374	-0.95586	-0.86211	-0.57121	-0.76695	-0.2601	-0.22594	0.027378	-0.47372	-0.29929	-0.34326	-0.63593	-0.18403	-0.29589	-0.62078	-0.9053	-0.68477	-0.66041	-0.47304	-0.64263	-0.1941	-0.85833	-0.24328	-0.52408	-0.60042	-0.57287	-0.53042	-0.76807	-0.77927	-0.77811	-0.91883	-0.55956
0.30569	-0.53495	-0.75923	-0.3312	-0.70544	-0.66701	-0.69875	-0.40732	-0.85982	-0.78601	-0.71789	-0.68381	0.084989	-0.37547	-0.40722	-0.79379	-0.66479	-0.87249	-0.773	-0.95845	-0.82864	-0.59269	-0.65249	-0.29084	-0.23972	0.0052766	-0.58689	-0.21624	-0.38031	-0.59512	-0.31435	-0.37318	-0.60976	-0.9186	-0.68027	-0.67974	-0.54668	-0.69973	-0.18799	-0.89165	-0.31485	-0.52603	-0.53876	-0.69547	-0.59256	-0.77871	-0.79458	-0.77674	-0.92108	-0.67765
0.3714	-0.51926	-0.76177	-0.15796	-0.70495	-0.66713	-0.63139	-0.39364	-0.8543	-0.7197	-0.68018	-0.67474	0.048884	-0.34077	-0.3025	-0.69142	-0.57988	-0.86274	-0.71276	-0.95151	-0.84156	-0.52527	-0.65176	-0.27544	-0.16774	0.074047	-0.56491	-0.22241	-0.26379	-0.51879	-0.19594	-0.41939	-0.6523	-0.87734	-0.66419	-0.67131	-0.62098	-0.69583	-0.13954	-0.86664	-0.26448	-0.35907	-0.50395	-0.56033	-0.53943	-0.72996	-0.76331	-0.76339	-0.91059	-0.66656
0.3678	-0.51391	-0.76141	-0.16955	-0.70237	-0.66756	-0.6429	-0.38536	-0.85329	-0.74765	-0.64462	-0.66924	0.014564	-0.31891	-0.31989	-0.72516	-0.5865	-0.85789	-0.72678	-0.94461	-0.81178	-0.54109	-0.62359	-0.22705	-0.19074	0.050125	-0.58816	-0.1753	-0.27248	-0.52771	-0.21936	-0.37941	-0.60871	-0.88207	-0.66696	-0.68428	-0.6122	-0.70247	-0.11867	-0.86521	-0.30416	-0.40608	-0.51001	-0.56766	-0.51164	-0.741	-0.76907	-0.76775	-0.91312	-0.67274
0.41798	-0.60478	-0.77387	-0.21724	-0.73447	-0.66774	-0.64668	-0.38349	-0.86443	-0.74302	-0.70232	-0.69153	0.13183	-0.32593	-0.31283	-0.78774	-0.5842	-0.85286	-0.71277	-0.95896	-0.83051	-0.52968	-0.68244	-0.22186	-0.20078	0.028453	-0.64704	-0.19419	-0.23234	-0.5711	-0.20364	-0.41378	-0.55117	-0.89399	-0.67574	-0.68526	-0.72569	-0.75072	-0.1832	-0.86381	-0.29505	-0.45844	-0.57699	-0.61127	-0.51723	-0.78784	-0.81106	-0.80397	-0.91767	-0.68026
0.36881	-0.51513	-0.75714	-0.17065	-0.70433	-0.66893	-0.64384	-0.3924	-0.8531	-0.74067	-0.65448	-0.66953	0.0223	-0.3187	-0.31749	-0.71826	-0.58084	-0.85705	-0.71914	-0.94727	-0.81967	-0.54093	-0.63001	-0.24453	-0.18196	0.054813	-0.59065	-0.18379	-0.27647	-0.52928	-0.2175	-0.38505	-0.61063	-0.87976	-0.66646	-0.68268	-0.61527	-0.69985	-0.13055	-0.86877	-0.29379	-0.40423	-0.48228	-0.56705	-0.51515	-0.73557	-0.76954	-0.76093	-0.91427	-0.66837
0.33301	-0.57751	-0.7405	-0.30189	-0.725	-0.66943	-0.75382	-0.31444	-0.81469	-0.49269	-0.62683	-0.65568	0.13327	-0.45303	-0.28129	-0.78734	-0.11461	-0.83937	-0.59424	-0.96525	-0.89525	-0.63045	-0.61242	-0.18146	-0.13359	-0.13449	-0.52191	-0.19318	-0.24323	-0.57274	-0.34504	-0.38093	-0.60767	-0.69718	-0.60498	-0.64138	-0.55736	-0.70283	-0.29023	-0.57389	-0.2183	-0.55109	-0.44542	-0.56743	-0.12153	-0.76064	-0.78176	-0.80016	-0.93264	-0.68306
0.37182	-0.54424	-0.75549	-0.19604	-0.70854	-0.66954	-0.64469	-0.38158	-0.84489	-0.74867	-0.67953	-0.67555	0.039168	-0.38601	-0.35514	-0.67689	-0.61278	-0.86147	-0.72256	-0.956	-0.86038	-0.52351	-0.64288	-0.29765	-0.183	0.11533	-0.55696	-0.25559	-0.27631	-0.54876	-0.21022	-0.42358	-0.63093	-0.88126	-0.65599	-0.67171	-0.63001	-0.69931	-0.12682	-0.86448	-0.31293	-0.47321	-0.50648	-0.58144	-0.53311	-0.73329	-0.77815	-0.78385	-0.91751	-0.66211
0.36624	-0.50973	-0.76715	-0.16909	-0.69568	-0.66985	-0.64251	-0.37791	-0.86003	-0.75562	-0.64025	-0.6689	0.0063528	-0.32075	-0.32322	-0.73546	-0.58934	-0.86919	-0.73592	-0.93964	-0.80373	-0.53724	-0.62284	-0.21079	-0.19511	0.051925	-0.5877	-0.16857	-0.27288	-0.53027	-0.22009	-0.3755	-0.60629	-0.88732	-0.66868	-0.68296	-0.61123	-0.70333	-0.11059	-0.86583	-0.31006	-0.41393	-0.52541	-0.5672	-0.50581	-0.74598	-0.77242	-0.77197	-0.9096	-0.67825
0.42897	-0.54185	-0.78249	-0.21359	-0.73369	-0.67032	-0.65281	-0.38729	-0.86382	-0.75684	-0.68433	-0.65014	0.017619	-0.2827	-0.29328	-0.79137	-0.58425	-0.85797	-0.72561	-0.95465	-0.80142	-0.48263	-0.6965	-0.22381	-0.22549	0.013276	-0.62956	-0.16755	-0.27876	-0.56403	-0.24577	-0.36377	-0.54259	-0.89221	-0.65238	-0.67028	-0.65809	-0.74097	-0.16252	-0.87564	-0.24908	-0.43303	-0.5574	-0.62993	-0.51237	-0.74685	-0.73612	-0.78908	-0.90916	-0.66943
0.36837	-0.5064	-0.75741	-0.16599	-0.69959	-0.67064	-0.63995	-0.39549	-0.84926	-0.7474	-0.65894	-0.67194	0.021945	-0.32306	-0.31566	-0.71427	-0.58479	-0.86877	-0.72317	-0.94719	-0.81984	-0.53695	-0.63348	-0.24391	-0.1819	0.068946	-0.58523	-0.19189	-0.27363	-0.5326	-0.20916	-0.3927	-0.61924	-0.8851	-0.67031	-0.68194	-0.62044	-0.69904	-0.13149	-0.87344	-0.28102	-0.40847	-0.50895	-0.56711	-0.51953	-0.73115	-0.76794	-0.76195	-0.9117	-0.66985
0.1945	-0.54661	-0.77494	-0.26241	-0.713	-0.67101	-0.62729	-0.40933	-0.81372	-0.75017	-0.66709	-0.58383	-0.12809	-0.39223	-0.32684	-0.80732	-0.6322	-0.84039	-0.68052	-0.94416	-0.81491	-0.40961	-0.69248	-0.31269	-0.24674	0.080533	-0.58583	-0.24522	-0.28132	-0.5962	-0.19368	-0.31054	-0.59334	-0.86002	-0.63346	-0.58751	-0.72076	-0.7202	-0.044538	-0.82403	-0.2767	-0.47132	-0.55456	-0.57233	-0.37557	-0.7735	-0.77754	-0.66203	-0.90761	-0.64805
0.42968	-0.53053	-0.78364	-0.2089	-0.72945	-0.67216	-0.66403	-0.3896	-0.858	-0.75405	-0.68415	-0.63672	0.015437	-0.26439	-0.29459	-0.7907	-0.588	-0.85454	-0.72404	-0.95652	-0.80317	-0.45846	-0.70073	-0.20231	-0.27637	-0.0064502	-0.62338	-0.14823	-0.32818	-0.55727	-0.2943	-0.3707	-0.52954	-0.89222	-0.64765	-0.66739	-0.61617	-0.72602	-0.1713	-0.88201	-0.21814	-0.41302	-0.56452	-0.6251	-0.51622	-0.7344	-0.72157	-0.77287	-0.90846	-0.66928
0.36556	-0.51029	-0.7688	-0.17191	-0.69304	-0.67267	-0.64554	-0.37214	-0.86721	-0.75798	-0.64023	-0.66782	0.0017335	-0.32156	-0.32723	-0.74584	-0.58832	-0.87513	-0.73934	-0.93861	-0.79801	-0.53444	-0.62404	-0.20444	-0.19367	0.050867	-0.59108	-0.16101	-0.27604	-0.53198	-0.22332	-0.37087	-0.60071	-0.88855	-0.6684	-0.68034	-0.61109	-0.70321	-0.11067	-0.86779	-0.3132	-0.42417	-0.5115	-0.5671	-0.49964	-0.74949	-0.77614	-0.76992	-0.90975	-0.67997
0.41854	-0.60318	-0.77746	-0.21831	-0.73735	-0.67269	-0.65503	-0.3861	-0.86378	-0.74504	-0.70376	-0.6989	0.10785	-0.32249	-0.32086	-0.79047	-0.58291	-0.85316	-0.71309	-0.95917	-0.83066	-0.52566	-0.68958	-0.2318	-0.20266	0.026257	-0.65304	-0.19854	-0.22745	-0.5752	-0.2056	-0.41049	-0.5512	-0.89346	-0.6739	-0.68414	-0.72621	-0.7506	-0.1846	-0.86256	-0.29622	-0.4534	-0.5817	-0.61368	-0.51557	-0.78436	-0.8053	-0.80625	-0.91628	-0.68079
0.34949	-0.53263	-0.74918	-0.27135	-0.7003	-0.67275	-0.62888	-0.35277	-0.87553	-0.76758	-0.66893	-0.71175	0.064497	-0.36709	-0.37188	-0.77027	-0.65727	-0.85664	-0.74185	-0.94352	-0.85135	-0.49536	-0.61204	-0.20851	-0.24806	0.093635	-0.6405	-0.30921	-0.29304	-0.57901	-0.21997	-0.33337	-0.63247	-0.89019	-0.64619	-0.6555	-0.62953	-0.72482	-0.13376	-0.88404	-0.30566	-0.4249	-0.54296	-0.62407	-0.50773	-0.74259	-0.71296	-0.73346	-0.908	-0.66196
0.37324	-0.50563	-0.74977	-0.17257	-0.70356	-0.67294	-0.63809	-0.41433	-0.64959	-0.74692	-0.66679	-0.67779	0.039575	-0.33053	-0.29761	-0.72342	-0.60563	-0.85105	-0.70934	-0.95102	-0.83307	-0.52922	-0.6359	-0.25268	-0.18413	0.083576	-0.56313	-0.20924	-0.26496	-0.53002	-0.18694	-0.39784	-0.64212	-0.87523	-0.67408	-0.67184	-0.63341	-0.68685	-0.13367	-0.83286	-0.26477	-0.40491	-0.52188	-0.56448	-0.56214	-0.72474	-0.75621	-0.75727	-0.9255	-0.67679
0.15097	-0.54083	-0.79075	-0.28219	-0.71141	-0.67318	-0.66029	-0.44657	-0.85055	-0.74091	-0.6601	-0.56259	-0.19452	-0.37405	-0.31259	-0.78714	-0.64732	-0.87784	-0.69501	-0.95899	-0.84026	-0.47437	-0.73483	-0.35122	-0.17361	0.038576	-0.43119	-0.27631	-0.32935	-0.59006	-0.16171	-0.29219	-0.56381	-0.8782	-0.68044	-0.67407	-0.48283	-0.63964	-0.12902	-0.83042	-0.21107	-0.49367	-0.61629	-0.53737	-0.47093	-0.74147	-0.73417	-0.72915	-0.90135	-0.65074
0.59305	-0.49734	-0.74804	-0.27695	-0.72147	-0.67336	-0.57995	-0.34119	-0.85819	-0.76974	-0.6265	-0.70895	0.08593	-0.32347	-0.2888	-0.74458	-0.61374	-0.83846	-0.71301	-0.95052	-0.82115	-0.58739	-0.59039	-0.16156	-0.26819	0.02892	-0.65602	-0.19431	-0.35733	-0.46727	-0.27891	-0.34327	-0.46687	-0.9044	-0.65915	-0.68142	-0.67369	-0.73155	-0.15438	-0.88268	-0.39107	-0.40147	-0.46386	-0.62255	-0.53362	-0.76687	-0.78663	-0.84436	-0.91425	-0.68659
0.18634	-0.55782	-0.78988	-0.27949	-0.73702	-0.67358	-0.69149	-0.4071	-0.85845	-0.75898	-0.71012	-0.67854	-0.088651	-0.35442	-0.3875	-0.81098	-0.64763	-0.85817	-0.74521	-0.9482	-0.84888	-0.44896	-0.71826	-0.29083	-0.22111	0.066474	-0.65097	-0.25986	-0.30601	-0.65016	-0.26142	-0.27432	-0.54317	-0.83991	-0.66125	-0.63511	-0.73459	-0.7502	-0.11176	-0.81587	-0.30884	-0.50482	-0.51855	-0.58388	-0.42154	-0.77228	-0.77208	-0.7553	-0.91764	-0.67521
0.36556	-0.51267	-0.76745	-0.1738	-0.696	-0.67377	-0.64951	-0.36671	-0.86729	-0.75884	-0.63875	-0.66643	-0.0016523	-0.32127	-0.33171	-0.75292	-0.58867	-0.8739	-0.74035	-0.94134	-0.7925	-0.53348	-0.62183	-0.20002	-0.19259	0.045484	-0.59352	-0.15092	-0.27604	-0.53088	-0.22658	-0.36554	-0.59659	-0.88663	-0.66701	-0.67825	-0.611	-0.70414	-0.11197	-0.86848	-0.31667	-0.43245	-0.49885	-0.56884	-0.49564	-0.752	-0.77724	-0.76623	-0.91269	-0.68006
0.3653	-0.51205	-0.76755	-0.17197	-0.69972	-0.674	-0.65211	-0.35952	-0.86496	-0.76099	-0.63534	-0.66476	-0.0057313	-0.32081	-0.33636	-0.75664	-0.59138	-0.87478	-0.74327	-0.94293	-0.78599	-0.53219	-0.6172	-0.19192	-0.19363	0.039778	-0.59328	-0.13964	-0.2728	-0.52899	-0.22755	-0.36102	-0.59713	-0.88607	-0.6659	-0.67625	-0.61127	-0.70609	-0.11053	-0.86866	-0.32123	-0.43709	-0.5021	-0.5722	-0.49334	-0.75464	-0.77729	-0.76428	-0.91275	-0.68151
0.36481	-0.5094	-0.76876	-0.16874	-0.70325	-0.67444	-0.65404	-0.35116	-0.86487	-0.76187	-0.63251	-0.66295	-0.0094474	-0.32096	-0.34138	-0.75818	-0.59364	-0.87834	-0.74619	-0.94283	-0.77935	-0.53004	-0.61208	-0.18415	-0.19384	0.034122	-0.59309	-0.12873	-0.26859	-0.52725	-0.22769	-0.35751	-0.6	-0.88617	-0.66502	-0.67339	-0.61235	-0.70802	-0.10853	-0.86928	-0.32468	-0.43826	-0.50789	-0.57659	-0.49142	-0.75733	-0.77783	-0.76197	-0.90909	-0.68292
0.41899	-0.59949	-0.77935	-0.21823	-0.73859	-0.67508	-0.6604	-0.38653	-0.86355	-0.74814	-0.70454	-0.69849	0.08629	-0.32042	-0.32325	-0.7914	-0.58368	-0.85388	-0.714	-0.95925	-0.83157	-0.52191	-0.69252	-0.23789	-0.20323	0.025376	-0.65321	-0.19752	-0.22985	-0.57585	-0.20771	-0.40789	-0.54993	-0.89315	-0.67238	-0.68248	-0.72502	-0.75077	-0.1848	-0.86269	-0.29164	-0.46777	-0.5838	-0.61741	-0.51462	-0.7811	-0.80155	-0.80867	-0.91569	-0.68129
0.33695	-0.54264	-0.74509	-0.2771	-0.71307	-0.67517	-0.61215	-0.37387	-0.85983	-0.72366	-0.67992	-0.68427	0.17499	-0.31572	-0.32579	-0.76014	-0.60482	-0.8491	-0.71733	-0.95127	-0.82085	-0.49049	-0.66891	-0.22892	-0.20435	0.065975	-0.59516	-0.28357	-0.31346	-0.55112	-0.20968	-0.31225	-0.64209	-0.88077	-0.63369	-0.64156	-0.54711	-0.68973	-0.12721	-0.85547	-0.2679	-0.42592	-0.5383	-0.59914	-0.46132	-0.71052	-0.69168	-0.74138	-0.90648	-0.66062
0.42917	-0.5463	-0.78334	-0.223	-0.7382	-0.6753	-0.6548	-0.38851	-0.85581	-0.76149	-0.6913	-0.66018	0.028453	-0.29841	-0.30069	-0.79181	-0.58803	-0.85435	-0.72713	-0.95731	-0.81101	-0.49266	-0.69303	-0.23551	-0.21001	0.022051	-0.63455	-0.17867	-0.26731	-0.573	-0.23305	-0.36404	-0.55021	-0.88899	-0.65758	-0.67494	-0.68141	-0.74449	-0.16459	-0.87361	-0.25834	-0.44476	-0.56222	-0.62763	-0.51342	-0.75121	-0.7463	-0.79685	-0.91568	-0.67368
0.36459	-0.50696	-0.76837	-0.16701	-0.70821	-0.67531	-0.65654	-0.34345	-0.86551	-0.76012	-0.63097	-0.66144	-0.0117	-0.32225	-0.34683	-0.7587	-0.59457	-0.87926	-0.74659	-0.94362	-0.77351	-0.52747	-0.60628	-0.18038	-0.19224	0.027508	-0.59466	-0.1193	-0.26416	-0.52564	-0.22916	-0.35419	-0.60223	-0.8842	-0.66432	-0.66935	-0.61397	-0.70934	-0.10804	-0.87026	-0.32469	-0.43789	-0.50678	-0.58135	-0.48972	-0.75917	-0.77882	-0.75736	-0.90546	-0.68245
0.28758	-0.61567	-0.82481	-0.21554	-0.77491	-0.67555	-0.7047	-0.33015	-0.83878	-0.74145	-0.67167	-0.56149	0.069701	-0.32392	-0.17658	-0.80279	-0.60801	-0.88147	-0.71907	-0.96774	-0.8439	-0.33106	-0.86148	-0.30739	-0.25474	0.035842	-0.44258	-0.16847	-0.23472	-0.64138	-0.20886	-0.32713	-0.51115	-0.85433	-0.64996	-0.6353	-0.50192	-0.69566	-0.15243	-0.84666	-0.092668	-0.23589	-0.6426	-0.54682	-0.4077	-0.68335	-0.6641	-0.76527	-0.94361	-0.65521
0.26578	-0.56089	-0.78162	-0.26241	-0.7236	-0.67596	-0.653	-0.42314	-0.85917	-0.77543	-0.69457	-0.71528	-0.012975	-0.38247	-0.35721	-0.77336	-0.65649	-0.88353	-0.72752	-0.95932	-0.82942	-0.56549	-0.70941	-0.28183	-0.22193	-0.0076018	-0.56334	-0.21198	-0.3428	-0.56734	-0.23797	-0.33474	-0.5664	-0.89368	-0.67928	-0.68027	-0.53582	-0.66235	-0.16461	-0.85332	-0.27369	-0.50159	-0.62342	-0.63693	-0.48698	-0.75913	-0.7384	-0.77044	-0.91702	-0.6845
0.36452	-0.50453	-0.76751	-0.16597	-0.71191	-0.67614	-0.65915	-0.33686	-0.86587	-0.75779	-0.63	-0.66012	-0.012654	-0.32361	-0.34994	-0.75914	-0.59588	-0.87876	-0.74643	-0.94526	-0.76961	-0.52413	-0.60091	-0.17829	-0.19095	0.02282	-0.59616	-0.11286	-0.25992	-0.52507	-0.23215	-0.35078	-0.60374	-0.88228	-0.66361	-0.66466	-0.61533	-0.70965	-0.10953	-0.87128	-0.3231	-0.43839	-0.5045	-0.58395	-0.48885	-0.7598	-0.78035	-0.7531	-0.90516	-0.68146
0.38619	-0.73958	-0.81685	-0.19569	-0.73867	-0.67629	-0.71467	-0.46209	-0.86419	-0.75153	-0.75952	-0.68	0.10594	-0.32221	-0.31397	-0.83051	-0.55979	-0.88984	-0.70052	-0.96105	-0.85087	-0.47946	-0.77469	-0.30828	-0.14831	0.037234	-0.54078	-0.055729	-0.24276	-0.59598	-0.1514	-0.39375	-0.55313	-0.85846	-0.69636	-0.70559	-0.70697	-0.72113	-0.21042	-0.85982	-0.23397	-0.50288	-0.6036	-0.60775	-0.47837	-0.77	-0.78822	-0.76945	-0.91584	-0.70481
0.31136	-0.57594	-0.77614	-0.26116	-0.72039	-0.67637	-0.6636	-0.4042	-0.86204	-0.78524	-0.72628	-0.70468	0.11601	-0.31938	-0.32743	-0.79117	-0.63891	-0.87717	-0.75491	-0.95397	-0.82563	-0.59173	-0.70111	-0.26123	-0.23344	0.043677	-0.57423	-0.27017	-0.34669	-0.60227	-0.26844	-0.38676	-0.63036	-0.90875	-0.68439	-0.68348	-0.63683	-0.73482	-0.17899	-0.88005	-0.29504	-0.4378	-0.62761	-0.63967	-0.5656	-0.72479	-0.74461	-0.78791	-0.92161	-0.68323
0.58658	-0.51929	-0.76141	-0.25001	-0.72631	-0.67647	-0.55329	-0.34991	-0.86678	-0.73566	-0.61005	-0.70734	0.098318	-0.32049	-0.25525	-0.74369	-0.59242	-0.83685	-0.71795	-0.96011	-0.79841	-0.5618	-0.5827	-0.15579	-0.26041	0.0033966	-0.64541	-0.17535	-0.35641	-0.45536	-0.28121	-0.32837	-0.53083	-0.9041	-0.65078	-0.70131	-0.68652	-0.72491	-0.10075	-0.88178	-0.35682	-0.40035	-0.45363	-0.61011	-0.52775	-0.76741	-0.79037	-0.83462	-0.9193	-0.68562
0.36428	-0.50155	-0.76836	-0.16425	-0.7112	-0.67671	-0.66112	-0.33135	-0.86659	-0.75684	-0.62931	-0.65937	-0.013373	-0.32406	-0.34899	-0.7598	-0.59822	-0.88059	-0.74806	-0.94623	-0.76895	-0.51955	-0.59763	-0.17497	-0.19166	0.023077	-0.59595	-0.11033	-0.25598	-0.5267	-0.23616	-0.3477	-0.6053	-0.88335	-0.66236	-0.66028	-0.61602	-0.7089	-0.11271	-0.87185	-0.32251	-0.44044	-0.50649	-0.58304	-0.48874	-0.75958	-0.78207	-0.75168	-0.90804	-0.68138
0.36217	-0.50478	-0.74941	-0.21138	-0.69814	-0.67718	-0.66493	-0.32214	-0.87216	-0.77169	-0.63155	-0.661	-0.02549	-0.33355	-0.36645	-0.74784	-0.59092	-0.87688	-0.75108	-0.94037	-0.75786	-0.51762	-0.58003	-0.14927	-0.19589	0.048216	-0.60984	-0.1373	-0.26851	-0.53055	-0.24956	-0.32522	-0.59337	-0.86649	-0.65202	-0.64871	-0.63258	-0.71853	-0.075052	-0.86726	-0.32324	-0.43724	-0.46324	-0.60332	-0.47419	-0.76518	-0.76748	-0.73579	-0.89544	-0.67894
0.41936	-0.59715	-0.78022	-0.21886	-0.74023	-0.67739	-0.66203	-0.3858	-0.86408	-0.75029	-0.70445	-0.69887	0.077904	-0.31923	-0.3234	-0.79042	-0.58513	-0.85426	-0.7153	-0.95882	-0.83214	-0.52054	-0.69507	-0.24193	-0.20419	0.025769	-0.65284	-0.19738	-0.23436	-0.57569	-0.21026	-0.40478	-0.55138	-0.89432	-0.67128	-0.68278	-0.72329	-0.75026	-0.18516	-0.8643	-0.28764	-0.47192	-0.58643	-0.61863	-0.51602	-0.77861	-0.80072	-0.81043	-0.91649	-0.68227
0.36392	-0.49772	-0.76861	-0.16471	-0.70878	-0.67799	-0.66279	-0.32737	-0.86706	-0.75733	-0.62938	-0.66072	-0.015327	-0.32657	-0.34939	-0.76076	-0.59999	-0.88326	-0.74995	-0.94616	-0.76985	-0.51395	-0.59465	-0.17133	-0.1932	0.026526	-0.59609	-0.1108	-0.25181	-0.53024	-0.24076	-0.34546	-0.60601	-0.88459	-0.66133	-0.65662	-0.61696	-0.70806	-0.11448	-0.87173	-0.31932	-0.44345	-0.50911	-0.58277	-0.48775	-0.75933	-0.78225	-0.75001	-0.90866	-0.68041
0.36259	-0.50142	-0.75927	-0.19204	-0.69904	-0.67799	-0.66506	-0.3254	-0.86916	-0.76659	-0.63401	-0.65532	-0.0201	-0.32818	-0.3615	-0.7566	-0.59273	-0.87958	-0.75058	-0.9432	-0.76888	-0.51553	-0.58536	-0.15376	-0.19894	0.048526	-0.6052	-0.13103	-0.26483	-0.53367	-0.25247	-0.32794	-0.60133	-0.87586	-0.64979	-0.64513	-0.62219	-0.71353	-0.08929	-0.869	-0.32218	-0.44512	-0.47684	-0.59399	-0.48027	-0.75897	-0.76777	-0.74451	-0.90475	-0.67922
0.27509	-0.52718	-0.7742	-0.3077	-0.69457	-0.67818	-0.68319	-0.39463	-0.8705	-0.7844	-0.66562	-0.66874	-0.0013801	-0.36974	-0.32686	-0.76928	-0.66729	-0.88439	-0.76204	-0.94964	-0.81731	-0.6051	-0.6604	-0.23258	-0.25916	-0.01342	-0.6947	-0.23032	-0.30887	-0.55475	-0.27393	-0.33706	-0.54855	-0.91024	-0.66654	-0.66408	-0.65106	-0.69958	-0.15112	-0.89168	-0.36795	-0.55528	-0.57853	-0.67032	-0.60739	-0.76297	-0.75605	-0.81122	-0.93516	-0.68772
0.33735	-0.54096	-0.75352	-0.26684	-0.71756	-0.67845	-0.6504	-0.38177	-0.85724	-0.69835	-0.67716	-0.69483	0.1467	-0.34141	-0.32038	-0.76721	-0.55808	-0.84605	-0.7043	-0.95316	-0.8361	-0.5062	-0.65939	-0.21665	-0.19707	0.036777	-0.59771	-0.29576	-0.311	-0.56135	-0.2332	-0.3356	-0.63518	-0.85827	-0.62721	-0.63256	-0.56964	-0.70055	-0.14577	-0.81681	-0.26377	-0.43617	-0.52485	-0.5929	-0.40794	-0.72411	-0.71616	-0.7514	-0.91423	-0.66454
0.3491	-0.53231	-0.74925	-0.27205	-0.69876	-0.67864	-0.63084	-0.35313	-0.87408	-0.76951	-0.66966	-0.70642	0.064696	-0.35332	-0.36878	-0.77173	-0.66081	-0.85435	-0.74358	-0.9445	-0.8313	-0.50196	-0.60363	-0.20271	-0.25841	0.098444	-0.65421	-0.31558	-0.30997	-0.56794	-0.23327	-0.32118	-0.63121	-0.88981	-0.64796	-0.65507	-0.63483	-0.72705	-0.11999	-0.87949	-0.31099	-0.4212	-0.52564	-0.62903	-0.51431	-0.74296	-0.7158	-0.74126	-0.91059	-0.66296
0.34113	-0.53774	-0.75184	-0.25645	-0.70501	-0.67867	-0.61339	-0.37869	-0.86888	-0.74638	-0.6694	-0.69056	0.13837	-0.34337	-0.33159	-0.75981	-0.68142	-0.85666	-0.74002	-0.94652	-0.80378	-0.53476	-0.63952	-0.24566	-0.15958	0.11302	-0.62281	-0.34783	-0.2304	-0.55368	-0.14185	-0.33297	-0.65919	-0.88427	-0.64259	-0.64763	-0.65874	-0.72778	-0.096485	-0.87259	-0.33711	-0.43492	-0.51959	-0.61079	-0.49232	-0.74711	-0.73833	-0.74999	-0.91909	-0.65669
0.36303	-0.49858	-0.76188	-0.18491	-0.70082	-0.67903	-0.6654	-0.32323	-0.86707	-0.76487	-0.63388	-0.6617	-0.020104	-0.33119	-0.35664	-0.75649	-0.59681	-0.88261	-0.75328	-0.94533	-0.77376	-0.50799	-0.5855	-0.15922	-0.19523	0.046325	-0.60163	-0.12221	-0.25736	-0.53406	-0.25116	-0.33693	-0.60084	-0.8813	-0.65425	-0.6511	-0.6217	-0.71112	-0.099985	-0.86712	-0.32006	-0.44494	-0.48811	-0.58747	-0.48234	-0.76002	-0.7722	-0.74624	-0.90883	-0.68088
0.5921	-0.49702	-0.74833	-0.27062	-0.71926	-0.6791	-0.5833	-0.33866	-0.8596	-0.76657	-0.61989	-0.71144	0.088577	-0.31875	-0.28327	-0.74472	-0.61162	-0.83851	-0.71117	-0.95098	-0.80733	-0.58583	-0.58304	-0.15936	-0.26703	0.026958	-0.65299	-0.19051	-0.35757	-0.45686	-0.28159	-0.34745	-0.47987	-0.90386	-0.65789	-0.68117	-0.67584	-0.73318	-0.14505	-0.88378	-0.38904	-0.40298	-0.45887	-0.62307	-0.53118	-0.76663	-0.7868	-0.84559	-0.91441	-0.68474
0.58808	-0.51162	-0.74346	-0.24277	-0.709	-0.67925	-0.58182	-0.33834	-0.86571	-0.7533	-0.60828	-0.70684	0.1064	-0.31732	-0.2702	-0.74578	-0.59041	-0.84001	-0.71172	-0.94858	-0.78254	-0.56651	-0.56544	-0.1499	-0.25299	0.035643	-0.63869	-0.18539	-0.36008	-0.43737	-0.27148	-0.37648	-0.53745	-0.90084	-0.66439	-0.6856	-0.67684	-0.7312	-0.11774	-0.87799	-0.34474	-0.40457	-0.45708	-0.62668	-0.53109	-0.77287	-0.79228	-0.84237	-0.91861	-0.66796
0.33819	-0.54026	-0.75437	-0.26518	-0.71621	-0.67932	-0.63726	-0.38786	-0.86233	-0.72789	-0.68038	-0.69523	0.14573	-0.32593	-0.32759	-0.76406	-0.62494	-0.84881	-0.72097	-0.95171	-0.82862	-0.48907	-0.66506	-0.22171	-0.21435	0.061556	-0.60939	-0.30742	-0.32181	-0.55926	-0.22598	-0.32797	-0.63954	-0.88023	-0.63271	-0.63285	-0.57451	-0.70032	-0.12789	-0.85119	-0.26774	-0.41947	-0.53973	-0.59983	-0.45368	-0.71912	-0.70668	-0.74489	-0.914	-0.66165
0.41971	-0.59563	-0.78105	-0.21958	-0.74171	-0.6802	-0.66356	-0.38634	-0.86479	-0.75158	-0.70462	-0.69995	0.073012	-0.31803	-0.32293	-0.78964	-0.5858	-0.8544	-0.71664	-0.95843	-0.83245	-0.52044	-0.69729	-0.24463	-0.20527	0.026428	-0.65283	-0.19741	-0.2385	-0.57569	-0.21326	-0.40131	-0.55415	-0.89567	-0.67022	-0.68409	-0.72251	-0.74959	-0.18491	-0.8661	-0.28398	-0.47078	-0.58921	-0.61923	-0.51759	-0.77674	-0.80051	-0.8116	-0.9173	-0.68316
0.3583	-0.51478	-0.76792	-0.23214	-0.68736	-0.68027	-0.70525	-0.34983	-0.87391	-0.7441	-0.62793	-0.67783	-0.025709	-0.359	-0.37402	-0.74582	-0.6399	-0.86426	-0.74934	-0.94126	-0.7249	-0.47327	-0.60223	-0.1341	-0.27146	-0.028248	-0.60489	-0.096476	-0.30359	-0.50118	-0.30061	-0.28285	-0.55386	-0.90211	-0.63848	-0.65692	-0.61204	-0.71319	-0.095076	-0.87233	-0.3156	-0.45285	-0.47094	-0.61905	-0.5094	-0.75495	-0.75516	-0.73959	-0.91343	-0.68566
0.36363	-0.49395	-0.76559	-0.17059	-0.70805	-0.68029	-0.66418	-0.32485	-0.86686	-0.7587	-0.63072	-0.66406	-0.018392	-0.33338	-0.35542	-0.76117	-0.60015	-0.884	-0.75048	-0.94555	-0.76983	-0.50863	-0.58963	-0.16898	-0.19295	0.030984	-0.59862	-0.11272	-0.24833	-0.53351	-0.24468	-0.34425	-0.6046	-0.8829	-0.66113	-0.65398	-0.61927	-0.70836	-0.11131	-0.87091	-0.31192	-0.4462	-0.50656	-0.58645	-0.4849	-0.75993	-0.77979	-0.74576	-0.90403	-0.67777
0.26796	-0.5339	-0.77028	-0.30378	-0.72118	-0.68057	-0.64258	-0.39915	-0.85803	-0.77142	-0.69859	-0.73331	0.10938	-0.36771	-0.37015	-0.77459	-0.66846	-0.87843	-0.74727	-0.95729	-0.80775	-0.60382	-0.68499	-0.23956	-0.22581	-0.019427	-0.55867	-0.26041	-0.33813	-0.57826	-0.25945	-0.30171	-0.58788	-0.90258	-0.66473	-0.6669	-0.47856	-0.66806	-0.19127	-0.8721	-0.30867	-0.53338	-0.58057	-0.6568	-0.5312	-0.74925	-0.71438	-0.77152	-0.92274	-0.67277
0.36032	-0.50454	-0.75396	-0.2407	-0.66673	-0.68069	-0.66839	-0.33119	-0.87148	-0.74572	-0.62495	-0.67198	-0.031137	-0.36229	-0.34459	-0.73818	-0.61135	-0.86483	-0.75239	-0.92975	-0.7415	-0.51407	-0.59445	-0.11993	-0.23015	0.047475	-0.61563	-0.16934	-0.26919	-0.54389	-0.26731	-0.30093	-0.57954	-0.87402	-0.64297	-0.63914	-0.62479	-0.70863	-0.055224	-0.87885	-0.32559	-0.45206	-0.47913	-0.59939	-0.48422	-0.75551	-0.7467	-0.7402	-0.89774	-0.67317
0.3572	-0.49807	-0.75872	-0.21529	-0.6857	-0.68104	-0.70785	-0.32922	-0.86727	-0.75265	-0.64027	-0.68334	-0.025632	-0.37853	-0.37135	-0.75638	-0.62989	-0.87093	-0.75634	-0.94972	-0.80415	-0.43496	-0.60421	-0.12046	-0.29579	-0.0070974	-0.5888	-0.083691	-0.28661	-0.55243	-0.29602	-0.32206	-0.57864	-0.906	-0.65145	-0.6652	-0.59399	-0.70405	-0.15137	-0.86811	-0.2884	-0.47863	-0.53059	-0.60705	-0.50433	-0.73642	-0.73916	-0.72082	-0.90678	-0.67589
0.36337	-0.49385	-0.76228	-0.17887	-0.70611	-0.68113	-0.66483	-0.32324	-0.86658	-0.76118	-0.63273	-0.66555	-0.020295	-0.33727	-0.35952	-0.7593	-0.59916	-0.88351	-0.75151	-0.9453	-0.77095	-0.50584	-0.58533	-0.16576	-0.19209	0.038059	-0.60107	-0.11606	-0.24945	-0.53454	-0.24763	-0.34248	-0.60203	-0.88133	-0.65937	-0.65283	-0.62159	-0.70965	-0.10534	-0.86893	-0.31067	-0.44666	-0.49849	-0.58885	-0.48254	-0.76071	-0.77584	-0.74376	-0.90259	-0.67756
0.20584	-0.58084	-0.7542	-0.27729	-0.65836	-0.68152	-0.58346	-0.39354	-0.91527	-0.80681	-0.56961	-0.7381	-0.0031195	-0.45212	-0.43608	-0.82505	-0.8246	-0.87617	-0.77113	-0.9589	-0.75874	-0.1884	-0.65977	-0.45465	-0.2005	0.14826	-0.53902	-0.34067	-0.23335	-0.5941	-0.16219	-0.30701	-0.69578	-0.91628	-0.67518	-0.70519	-0.71697	-0.74919	-0.056784	-0.88143	-0.28859	-0.44273	-0.5308	-0.66879	-0.52027	-0.67342	-0.60861	-0.62401	-0.89665	-0.7401
0.59122	-0.50359	-0.75126	-0.27082	-0.71798	-0.68196	-0.57963	-0.34293	-0.85913	-0.76056	-0.63664	-0.71071	0.094538	-0.31643	-0.27633	-0.74771	-0.60833	-0.84227	-0.70782	-0.9538	-0.79112	-0.58572	-0.58796	-0.16329	-0.25848	0.02321	-0.6462	-0.18223	-0.35085	-0.4565	-0.28778	-0.35674	-0.48324	-0.90527	-0.65582	-0.68081	-0.67162	-0.73025	-0.12308	-0.88454	-0.38488	-0.39803	-0.46007	-0.61494	-0.52481	-0.76463	-0.79579	-0.84369	-0.91437	-0.68088
0.33877	-0.54224	-0.75126	-0.27236	-0.7129	-0.68219	-0.62225	-0.38653	-0.86554	-0.75123	-0.67888	-0.68929	0.15343	-0.31069	-0.33476	-0.76075	-0.67215	-0.85149	-0.73534	-0.95023	-0.82038	-0.47422	-0.66995	-0.22951	-0.23088	0.084351	-0.61585	-0.30853	-0.32423	-0.55546	-0.22287	-0.31738	-0.64687	-0.89716	-0.63851	-0.63844	-0.57723	-0.69823	-0.11322	-0.88008	-0.27365	-0.40787	-0.55329	-0.60996	-0.49656	-0.7132	-0.69659	-0.73519	-0.91264	-0.65923
0.15187	-0.54	-0.78749	-0.28917	-0.70838	-0.68247	-0.66374	-0.44779	-0.85195	-0.74769	-0.66616	-0.56277	-0.18085	-0.37688	-0.31951	-0.79177	-0.64772	-0.87828	-0.70149	-0.9581	-0.83771	-0.47651	-0.73641	-0.36004	-0.18077	0.036209	-0.43536	-0.27413	-0.33336	-0.59554	-0.167	-0.286	-0.56124	-0.8745	-0.6846	-0.67457	-0.48387	-0.6402	-0.12963	-0.83378	-0.21502	-0.50125	-0.61757	-0.54125	-0.46578	-0.73956	-0.7301	-0.73479	-0.90141	-0.65561
0.35452	-0.48718	-0.78103	-0.29709	-0.69839	-0.68348	-0.59168	-0.33367	-0.87655	-0.75552	-0.61535	-0.65602	-0.043967	-0.47435	-0.42694	-0.76201	-0.59382	-0.85956	-0.78416	-0.96507	-1.0271	-0.41211	-0.58276	-0.0059948	-0.24782	0.14415	-0.68784	-0.28317	-0.28932	-0.79309	-0.092775	-0.5081	-0.5781	-0.88205	-0.65488	-0.65683	-0.55874	-0.69733	-0.13218	-0.87147	-0.3129	-0.43699	-0.59823	-0.5283	-0.5403	-0.69318	-0.6835	-0.71368	-0.9154	-0.70636
0.42014	-0.59402	-0.78224	-0.21876	-0.7411	-0.68355	-0.66838	-0.38935	-0.86433	-0.75264	-0.70577	-0.69874	0.062028	-0.31648	-0.3215	-0.79037	-0.58472	-0.85527	-0.71667	-0.9594	-0.83423	-0.51977	-0.69855	-0.24688	-0.20595	0.025346	-0.65449	-0.1948	-0.2413	-0.57648	-0.21611	-0.39881	-0.55518	-0.89491	-0.66947	-0.68513	-0.72369	-0.75036	-0.18363	-0.86682	-0.27939	-0.47309	-0.59191	-0.62078	-0.51829	-0.77542	-0.79916	-0.81358	-0.91641	-0.68309
0.42804	-0.54635	-0.785	-0.23183	-0.73935	-0.68399	-0.66824	-0.38867	-0.86622	-0.7634	-0.69806	-0.66465	0.036604	-0.30698	-0.31362	-0.79298	-0.59279	-0.86333	-0.7299	-0.95531	-0.82325	-0.49015	-0.69534	-0.23896	-0.22602	0.021521	-0.63862	-0.17986	-0.28601	-0.58238	-0.25305	-0.37127	-0.55287	-0.89614	-0.65912	-0.67943	-0.68064	-0.74384	-0.17673	-0.87231	-0.24892	-0.4466	-0.57201	-0.62344	-0.51263	-0.75061	-0.751	-0.79769	-0.91603	-0.6749
0.36087	-0.51073	-0.75093	-0.2408	-0.66435	-0.68429	-0.66034	-0.33045	-0.86608	-0.74275	-0.63537	-0.67567	-0.03049	-0.37125	-0.34216	-0.74244	-0.61806	-0.86699	-0.75725	-0.93338	-0.74387	-0.51665	-0.59337	-0.12708	-0.21542	0.058944	-0.61109	-0.16134	-0.26192	-0.53307	-0.25855	-0.30381	-0.57577	-0.87973	-0.64301	-0.65002	-0.62962	-0.7099	-0.056278	-0.87332	-0.33299	-0.44638	-0.47552	-0.59419	-0.47733	-0.75897	-0.73576	-0.74983	-0.9019	-0.67138
0.3521	-0.53224	-0.75274	-0.26329	-0.69901	-0.68542	-0.6536	-0.3558	-0.87209	-0.75267	-0.65518	-0.69297	0.045013	-0.34264	-0.37688	-0.77478	-0.67058	-0.86016	-0.73594	-0.9431	-0.74581	-0.51025	-0.59873	-0.18823	-0.26734	0.034311	-0.64935	-0.25115	-0.34111	-0.523	-0.27187	-0.29278	-0.61006	-0.89219	-0.64445	-0.64323	-0.6305	-0.72379	-0.10715	-0.88468	-0.2949	-0.4233	-0.497	-0.64325	-0.51094	-0.75149	-0.73071	-0.75079	-0.90954	-0.668
0.33894	-0.54315	-0.75027	-0.27503	-0.71323	-0.68546	-0.62978	-0.3822	-0.86367	-0.74105	-0.67402	-0.68441	0.14949	-0.3216	-0.33287	-0.76284	-0.65069	-0.85198	-0.7306	-0.95028	-0.82159	-0.48671	-0.66325	-0.22976	-0.22458	0.07842	-0.61428	-0.30675	-0.31124	-0.5568	-0.22614	-0.32189	-0.64823	-0.88822	-0.63807	-0.64153	-0.58927	-0.70296	-0.11933	-0.86853	-0.27917	-0.41736	-0.54645	-0.61072	-0.48174	-0.72006	-0.70648	-0.73651	-0.91491	-0.66089
0.18772	-0.56284	-0.78601	-0.32603	-0.73266	-0.68562	-0.67188	-0.39886	-0.8618	-0.76847	-0.71576	-0.69924	-0.05788	-0.33196	-0.396	-0.80806	-0.67872	-0.84946	-0.73385	-0.95245	-0.84368	-0.42764	-0.71772	-0.28513	-0.24302	0.090143	-0.65156	-0.26691	-0.29777	-0.65938	-0.23956	-0.32222	-0.56474	-0.85372	-0.65927	-0.63015	-0.74682	-0.75522	-0.13368	-0.82305	-0.32811	-0.50656	-0.54377	-0.59979	-0.38984	-0.76157	-0.75867	-0.75009	-0.91863	-0.67122
0.59022	-0.5148	-0.75527	-0.26137	-0.71785	-0.68576	-0.57713	-0.35291	-0.85936	-0.74896	-0.64736	-0.70898	0.10498	-0.31685	-0.26996	-0.75086	-0.5985	-0.84431	-0.70711	-0.95599	-0.78031	-0.581	-0.59496	-0.16788	-0.24592	0.019054	-0.64175	-0.17627	-0.35108	-0.45368	-0.28826	-0.36542	-0.51667	-0.90602	-0.65822	-0.6892	-0.66643	-0.72557	-0.10062	-0.88071	-0.372	-0.39716	-0.46606	-0.61284	-0.51784	-0.76439	-0.80215	-0.84083	-0.91583	-0.67719
0.35354	-0.52888	-0.76125	-0.26373	-0.70611	-0.68628	-0.63525	-0.34853	-0.867	-0.76948	-0.64562	-0.69448	0.021894	-0.34498	-0.38458	-0.77278	-0.65027	-0.85977	-0.74965	-0.94913	-0.77782	-0.49946	-0.57175	-0.15936	-0.2503	0.059067	-0.66683	-0.23726	-0.30364	-0.5319	-0.22276	-0.34653	-0.6443	-0.88659	-0.63558	-0.62372	-0.6338	-0.72188	-0.097358	-0.89037	-0.3274	-0.43726	-0.49566	-0.62035	-0.51612	-0.74808	-0.72032	-0.74618	-0.91235	-0.67913
0.26742	-0.57053	-0.78684	-0.27718	-0.72923	-0.68719	-0.67782	-0.43407	-0.85699	-0.78119	-0.70631	-0.74248	-0.081142	-0.38687	-0.36857	-0.77831	-0.64476	-0.8832	-0.74299	-0.96217	-0.83771	-0.5975	-0.70992	-0.2612	-0.2233	-0.007667	-0.55283	-0.23526	-0.35498	-0.58254	-0.24926	-0.333	-0.58812	-0.8915	-0.67615	-0.67967	-0.57129	-0.68021	-0.18827	-0.85501	-0.28805	-0.51504	-0.63912	-0.63179	-0.49182	-0.76639	-0.74129	-0.80337	-0.92174	-0.68162
0.33914	-0.5417	-0.75163	-0.2717	-0.71603	-0.68746	-0.63952	-0.38015	-0.86189	-0.72851	-0.67228	-0.68353	0.14077	-0.33731	-0.32836	-0.76593	-0.62755	-0.85208	-0.72325	-0.95069	-0.82346	-0.50445	-0.65432	-0.2277	-0.21188	0.069393	-0.614	-0.31029	-0.29899	-0.55965	-0.22413	-0.33021	-0.64751	-0.87792	-0.63626	-0.64222	-0.60271	-0.7101	-0.12616	-0.85369	-0.28512	-0.4276	-0.53564	-0.60761	-0.45843	-0.72971	-0.71952	-0.74264	-0.91833	-0.66287
0.3586	-0.52655	-0.77071	-0.2445	-0.68309	-0.68757	-0.65567	-0.3287	-0.87442	-0.75017	-0.61969	-0.66668	-0.027214	-0.37414	-0.35536	-0.75227	-0.61891	-0.86167	-0.76044	-0.93919	-0.72694	-0.51234	-0.59305	-0.14582	-0.19934	0.032539	-0.62649	-0.13939	-0.225	-0.50482	-0.21141	-0.28194	-0.55472	-0.88736	-0.6267	-0.66254	-0.64181	-0.71852	-0.044527	-0.86139	-0.38391	-0.44423	-0.45363	-0.60536	-0.50615	-0.7612	-0.76556	-0.75342	-0.92395	-0.6907
0.65421	-0.56273	-0.80996	-0.23668	-0.73834	-0.68767	-0.71884	-0.44044	-0.85297	-0.83289	-0.68491	-0.6468	0.28359	-0.24193	-0.20978	-0.7979	-0.60932	-0.8728	-0.73225	-0.96016	-0.866	-0.47928	-0.83671	-0.25483	-0.27533	0.0039692	-0.59155	-0.10453	-0.34102	-0.62733	-0.25814	-0.38384	-0.56599	-0.90497	-0.67973	-0.68512	-0.47859	-0.6678	-0.1538	-0.90647	-0.08904	-0.20879	-0.64583	-0.58284	-0.54581	-0.73012	-0.7288	-0.73888	-0.9139	-0.67469
0.42068	-0.59283	-0.78352	-0.21717	-0.73839	-0.68773	-0.67573	-0.39376	-0.86264	-0.75361	-0.7073	-0.69663	0.048131	-0.31463	-0.31981	-0.79191	-0.58254	-0.85706	-0.71522	-0.96162	-0.83759	-0.51857	-0.69976	-0.24955	-0.20673	0.022451	-0.65884	-0.19072	-0.24213	-0.5787	-0.21873	-0.3971	-0.55475	-0.89218	-0.66936	-0.68592	-0.72579	-0.75253	-0.18189	-0.86673	-0.27516	-0.47324	-0.59513	-0.62215	-0.51918	-0.77448	-0.79696	-0.81626	-0.91405	-0.68203
0.589	-0.51922	-0.75352	-0.23759	-0.71509	-0.68944	-0.582	-0.3541	-0.86326	-0.73964	-0.62173	-0.70895	0.11361	-0.32069	-0.26934	-0.74983	-0.58452	-0.8407	-0.71095	-0.95286	-0.7826	-0.56893	-0.58253	-0.16133	-0.24077	0.021945	-0.64374	-0.1817	-0.36383	-0.43968	-0.27725	-0.37404	-0.57756	-0.90337	-0.66586	-0.70055	-0.66864	-0.72568	-0.10091	-0.87452	-0.35096	-0.40606	-0.46935	-0.62363	-0.52066	-0.76864	-0.79526	-0.84064	-0.91869	-0.67397
0.42679	-0.54529	-0.78196	-0.23021	-0.72985	-0.68967	-0.68706	-0.40554	-0.86421	-0.76034	-0.7141	-0.66805	0.032564	-0.31112	-0.33961	-0.78951	-0.6029	-0.8664	-0.73493	-0.96196	-0.84044	-0.49707	-0.68802	-0.25247	-0.2495	0.015688	-0.64135	-0.17995	-0.29516	-0.58294	-0.27023	-0.39405	-0.55431	-0.89993	-0.66508	-0.69243	-0.67908	-0.73457	-0.1884	-0.87103	-0.25027	-0.45158	-0.59104	-0.61667	-0.52622	-0.75103	-0.76682	-0.79317	-0.92314	-0.67786
0.15544	-0.54439	-0.7936	-0.29457	-0.71865	-0.69	-0.68925	-0.45619	-0.85116	-0.78077	-0.70236	-0.58922	-0.10009	-0.3759	-0.35806	-0.81465	-0.64424	-0.86167	-0.72263	-0.95705	-0.83409	-0.52142	-0.74538	-0.34554	-0.21636	0.030602	-0.46228	-0.2864	-0.35233	-0.62206	-0.18351	-0.28486	-0.57307	-0.87404	-0.68843	-0.66862	-0.50391	-0.65885	-0.14728	-0.8391	-0.25428	-0.53086	-0.63212	-0.56622	-0.45747	-0.74121	-0.72287	-0.76323	-0.89736	-0.65762
0.37295	-0.54161	-0.75435	-0.27836	-0.63514	-0.69014	-0.62598	-0.40266	-0.85413	-0.76404	-0.66125	-0.71874	0.056549	-0.26097	-0.33531	-0.87483	-0.55903	-0.86024	-0.75332	-0.95409	-0.83213	-0.48158	-0.62258	-0.27649	-0.12782	0.10612	-0.56389	-0.13877	-0.29221	-0.49427	-0.12552	-0.34361	-0.61993	-0.83685	-0.66655	-0.62289	-0.63516	-0.67495	-0.16635	-0.84976	-0.23483	-0.6539	-0.42323	-0.50454	-0.5393	-0.69382	-0.78079	-0.72758	-0.8973	-0.66855
0.40035	-0.57214	-0.75268	-0.33387	-0.74445	-0.69016	-0.6359	-0.39486	-0.85478	-0.80278	-0.73216	-0.75798	-0.023212	-0.28371	-0.3181	-0.77602	-0.63201	-0.84518	-0.74687	-0.95753	-0.82344	-0.62745	-0.67924	-0.13765	-0.28805	0.087748	-0.49868	-0.19709	-0.34391	-0.54519	-0.2931	-0.32297	-0.60034	-0.91837	-0.71988	-0.73776	-0.55015	-0.74004	-0.2783	-0.89597	-0.24711	-0.38766	-0.51411	-0.64425	-0.56872	-0.78083	-0.79332	-0.8555	-0.89929	-0.61884
0.36894	-0.51735	-0.76439	-0.18624	-0.6764	-0.69022	-0.65136	-0.40925	-0.84997	-0.70674	-0.70568	-0.66649	0.04949	-0.32403	-0.30812	-0.72041	-0.55041	-0.91568	-0.69535	-0.92553	-0.84495	-0.52478	-0.68645	-0.31132	-0.13548	0.090481	-0.61024	-0.21632	-0.31863	-0.55132	-0.21652	-0.40324	-0.60648	-0.89343	-0.65583	-0.66666	-0.63106	-0.67649	-0.19156	-0.87555	-0.25998	-0.41812	-0.29304	-0.5573	-0.51607	-0.73364	-0.79366	-0.72849	-0.88768	-0.65618
[truncated: 174 more rows]
[truncated: 50 more columns]
