# Supplementary material for: Model based on GA and DNN for prediction of mRNA-Smad7 expression regulated by miRNAs in breast cancer
Source: Theor Biol Med Model. 2018 Dec 29;15:24. doi: 10.1186/s12976-018-0095-8 (PMC6310970; doi:10.1186/s12976-018-0095-8)
Supplement: Supplementary file 4 — Regression models not function adjusted to dataset. Regression models results. The best overall performance is from squared exponential Gaussian process regression with R2 = 0.12 and MSE = 0.014077. (XLS 30 kb) [file 12976_2018_95_MOESM4_ESM.xls]

## Sheet: Hoja1
Regression model	10-folds validation		Hold-out validation
	MSE	R2	MSE	R2
Linear regression	0.017649	-0.11	0.018421	-0.35
Interactions Linear Regression	2.8671	-178.78	3.3159	-242.45
Robust Linear Regresion	0.016746	-0.05	0.017735	-0.3
Fine Tree	0.025295	-0.59	0.022633	-0.66
Medium Tree	0.019692	-0.23	0.019976	-0.47
Coarse Tree	0.016583	-0.04	0.017019	-0.25
Linear SVM	0.016502	-0.03	0.015714	-0.15
Quadratic SVM	0.031208	-0.96	0.022736	-0.67
Cubic SVM	0.087501	-4.49	0.05159	-2.79
Fine Gaussian SVM	0.015934	0	0.013667	0
Medium Gaussian SVM	0.014361	0.1	0.013699	-0.01
Coarse Gaussian SVM	0.015129	0.05	0.013623	0
Ensemble Boosted Trees	0.015231	0.04	0.012637	0.07
Ensemble Bagged Trees	0.015199	0.05	0.012922	0.05
Squared Exponential Gaussian Process Regression	0.014077	0.12	0.013685	0
Matern 5/2 Gaussian Process Regression	0.0141	0.12	0.013613	0
Exponential Gaussian Process Regression	0.014161	0.11	0.013521	0.01
Rational Quadratic Gaussian Process Regression	0.014157	0.11	0.013639	0
